# Supplementary material for: Transcriptional Profiling of Mouse Eosinophils Identifies Distinct Gene Signatures Following Cellular Activation
Source: Front Immunol. 2021 Dec 14;12:802839. doi: 10.3389/fimmu.2021.802839 (PMC8712732; doi:10.3389/fimmu.2021.802839)
Supplement: Supplementary file 1 [file Table_1.xlsx]

## Sheet: Sheet1
All Differently Expressed Transcripts
gene_symbol	E. coli	IFNg	IFNg+E. coli	IL4
0610009L18Rik	0.565437	0.375104	0.492891	1.02699
1110008P14Rik	1.19132	0.396499	0.592727	0.619197
1110038B12Rik	2.07358	1.11273	1.47609	0.839099
1110051M20Rik	0.343675	0.538857	0.11335	1.92707
1190007I07Rik	0.420348	0.317096	0.219466	4.0127
1300002E11Rik	0.383766	0.667642	0.503956	1.88593
1500015A07Rik	1.00928	0.759257	0.419485	1.22666
1600010M07Rik	0.346266	0.573615	0.209455	0.834975
1700001J03Rik	0.502937	1.24476	0.394565	0.889036
1700008J07Rik	0.503915	0.512378	0.380305	0.456659
1700023H06Rik	1.00763	3.58228	3.98747	1.24578
1700025N23Rik	0.264458	1.36209	2.01322	1.25717
1700027J07Rik	0.721117	0.541617	0.196605	0.991915
1700037C18Rik	0.840744	0.957593	0.495652	1.0164
1700056N10Rik	0.894471	0.652001	0.941146	2.66711
1700086O06Rik	0.421755	0.557166	0.249192	1.01188
1700096K18Rik	0.740884	0.381969	0.94846	0.892106
1700124L16Rik	0.477738	0.500615	0.649149	0.776912
1810024B03Rik	0.860079	0.475086	0.344173	1.19782
1810055G02Rik	2.83237	1.00764	2.20222	0.72028
2010109A12Rik	1.06429	0.454722	0.347367	1.08347
2010315B03Rik	0.595387	0.790123	0.381332	1.13233
2210009P08Rik	0.249533	1.85773	0.503794	1.20922
2210408F21Rik	0.627502	0.314159	0.576341	0.527289
2300009A05Rik	0.767359	0.693005	0.459744	0.933134
2310001H17Rik	0.539223	0.717138	0.368161	1.29783
2310009B15Rik	0.68337	0.465191	0.456068	1.19289
2310022B05Rik	2.42001	4.68029	5.98244	0.754721
2410022M11Rik	0.287144	0.773096	0.518585	1.11746
2510002D24Rik	0.524641	0.451508	0.572062	1.29583
2510017J16Rik	0.876487	0.702595	0.936298	3.2936
2610008E11Rik	0.62428	0.554803	0.286939	1.6899
2610035D17Rik	0.296391	0.687698	0.488528	1.62223
2610044O15Rik8	0.720702	0.441888	0.431985	0.866498
2610301B20Rik	0.479898	0.499248	0.611374	1.38171
2610507I01Rik	0.264864	0.180823	0.0727158	3.34574
2700029L08Rik	1.42978	0.383969	1.34206	1.59988
2700038G22Rik	1.32163	0.467585	0.967062	1.23146
2700049A03Rik	0.758896	0.381186	0.447567	1.49771
2700097O09Rik	1.34123	1.83463	2.08085	1.10008
2810006K23Rik	0.586619	0.395115	0.500797	0.850611
2810021J22Rik	0.603288	0.791414	0.387819	1.36763
2810454H06Rik	0.658772	0.377471	1.01487	1.1191
2810455O05Rik	0.612673	0.695286	0.384581	1.605
2900005J15Rik	0.480265	0.328499	0.503946	0.799427
2900060B14Rik	2.59497	3.87482	8.6836	0.989442
2900092N22Rik	0.844269	0.174192	0.437306	3.2615
2900093K20Rik	0.55082	1.04191	0.46258	0.735921
3010003L21Rik	0.941827	0.74223	0.365608	0.441206
3110001I22Rik	1.40515	1.39106	2.3215	1.03793
3110009E18Rik	0.440002	0.40073	0.25354	1.54435
3110040N11Rik	0.750671	0.67687	0.406424	0.682638
3110082I17Rik	1.03733	0.383113	0.24885	1.26125
4632415L05Rik	0.718018	0.483088	0.3696	1.974
4632418H02Rik	1.18639	1.25954	2.48663	0.810741
4632428C04Rik	0.407882	1.06233	0.366973	0.527722
4732465J04Rik	0.187674	0.373209	0.191687	1.37028
4833403J16Rik	0.158652	0.172222	0.189008	3.36931
4833418N02Rik	0.848546	0.873759	0.329125	1.24493
4921531C22Rik	0.624277	0.941073	0.313278	1.10612
4930412C18Rik	0.308012	0.83443	0.328149	1.22998
4930423D22Rik	1.06546	0.49266	0.455603	1.03311
4930431P19Rik	0.629715	0.467567	0.668977	1.41692
4930481A15Rik	0.357677	0.22987	0.217545	1.13668
4930512B01Rik	0.62391	0.917828	0.728229	2.4358
4930523C07Rik	0.434998	0.775655	0.453542	1.17777
4930532G15Rik	0.943087	0.368065	1.09908	1.40629
4930577N17Rik	0.89774	0.37297	0.389803	1.6218
4930581F22Rik	0.403235	0.347036	0.16735	1.298
4930596I21Rik	0.221716	0.431606	0.658383	1.61666
4931406P16Rik	1.48204	1.53066	2.30799	1.81718
4931414P19Rik	0.282262	0.233331	0.0952931	1.41616
4932438A13Rik	0.740567	2.10981	2.11848	0.968704
4933412E12Rik	0.459039	2.0354	2.76695	1.15896
4933412L11Rik	0.334766	0.73523	0.73406	1.56875
4933424M12Rik	0.597488	0.437505	0.025166	1.69141
4933427D14Rik	0.301742	0.646163	0.253195	1.1684
4933439K11Rik	0.233116	0.658668	0.214884	1.31189
5031425F14Rik	0.750048	0.661856	0.230381	2.0346
5031434O11Rik	0.304821	0.602066	0.264347	0.672153
5330417C22Rik	0.229972	0.467417	0.133074	1.01243
5330438D12Rik	0.601931	1.4959	0.487553	2.11034
5430403G16Rik	0.435178	0.249175	0.230804	2.24363
5430414B19Rik	1.24972	0.963842	0.363321	0.998937
5430427O19Rik	0.489162	0.537888	0.492898	1.22217
5830408C22Rik	1.39108	4.17676	3.2004	3.66462
5830415G21Rik	9.9084	5.43103	13.3806	0.317753
5830432E09Rik	2.20657	0.765136	1.06339	2.04865
6030400A10Rik	0.394341	0.529001	0.476146	1.60508
6330418K02Rik	1.05081	0.483729	0.421591	1.50457
6330562C20Rik	0.638547	0.619404	0.384429	1.64476
6430548M08Rik	0.573031	1.2258	0.616156	0.319782
6430590A07Rik	1.08687	0.602148	0.498593	1.86354
6530402F18Rik	4.39418	0.919453	4.62694	0.857783
6820431F20Rik	0.639916	0.480472	0.867685	0.952258
8030462N17Rik	1.53821	1.59862	2.23478	1.51135
9030404E10Rik	0.309188	1.18507	2.17452	0.539699
9130008F23Rik	0.799532	1.04128	0.429052	0.826825
9130019O22Rik	0.636412	0.618448	0.411823	0.491769
9130230N09Rik	1.14699	0.906412	2.39572	0.9845
9230114K14Rik	1.45619	0.558365	1.04685	2.19439
9330151L19Rik	0.579667	0.940311	0.369537	1.05505
9330160F10Rik	0.432297	0.570922	0.408243	1.49405
9330162G02Rik	0.631607	0.431254	0.4262	1.9536
9430015G10Rik	0.803713	0.647095	0.348862	1.18021
9430034N14Rik	0.60453	0.527175	0.481967	1.50366
9430081H08Rik	2.76819	1.05157	3.29244	1.34733
9530082P21Rik	0.547168	2.62059	2.7235	1.89626
9930024M15Rik	0.683689	0.589517	0.454684	1.74642
9930111J21Rik1	0.242431	1.48081	0.846727	1.1107
9930111J21Rik2	0.290857	0.838347	0.605367	1.94951
A130012E19Rik	0.494668	0.23844	0.712711	1.7075
A130048G24Rik	0.739914	0.406366	0.457568	2.04696
A330040F15Rik	0.217908	0.573357	0.341601	2.3604
A430035B10Rik	0.84159	0.534462	0.352705	1.0789
A430103D13Rik	1.45038	0.407031	0.905855	0.794127
A430110C17Rik	0.646947	0.905832	1.69719	2.69556
A530010L16Rik	0.384794	0.507208	0.129909	2.111
A630001O12Rik	0.358536	0.69085	0.435764	0.92753
A630052C17Rik	0.683634	0.461905	0.274094	1.14501
A630072M18Rik	1.05117	1.11513	0.632556	2.53519
A730011C13Rik	0.470776	0.932504	1.03383	1.53644
A930001M01Rik	1.11515	0.424553	0.734983	1.3656
A930004J17Rik	1.38607	1.03143	1.01958	4.29125
A930005H10Rik	0.515328	0.229451	0.29937	1.94011
A930007I19Rik	1.67754	3.91268	6.52272	0.772557
A930033H14Rik	0.415427	1.36935	0.596098	1.95935
A930037H05Rik	0.726415	0.765652	1.15097	2.57566
AA467197	2.22397	5.07381	9.36055	3.43225
AA474408	0.545004	0.115838	0.723213	0.868362
Aamdc	0.387564	0.331095	0.252423	1.39552
Aars	1.41955	1.66859	2.51553	0.66007
Aars2	0.626563	0.894144	0.415854	0.794441
Aasdh	0.804329	0.758824	0.431417	1.07206
Aatf	0.984778	0.666487	0.475832	0.886681
Abca1	2.41746	2.22231	6.05898	1.44085
Abca2	0.185103	0.118499	0.158499	1.75948
Abcb10	1.3567	1.00375	0.572539	2.87988
Abcc1	2.20759	2.42853	3.80079	0.310175
Abcc10	0.816895	0.551517	0.189764	1.25909
Abcc2	0.774762	2.35105	1.95447	0.469316
Abcc3	0.671734	1.20077	0.194914	0.370494
Abcd1	0.430433	0.666299	0.381321	0.967367
Abcg3	0.10473	0.154481	0.0322202	2.31756
Abhd11	0.723912	0.487738	0.427728	0.951894
Abhd17a	0.825832	0.609841	0.49376	1.25664
Abhd18	1.07475	2.64991	2.76774	1.61342
Abhd3	0.144483	1.45187	0.767454	0.380074
Abhd8	0.357203	0.454634	0.304191	2.32218
Abi2	1.56283	1.16915	3.23049	1.05176
Abr	1.78611	4.11822	5.30751	0.778984
Acaa2	0.363197	0.228129	0.221314	1.49234
Acad11	0.598983	0.465403	0.790709	1.1684
Acad12	0.70857	0.665571	0.543726	0.453755
Acad9	1.20215	0.462468	0.31995	1.32949
Acadm	0.692202	0.576367	0.464913	0.723561
Acads	0.742303	0.576107	0.486527	0.730653
Acap1	2.02624	1.06207	1.17671	1.00248
Acap3	0.770217	0.515636	0.403251	0.786341
Acat2	1.05349	0.668497	0.492715	0.575628
Aco1	0.836309	0.261204	0.525894	1.52068
Acod1	1.64323	4.80356	7.9744	0.872357
Acot11	1.28704	0.996545	0.434357	0.907902
Acot13	0.609568	0.537232	0.345096	0.897647
Acot2	0.351095	0.387063	0.394392	1.30739
Acot7	0.802223	0.415184	0.278377	0.852612
Acox3	0.543888	0.695634	0.387207	1.21596
Acp5	0.524312	0.144517	0.3499	2.26332
Acpp	2.45249	1.91863	2.8608	1.36965
Acsl1	0.792395	1.34987	1.50816	0.405297
Acsl3	0.977364	1.15107	1.19066	4.85522
Acss1	0.639086	0.286172	0.0904763	0.935674
Acss2	0.428716	0.931865	0.476105	1.00395
Acta2	0.785983	0.447373	0.369588	0.791068
Actr6	1.06244	0.744235	0.499246	1.3258
Actr8	0.606799	0.687722	0.440575	1.24843
Acvr1	0.467519	1.87551	1.78666	0.82319
Acvrl1	2.11818	6.41899	5.84584	0.858143
Acyp1	0.47987	0.489325	0.311529	1.50266
Ada	0.432908	0.452286	0.419363	1.46228
Adam17	1.33083	2.07343	2.29653	0.895624
Adamdec1	0.283735	1.16792	0.711763	2.36102
Adamts10	0.577243	0.459466	0.283437	0.819883
Adamts6	0.214755	0.437584	0.159993	10.3072
Adamtsl5	0.618322	2.26858	3.36528	0.783945
Adap2os	1.27051	2.1385	1.44193	1.00762
Adarb1	1.52716	0.975368	1.32576	3.29973
Adck1	1.19102	1.25706	0.732415	0.423636
Adck5	0.736752	0.914392	0.462185	1.0463
Adcy9	0.468137	0.339118	0.343985	1.72058
Adgb	0.571454	1.61324	1.93452	0.402989
Adgrg1	0.379264	2.71588	1.5345	2.4217
Adgrg3	2.39036	0.909623	1.20388	1.03975
Adgrg5	0.154842	0.571337	0.0919134	4.1564
Adi1	0.33211	0.521438	0.61003	0.551207
Adk	0.436686	0.46212	0.290062	0.880289
Adm	2.1369	13.1938	28.0589	1.79361
Adm2	2.49343	4.93072	8.59759	0.843534
Adora2b	3.15899	0.749048	1.66825	0.803579
Adra2a	0.506145	0.0798702	0.0527425	0.540004
Adrb2	0.701681	0.877478	0.584216	0.467867
Adssl1	0.829839	0.643613	0.623273	3.29129
Afg3l2	1.49288	2.09251	2.8359	0.879578
Afp	1.36586	1.69652	2.76699	0.304898
Aga	0.719442	0.377325	0.40577	0.969979
Agap1	0.346791	0.322367	0.20904	2.68908
Agap2	0.406752	0.424869	0.17749	1.23358
Agfg2	0.327406	0.137514	0.0863836	1.0207
Agl	1.18621	1.50892	2.01113	2.4476
Ago1	0.541641	0.458043	0.328642	1.2443
Ago2	1.40777	1.43188	2.03205	1.01431
Agpat3	0.48822	0.393036	0.800031	0.992389
Agpat5	4.47073	2.76347	6.93351	0.806826
Agrn	0.582974	0.453435	0.558392	1.69562
Ahdc1	2.0372	0.590866	1.52529	0.544456
Ahi1	2.1947	1.6325	2.63736	0.970225
Ahnak2	0.330119	2.45504	1.83525	0.622904
Ahrr	3.52397	1.09934	2.44649	0.804027
AI427809	0.117215	0.211663	0.0214382	0.676409
AI463229	0.96564	0.112994	0.185814	12.9267
AI504432	2.17444	0.213313	1.88682	1.83026
Aif1	0.0518647	0.678214	0.0826631	0.548146
Aig1	0.400827	1.15892	1.51079	0.468482
Ak2	1.84958	1.19386	1.37331	2.27074
Ak3	0.522452	0.634517	0.292874	0.952737
Ak4	2.81529	19.7184	40.6728	5.99516
Ak8	0.175339	0.130998	0.0620993	1.77462
Akap7	1.52741	1.81199	2.52331	1.01536
Akip1	0.710608	0.527536	0.377306	1.34383
Akr1a1	1.02156	1.93764	2.01144	0.683034
Akr1b10	0.280958	0.548976	0.273218	2.26615
Akr1b8	1.20358	4.95292	8.23534	0.128906
Akt3	0.464386	1.56795	1.6776	1.48002
Alas1	2.8546	1.0939	2.29256	1.03179
Alcam	3.97902	1.90211	4.77605	0.61706
Aldh1a2	2.01417	1.31821	4.28528	1.08473
Aldh1b1	0.46692	0.660762	0.808534	0.9822
Aldh2	0.686753	0.773096	0.608951	0.475376
Aldh6a1	0.617442	0.854865	0.338444	0.751398
Aldh9a1	0.90408	0.425596	0.592752	0.97362
Aldoart1	1.69116	2.69996	2.86969	1.34463
Aldoc	0.988535	3.95393	3.81148	2.79149
Alg6	0.252598	0.243378	0.151672	1.5161
Alg9	1.90963	2.56248	3.09594	0.87576
Alkbh5	1.3288	2.85483	3.58044	1.15026
Alox12e	0.295276	0.344575	0.140328	2.17861
Alpk1	1.40188	2.2449	1.75022	0.873287
Alpk2	0.773306	0.932172	1.17773	7.69005
Alyref2	0.552262	0.472561	0.370353	1.3758
Amacr	1.01258	0.320725	0.732768	1.78929
Amdhd2	0.468317	0.651756	0.660769	0.811975
Amer1	0.512413	0.391553	0.378909	0.93204
Anapc5	0.606342	0.591258	0.471557	0.994393
Ang	0.147415	0.206132	0.228932	1.03525
Angptl8	1.45566	0.53329	0.489369	1.23461
Ank	0.410887	0.556362	0.214154	0.881917
Ankmy2	0.238434	0.247151	0.152565	1.44467
Ankrd10	0.598507	0.642241	0.394082	1.33549
Ankrd13d	0.45409	0.4967	0.865036	0.691407
Ankrd16	0.527983	0.526892	0.395928	1.6389
Ankrd28	0.626106	0.690631	0.40357	1.66594
Ankrd37	8.49218	19.7381	33.1838	1.13563
Ankrd39	0.989525	0.594387	0.398585	1.10538
Ankrd50	0.994753	1.24787	2.04849	0.845464
Ankrd9	0.984509	0.38742	0.163661	1.78578
Ano1	0.105205	0.38794	0.0238683	4.19554
Anp32e	2.313	1.91992	2.97842	0.888114
Antxr1	1.46913	0.319222	1.15844	1.02961
Anxa1	0.312092	0.262443	0.34287	1.19153
Anxa2	1.52116	2.50797	3.46789	1.17121
Anxa5	1.3647	1.32393	2.27872	0.655312
Anxa9	0.437897	0.550903	0.586007	1.05294
Ap1s2	0.449641	0.516359	0.220348	0.88516
Ap2b1	1.65163	1.59393	2.02207	0.803184
Ap3m2	0.64456	0.427485	0.422409	1.34839
Ap3s1	1.98564	2.07922	2.85648	0.658788
Ap4e1	1.0007	1.18265	2.01765	1.73163
Ap5s1	1.70017	1.40121	1.13615	0.43396
Apba3	1.86823	3.62673	4.37446	0.89682
Apeh	0.802298	0.671755	0.432545	1.35749
Aph1c	0.272264	0.604871	0.812118	1.21674
Aplf	0.744513	0.370673	0.454889	1.71278
Aplp1	2.77982	1.54574	2.49861	0.923007
Aplp2	2.01603	1.2784	1.73593	0.832947
Apmap	2.08358	0.580648	0.476235	0.776183
Apol9a	0.622564	0.44033	0.399921	0.911779
Apol9b	0.550633	0.464734	0.290401	0.703694
App	1.0741	1.93197	2.83677	0.708539
Arfgap2	1.01627	1.19087	1.14536	2.27768
Arfgap3	1.52394	1.56031	2.40586	0.602357
Arg1	1.12025	3.19638	3.25966	1.15504
Arhgap10	0.509156	0.741468	0.495532	0.870221
Arhgap18	0.398971	0.70753	0.198127	0.671242
Arhgap23	2.20891	1.95245	3.6614	0.453981
Arhgap27os3	0.777568	0.511143	0.598983	2.53701
Arhgap39	0.518409	0.51067	0.232772	1.80668
Arhgap6	0.562355	1.02348	0.486745	1.96783
Arhgef10l	3.12019	1.61394	2.21633	0.5604
Arhgef18	0.162912	0.272795	0.22366	1.42869
Arhgef39	0.262176	0.0659207	0.0398316	6.32846
Arhgef4	0.407705	0.34455	0.077097	8.2087
Arhgef6	0.480335	0.767437	0.531626	0.957984
Arid5b	0.853731	2.80675	3.3124	0.94513
Arl10	0.490426	0.735497	0.441203	1.95144
Arl11	0.361329	0.127779	0.108534	2.14359
Arl5b	1.14394	1.52302	2.83931	1.4569
Armc3	0.162041	1.14825	0.302231	1.11522
Armcx3	1.61161	1.89442	3.68028	0.631411
Arrb1	1.51358	1.85422	2.19681	0.864453
Arrdc2	0.794232	0.781249	0.440589	0.799056
Arrdc4	3.72291	2.10236	4.31037	0.901113
Arsb	0.895549	0.251068	0.317555	1.73232
Arsk	0.393857	0.264178	0.142744	1.08322
Art3	2.48559	2.42948	2.20696	1.4659
Asb13	0.344999	1.28704	0.870923	1.42981
Asb2	2.76943	0.316995	0.758642	0.352
Asb4	0.322469	0.557745	0.322397	1.37663
Ascc1	0.520538	0.59442	0.441514	1.11632
Asns	1.30627	2.6158	5.98541	0.440194
Asprv1	0.372708	0.798312	0.989136	0.347916
Asrgl1	0.340046	0.887263	0.559635	2.8859
Ass1	0.85878	4.99897	4.56838	0.61557
Asxl2	0.64943	0.666189	0.589358	2.15107
Atad3a	1.13661	0.814455	0.623079	0.373067
Atat1	1.99741	1.38922	2.10959	0.858829
Atf3	1.84203	5.8722	10.6906	1.00786
Atf5	1.91466	2.00566	3.40279	0.709034
Atf6	1.37852	1.53818	2.18289	0.79057
Atf7ip	0.69532	0.579038	0.462548	0.787195
Atg10	0.307638	0.406376	0.345129	1.44224
Atg2b	0.908023	1.93894	2.02606	0.955588
Atg4c	0.463121	0.911491	0.743315	1.06725
Atic	1.13885	0.464491	0.447639	0.885124
Atm	0.361216	0.360397	0.470206	3.41151
Atn1	2.72357	2.3107	3.76337	0.682045
Atp10a	0.826782	1.45855	1.40215	2.92668
Atp10d	0.73464	1.02532	0.495029	1.20789
Atp13a2	0.501098	0.728089	0.358719	1.26893
Atp1a3	0.798118	0.628495	0.3225	1.0872
Atp1b3	1.26449	2.15208	2.32457	0.758453
Atp23	0.585601	0.530226	0.109725	1.47268
Atp2a3	0.610215	0.283034	0.208406	0.879687
Atp6v0a1	1.99364	1.82974	2.46975	0.917577
Atp6v0d2	0.676821	2.17194	1.08518	1.60847
Atp6v1g2	0.467532	0.513209	0.250697	0.943866
Atp7a	2.89863	2.99975	5.11858	1.33077
Atp8a2	0.219951	0.594172	0.270209	1.78836
Atp8b5	0.0391533	0.0542556	0.0132901	3.91626
Atraid	0.587086	0.415421	0.361834	1.16003
Atxn2	1.3416	1.37016	2.14477	0.915358
Atxn7	0.416556	0.68152	0.590061	1.35651
AU020206	1.03076	1.49137	1.17973	2.84942
AU022793	0.309176	0.362184	0.226118	0.320594
AU041133	0.542033	0.303394	0.389863	1.38826
Avpi1	0.510498	2.2784	1.24138	1.14743
AW112010	0.644923	3.65884	4.01731	1.09654
AW146154	0.41427	0.429281	0.191121	1.56468
AW209491	0.582197	0.36194	0.342854	1.30479
Axl	0.770662	1.7	2.03544	0.868247
B130021K23Rik	1.45827	1.37999	0.830846	2.37232
B230208H11Rik	0.764477	0.888821	0.895002	3.85946
B230216N24Rik	1.01394	0.683426	0.449119	2.0079
B3galnt1	0.464846	1.08969	0.512819	1.17722
B3galt4	0.781855	0.402566	0.180775	0.841697
B3galt6	1.49478	0.902626	0.399578	0.7777
B3gnt3	1.00832	2.58354	2.85718	0.75732
B3gnt5	0.349419	1.03737	1.2106	1.44275
B3gnt7	2.24849	0.504198	0.497406	2.90871
B3gntl1	0.400007	0.28575	0.172287	1.60519
B4galt5	2.23523	2.07372	5.45059	0.978403
B630019A10Rik	0.498276	0.308948	0.047182	1.31294
B930036N10Rik	2.33853	1.9774	4.00118	1.1365
Bace1	0.516283	0.141083	0.381641	1.91774
Baiap2	0.485708	0.653302	0.463464	0.957032
Bank1	0.579982	0.20424	0.0816433	0.682444
Batf	1.02025	0.512101	0.397509	0.98757
Batf2	1.16059	4.97172	5.55956	1.10256
Batf3	0.894267	0.717391	0.391404	2.24076
Bbs9	0.124879	0.34812	0.145187	1.61306
BC002059	0.97912	0.637745	0.465744	1.15424
BC017158	0.447432	0.402516	0.168094	0.906557
BC049715	4.38998	4.55578	3.45563	1.44059
BC051226	0.265574	0.0825221	0.0256022	2.87917
BC055308	0.645244	2.05976	1.48836	0.847303
Bcar3	2.17199	1.66698	3.39045	2.30535
Bcas3	0.310433	0.744702	0.503625	0.900837
Bcdin3d	0.615673	0.455344	0.467326	0.808826
Bckdhb	0.241259	0.421158	0.286457	1.00515
Bckdk	0.714629	0.702142	0.345564	0.953619
Bcl11a	0.284277	0.384316	3.72554	1.92939
Bcl2	2.37331	0.509426	0.691836	0.564468
Bcl2a1a	1.11843	0.480715	0.517328	0.990692
Bcl2a1d	1.66805	0.481308	0.657208	0.828017
Bcl2l1	2.92078	0.577157	1.3087	0.855867
Bcl2l11	0.7875	1.77458	2.37543	1.74549
Bcl2l14	0.235914	2.97788	2.38242	0.863018
Bcl3	4.17227	2.88159	4.45439	0.889129
Bcl6	0.291743	1.42287	1.00799	1.01514
Bcl9l	0.441418	0.702579	0.43809	2.14974
Bco2	0.261282	0.712251	0.587348	0.838303
Bcorl1	1.44744	1.34944	2.33509	0.656863
Bcr	0.7406	0.249133	0.368087	1.10862
Bend6	0.291162	0.464953	0.225507	2.95086
Bhlhe41	0.297027	0.724344	1.07637	0.0931422
Bivm	0.317541	0.51355	0.240053	1.31392
Blcap	2.75696	2.31758	2.97962	1.74906
Blm	1.18871	0.60238	0.737659	2.06055
Bloc1s1	0.439335	0.800538	0.402342	0.88577
Bloc1s2	0.784698	0.750625	0.46203	0.765516
Blvrb	1.15152	2.4041	3.27882	0.46223
Bmp2	0.216166	0.256951	0.281307	0.721867
Bmp2k	1.43671	2.5698	2.4269	0.642382
Bmpr1a	1.17792	2.19573	3.36762	0.716667
Bmyc	0.325575	1.0586	1.06645	1.52732
Bnip3	3.26531	18.6097	26.0221	2.75452
Bnip3l	0.685202	1.89239	2.48987	1.42204
Bola1	0.820915	0.473467	0.445209	1.01766
Bora	0.676011	0.377623	0.580371	1.27637
Borcs5	0.56804	0.234334	0.240969	1.16172
Bpgm	0.567877	0.574994	0.161687	1.40821
Brf2	0.880486	0.480223	0.518147	0.95029
Bri3bp	0.985454	0.551448	0.344557	0.964691
Bscl2	0.582098	0.486247	0.382315	0.889352
Bsg	1.4882	2.2522	3.05398	1.10651
Bst1	1.71819	2.29147	2.65	0.460244
Btbd19	0.811836	0.639808	0.398181	1.33286
Btbd2	0.609596	0.705799	0.393031	1.02714
Btbd6	0.603741	0.567486	0.472456	1.06995
Btnl9	0.370886	0.0603167	0.0333497	1.36384
Bysl	2.01013	0.700856	0.547592	0.368928
Bzw2	0.999809	0.349747	1.62419	1.49053
C030006K11Rik	0.525652	0.762604	0.220986	1.04498
C030034L19Rik	0.25724	0.484519	0.490278	1.66017
C030037D09Rik	1.80649	12.1973	17.9952	1.44474
C130050O18Rik	1.22676	0.520584	0.398512	1.30675
C1qb	0.77139	2.11692	1.86881	0.693304
C1s1	1.58442	0.328159	0.641185	0.590242
C230037L18Rik	0.32719	0.679942	0.471725	2.0993
C230062I16Rik	2.0912	0.92598	1.97143	1.30713
C2cd5	0.986298	0.534865	0.425014	0.979374
C3	0.450452	2.01543	1.93894	0.7674
C4a	0.32864	0.27516	0.468924	0.525422
C4b	0.567868	2.0169	2.52853	0.461815
C5ar2	0.290702	0.23386	0.133908	2.39461
C730045M19Rik	0.978313	0.552761	0.784585	3.13147
C920009B18Rik	2.30299	1.61492	2.56427	0.73469
C9orf72	0.60895	1.21375	2.72746	0.671253
Cacna1d	1.28566	1.42494	2.77792	0.781948
Cacna1f	0.305133	0.218846	0.0283436	0.746796
Cacna2d2	0.0511373	0.0382942	0.0429965	3.64964
Cacnb2	0.704171	0.255717	0.230961	2.52316
Cacnb3	0.318376	1.27807	1.21323	0.946017
Cad	0.768128	0.976663	0.505076	0.301571
Calcoco1	0.362336	0.846099	0.69028	1.13731
Calcrl	0.57383	0.332475	0.374852	1.0631
Cald1	0.930178	0.326134	0.157668	0.509467
Calhm2	0.229808	0.238694	0.110285	1.08796
Calhm6	0.156854	3.03106	4.19945	1.49329
Camk2b	0.375592	1.96865	1.10431	1.66059
Camk2g	1.10008	0.593388	0.373755	1.16328
Camk2n1	2.63596	1.43854	1.62871	3.11449
Camk2n2	2.12291	3.80035	1.61503	1.16488
Camkk1	2.16629	1.03244	0.823004	0.799704
Camkk2	0.945564	0.539242	0.420713	0.941411
Cand2	0.901424	0.532618	0.680125	9.40463
Cap1	0.80902	0.452914	0.425344	1.05737
Capg	2.03464	1.46219	2.04073	0.669042
Capn5	0.682008	1.57212	2.75496	1.36919
Capns2	0.693912	0.454825	0.437932	1.02436
Caprin1	1.44659	1.89325	2.0637	0.727048
Car13	2.78649	1.04089	3.56353	1.20806
Car2	1.04884	1.01501	3.48859	3.72485
Car4	1.98629	0.0885275	0.0694401	1.19884
Car9	0.201984	0.125792	0.172016	2.1837
Card11	0.691353	0.488343	0.271745	1.6276
Card19	1.41567	1.81705	2.4465	0.545937
Card9	0.399054	1.07022	0.671729	1.08407
Carf	0.690083	0.459102	0.467153	1.04093
Carmil1	0.686813	1.97409	1.05607	2.23257
Carnmt1	1.87581	2.16909	2.09636	0.9717
Carns1	0.312195	0.825057	0.43526	1.1426
Cars2	0.594449	0.462498	0.312406	2.39622
Casc1	0.374138	0.535652	0.335519	2.08006
Cask	0.473174	0.638943	0.43938	0.706222
Casp1	0.802434	2.27164	2.45515	1.11428
Casp4	0.80951	1.65654	2.38259	1.69355
Casp6	0.32364	0.458228	0.343655	1.91621
Casp7	0.533912	2.18412	2.01331	1.56987
Castor1	1.13702	0.479573	1.18278	0.831385
Castor2	0.539309	0.510191	0.35894	1.07472
Cat	0.978175	1.34544	1.12031	0.434445
Cav1	0.603654	2.33056	2.276	0.318265
Cav2	0.623861	1.25273	1.07907	0.302074
Cbfa2t3	0.751983	0.355423	0.157782	0.814324
Cbr1	0.453379	0.335573	0.299758	1.38063
Cbr2	1.39085	1.12107	2.17096	0.905375
Cbr4	0.795119	0.466558	0.572198	1.23551
Cbwd1	1.75655	0.974685	2.94423	0.666162
Cbx2	0.125344	0.421562	0.189748	1.41623
Cbx4	0.556918	0.53445	0.45495	1.37321
Cbx7	0.284925	0.478006	0.334672	1.01817
Cbx8	0.239596	0.16297	0.153176	2.11141
Cby1	0.314038	0.576458	0.268152	1.36024
Ccar2	1.01684	0.775184	0.751769	0.412487
Ccdc102a	0.512725	1.17176	0.42057	0.999662
Ccdc107	0.544753	0.350141	0.261412	1.93079
Ccdc114	0.750767	0.589926	0.968751	2.31528
Ccdc122	0.708439	0.6664	0.499826	0.990465
Ccdc125	0.243274	0.194968	0.0862336	1.72965
Ccdc126	1.29808	1.79596	2.16668	1.31097
Ccdc137	1.13283	1.40453	2.00286	0.823831
Ccdc163	0.50267	0.571897	0.309767	1.06755
Ccdc17	0.351077	0.618655	0.365862	1.63712
Ccdc173	1.10635	0.900597	1.06103	3.19429
Ccdc180	0.668965	0.507	0.428074	0.7427
Ccdc181	0.465681	0.20627	0.152791	1.98365
Ccdc191	0.479587	0.60542	0.416456	1.70718
Ccdc28a	0.299382	0.964185	0.627285	0.958348
Ccdc34	0.253386	0.411395	0.580867	1.36335
Ccdc58	1.47587	3.81418	5.5802	0.892618
Ccdc61	0.660164	0.439801	0.39867	0.590828
Ccdc62	0.364137	0.246298	0.388199	1.37788
Ccdc66	0.78564	0.288617	0.672715	1.1729
Ccdc8	0.464579	0.798226	0.609753	5.01345
Ccdc80	1.74411	1.31962	1.43855	0.366637
Ccdc88c	0.801991	0.356194	0.324036	1.60982
Cchcr1	0.712014	0.662553	0.319321	1.79549
Ccl12	0.445816	0.581855	0.687949	2.78682
Ccl17	0.344221	2.2217	2.59932	15.2978
Ccl2	2.31565	0.910386	2.24826	1.97152
Ccl22	0.617149	1.99377	2.62114	5.74971
Ccl24	0.972077	1.59646	2.9669	2.84183
Ccl3	10.8757	4.84798	31.016	0.530552
Ccl4	5.32135	1.33018	7.27283	1.73761
Ccl5	1.20447	1.83256	3.1141	0.994543
Ccl6	0.887314	1.2316	1.34599	0.492975
Ccl7	2.35308	0.532315	1.56094	2.39234
Ccl8	0.324433	1.66261	1.88486	10.6926
Ccn3	3.29727	0.0658987	0.0980925	0.311446
Ccnb2	1.07516	1.04014	2.31974	0.621601
Ccnd1	0.481683	3.95562	1.87986	1.8247
Ccnd2	0.812314	0.512579	0.76643	2.42865
Ccne1	0.553192	1.34543	2.59463	0.947827
Ccne2	0.186163	2.85208	3.35854	1.66148
Ccnj	0.571335	0.445263	0.365044	2.0487
Ccnq	0.66214	0.491367	0.368863	2.04322
Ccpg1os	0.456905	0.553255	0.765254	1.24644
Ccr7	0.333427	1.61606	1.84841	0.984071
Ccrl2	0.970944	2.78221	5.096	1.03843
Ccs	0.625883	0.476549	0.390716	0.920337
Ccsap	0.427611	0.466494	0.276259	1.13114
Cd101	1.00779	0.812848	0.908528	5.23467
Cd14	1.74679	1.77107	3.38608	0.879097
Cd180	0.199276	0.855135	0.247841	0.559491
Cd19	0.167465	0.496543	0.675535	2.101
Cd1d1	0.158099	1.03833	0.468869	0.21412
Cd200	0.827434	2.9087	6.49169	1.24769
Cd200r4	1.60589	4.53553	6.14512	1.00721
Cd209f	1.45426	1.02981	2.05033	0.728119
Cd244a	0.940986	0.297704	0.200596	2.02731
Cd274	2.095	6.89938	10.3303	1.27176
Cd320	1.48499	0.773108	1.29325	0.401611
Cd33	2.13378	0.452537	0.977225	1.10402
Cd34	0.104278	0.423434	0.161745	8.5004
Cd36	0.384744	2.1513	0.581225	0.289998
Cd38	1.25648	1.73191	2.64566	0.521001
Cd40	1.04021	1.98143	4.16078	2.15787
Cd46	0.339254	0.899455	0.16318	1.56974
Cd48	0.695208	0.456239	0.528393	1.11745
Cd53	2.54511	2.84613	4.47547	0.863166
Cd59a	0.430754	0.108861	0.0604162	0.520274
Cd5l	0.399349	0.801795	0.621529	0.440296
Cd68	0.483919	0.845355	0.703312	0.604257
Cd69	1.81135	0.983673	1.4822	4.05234
Cd74	0.643381	2.83256	3.60038	1.22912
Cd79b	0.287617	0.380431	0.816582	2.69448
Cd80	1.65655	1.34424	2.20118	0.937668
Cd83	0.809119	1.31979	2.78212	1.85529
Cd86	0.632768	2.10233	2.39085	1.28937
Cd9	2.38327	3.55593	3.96541	0.608096
Cd93	0.428348	0.149319	0.480757	0.220912
Cd99l2	0.358158	0.763998	0.872947	0.984792
Cdan1	0.866152	0.360305	0.524195	1.02131
Cdc14a	0.751903	0.445419	0.46253	2.02719
Cdc14b	0.526455	0.472158	0.279312	0.921946
Cdc25b	0.70548	0.188785	0.788116	0.467452
Cdc42bpa	1.47171	1.43317	1.90317	0.497497
Cdc42ep2	2.17925	2.25021	2.97291	0.509719
Cdc42ep3	0.461614	0.600762	0.410854	1.4566
Cdk1	0.469981	0.523628	0.292961	1.04837
Cdk14	0.786018	0.531428	0.349459	0.409039
Cdk17	1.55868	1.81421	2.25036	0.814416
Cdk20	0.217261	0.525504	0.27728	0.524683
Cdk5	0.496753	0.409969	0.211526	1.13472
Cdk5rap1	0.640644	0.546051	0.46187	1.39796
Cdk5rap3	0.572893	0.632515	0.430252	1.30069
Cdkal1	0.800998	0.521561	0.419894	1.14386
Cdkl5	0.81495	0.664962	0.561461	4.12042
Cdkn1a	2.89188	2.56157	4.48788	1.00122
Cdkn2a	0.782904	1.04643	0.394098	0.672562
Cdkn2aipnl	0.765147	0.575392	0.339649	0.895862
Cdpf1	0.765846	0.313026	0.23103	0.956254
Cdr2	2.38277	1.41736	3.08299	0.709599
Ceacam1	0.813383	0.304515	0.236982	1.28897
Cebpa	0.419851	0.296916	0.369641	0.366688
Cebpb	1.45328	1.85282	2.17096	0.677792
Cebpd	0.764007	0.635013	0.383457	0.889685
Cela1	0.395251	0.260032	0.232693	1.59597
Celsr3	2.2119	1.47221	2.25977	0.638537
Cemip2	1.04865	0.975606	1.30864	2.89643
Cenpa	0.566682	0.529664	0.479026	1.90358
Cenpj	0.809157	3.16583	3.39543	1.81975
Cenpl	1.08266	1.38669	2.07364	1.19649
Cenpt	2.23169	1.04569	1.9235	0.708976
Cenpv	0.57896	0.69405	0.367385	0.439998
Cenpw	0.762903	0.520196	0.339636	1.18833
Cenpx	0.532563	0.552132	0.400248	1.26365
Cep128	0.453261	0.419554	0.195327	1.9303
Cep162	0.418014	0.686588	0.46063	1.6944
Cep164	0.259606	0.321331	0.210813	2.15159
Cep170b	3.35273	1.24511	5.66635	1.23357
Cep19	0.441583	0.384858	0.164653	1.51842
Cep57l1	0.661109	0.403005	0.258778	1.08778
Cep68	0.882004	0.355579	0.314923	0.651436
Cep70	0.293641	0.988224	0.550008	0.714117
Cep76	2.75396	3.1673	2.95763	0.723754
Cep83os	0.456947	0.588507	0.46049	1.19459
Cep97	0.229634	0.326884	0.870075	1.49595
Cept1	0.962937	2.07792	2.24373	0.852143
Cerkl	0.170409	0.243972	0.0917607	0.747385
Cers4	0.513735	0.224501	0.178556	1.50608
Cetn2	0.469511	0.405371	0.351345	1.4149
Cetn4	1.38523	1.1952	1.07619	5.67973
Cfap410	0.65093	2.25388	2.31714	1.15961
Cfap45	2.46524	1.09337	1.68755	1.57779
Cfap53	0.932317	0.726307	0.48176	0.906088
Cgnl1	0.473382	1.76504	1.39264	0.194832
Ch25h	2.49775	0.72114	0.986979	4.59055
Chaf1b	0.585834	0.317885	0.56471	1.27521
Chchd5	0.974004	0.828947	0.481576	1.01954
Chchd6	0.6159	1.72685	2.93618	2.14499
Chd3	2.15704	2.45787	2.61306	0.570346
Chek2	0.293933	0.27499	0.165379	1.59069
Chil3	0.961469	1.71125	2.30271	1.77869
Chn2	0.168588	0.397281	0.109157	2.05906
Chrm1	0.53054	0.542958	0.35557	2.30525
Chrm3	0.743742	0.572487	0.243795	0.948003
Chst11	2.37725	0.675582	1.76358	1.25917
Chst13	0.9704	0.530709	0.344966	0.869754
Chst14	0.983802	0.738216	0.200382	1.5584
Ciao2b	1.54064	1.29288	2.10304	0.858412
Ciart	1.92395	12.7823	26.8788	2.86834
Cib3	0.209744	0.601168	0.19198	1.74751
Ciita	0.0797285	1.3484	2.32066	4.16441
Cilk1	0.891564	0.561186	0.382072	1.18734
Cip2a	0.985591	0.8021	0.424046	1.2822
Cited2	0.505785	0.420689	0.24171	2.07808
Ckb	0.580277	0.373674	0.344862	0.85208
Clcn3	1.24657	2.16626	3.26993	1.3036
Cldn34c1	0.675473	0.954937	0.479917	0.529183
Cldnd1	1.96324	1.38478	2.29544	0.990752
Clec10a	0.312231	1.3759	0.87253	2.06654
Clec12a	0.0753935	0.103198	0.0146124	0.875443
Clec2d	0.771303	1.23557	1.01728	2.1953
Clec4a1	0.748051	0.310136	0.354337	0.417239
Clec4a3	0.402406	0.185966	0.0965372	0.710846
Clec4d	1.36307	1.99	3.32136	0.321098
Clec4e	1.57135	1.54536	3.08538	0.585851
Clec4n	1.16843	4.95312	6.61093	0.0925845
Clec7a	0.555312	1.33064	0.662141	2.20825
Clic4	1.48666	3.52783	5.88601	1.13324
Clic5	1.65598	44.1397	63.8779	0.921243
Clip2	1.59518	1.12573	1.21198	0.461372
Clmp	1.61647	1.54234	3.3719	0.55536
Clybl	0.707164	2.16632	1.56358	1.70844
Cma1	2.27381	2.16435	11.5656	3.06995
Cmc2	0.377461	0.896149	0.355712	1.18575
Cmpk2	0.430101	1.16302	0.954356	1.15709
Cmtm2a	1.9714	1.10802	2.26976	0.284698
Cmtm4	1.70158	1.46314	2.106	0.456719
Cmtr1	0.879548	0.495148	0.623371	1.48852
Cmtr2	0.716409	0.725869	0.42429	1.2968
Cnbd2	2.10721	0.820621	0.532942	0.58523
Cnn2	0.756711	0.4972	0.376212	0.976035
Cnn3	1.57873	8.22925	13.0505	1.45262
Cnnm3	0.561828	0.866853	0.491103	0.837819
Cnot7	1.32905	2.02588	2.77612	0.89111
Cntln	0.613724	0.295003	0.266853	1.62464
Cntrob	0.501674	0.330182	0.217739	1.15306
Coa6	0.552005	0.323718	0.317854	1.46033
Coasy	0.65396	0.702437	0.379672	0.917843
Cog5	0.832254	0.79181	0.492762	1.15635
Col18a1	4.68983	0.405008	0.929886	0.924932
Comtd1	0.707787	0.382399	0.319974	1.35573
Coprs	0.969785	0.520468	0.441243	0.572451
Coq2	0.528036	0.51863	0.319277	0.972713
Coq3	0.660291	0.476002	0.412347	1.27303
Coq4	1.30034	1.31122	2.48561	1.35724
Coq9	0.83318	0.735006	0.493713	1.01616
Coro7	0.577399	0.514774	0.428261	1.37066
Cox7a1	3.43854	1.4643	2.42393	1.15919
Cox7a2	1.48077	1.54427	2.04819	0.841268
Cp	2.02032	0.856699	2.20026	1.20767
Cpa3	1.00517	1.81113	4.01176	1.10928
Cped1	0.297756	1.55383	1.49794	0.355159
Cpne8	1.0886	2.29833	2.64119	0.625217
Cpox	0.97071	0.765482	0.873777	2.24472
Cpped1	0.682044	0.488695	0.65157	1.20465
Cpt1a	0.396646	1.02626	0.79815	1.43435
Cracr2a	0.465549	0.362347	0.360062	2.22489
Creb3l1	0.54985	0.499928	0.666119	1.34399
Creb3l2	3.37466	1.70309	2.63831	1.59303
Creb5	4.29916	0.471591	0.908106	2.49792
Creld2	1.38346	2.12227	3.24508	0.88661
Crem	2.33928	5.51498	9.90866	1.15443
Crim1	1.71303	3.59722	7.55431	0.829772
Crip1	0.238372	0.412604	0.467124	1.08286
Crot	0.317691	0.42809	0.192327	1.55369
Crtc1	0.556885	0.368662	0.138049	0.782542
Crybg1	0.467553	0.849558	0.645045	1.09308
Cryl1	0.210477	0.304819	0.253834	0.937734
Cryzl2	0.232452	0.159062	0.213677	2.39042
Csf2rb2	1.83404	1.89645	2.54895	0.640368
Csrnp1	2.69757	2.28227	6.09306	1.76563
Csrp2	0.352137	0.829111	0.908903	1.4201
Cst7	0.448425	0.111658	0.091412	3.29525
Csta2	4.91357	0.982279	2.26324	0.638378
Cstb	1.22022	1.54179	2.3064	0.644957
Ctbs	0.969253	0.52593	0.425118	1.03065
Ctcflos	0.843203	0.522018	0.749312	6.13443
Ctla2a	3.72381	0.401609	1.91793	1.08423
Ctnnal1	6.54412	5.78713	25.5976	1.50881
Ctnnbip1	0.708057	0.547131	0.425475	0.736705
Ctsa	0.391394	0.639115	0.505701	0.783661
Ctse	0.453489	0.747497	0.503585	1.42698
Ctsk	0.209143	0.880665	0.529731	0.505088
Ctxn1	1.68141	1.63483	3.5703	1.31656
Cul7	0.392364	0.673891	0.374342	1.24608
Cuta	0.626099	0.496065	0.325467	1.24319
Cutc	0.696563	0.71721	0.44152	1.01249
Cxcl1	6.06418	0.673722	10.9893	0.649914
Cxcl10	1.48917	2.00118	2.52893	1.01057
Cxcl11	0.775415	2.19792	1.87571	1.15671
Cxcl13	0.426922	0.179591	0.193225	0.620262
Cxcl14	0.621449	1.21866	0.63744	0.391594
Cxcl16	0.889347	1.65205	3.00827	1.47036
Cxcl2	3.88218	1.82188	10.1705	0.598623
Cxcl3	9.7059	8.4673	18.7861	0.358586
Cxcl5	13.9975	1.01955	24.4207	1.57821
Cxcl9	1.14983	108.594	111.984	0.429579
Cxcr2	3.41321	0.301843	0.620729	8.46547
Cxcr4	1.12982	2.08887	2.37392	3.56428
Cyb5a	1.19111	1.70099	1.91045	0.309485
Cycs	1.73936	1.70385	2.84468	0.703287
Cyp11a1	8.77626	1.63363	4.22239	0.382445
Cyp1b1	6.66362	0.739024	5.20278	3.8926
Cyp26a1	1.70385	1.37964	1.31692	2.11682
Cyp2d22	0.81266	0.301432	0.423849	0.590321
Cyp4f13	0.476568	0.649496	0.435209	1.0707
Cyp4f16	0.45453	0.479329	0.615043	0.773438
Cyp4v3	0.265454	1.62943	0.738261	1.20312
Cyp51	1.13792	1.25717	2.41877	2.40884
Cyren	1.10738	0.502371	0.492361	1.13657
Cysltr1	0.316705	0.352272	0.243143	1.40463
Cysltr2	0.513309	2.7912	2.97633	1.2591
Cystm1	2.26446	1.77176	3.00461	2.5584
D030028A08Rik	1.14401	0.518619	0.0650905	1.51962
D2hgdh	0.255216	0.357523	0.212484	1.12372
D3Ertd751e	0.336596	0.510391	0.082541	2.86745
D630023F18Rik	0.600434	0.822319	0.302967	1.02872
D6Wsu163e	0.660569	0.665821	0.23867	0.877593
D730003I15Rik	0.6027	2.216	2.36051	1.16584
D830025C05Rik	0.383484	0.486061	0.284799	1.58874
D930030I03Rik	0.815834	0.916603	1.48835	5.07661
Dab2ip	2.45702	1.02363	1.42334	1.24966
Daglb	0.255019	0.283991	0.135828	1.68592
Dand5	0.93393	0.818884	0.338935	0.893902
Dao	1.94098	0.850405	1.00569	2.41747
Dapk1	0.505173	1.02786	1.10253	0.420193
Dapk2	0.352789	0.369198	0.091821	0.985579
Daxx	0.758497	0.963844	1.05233	2.12005
Dbi	0.512743	0.340639	0.222283	0.97512
Dbt	1.06393	0.496546	0.694618	0.970523
Dcaf12	0.815124	2.51293	2.4825	0.727907
Dcaf4	0.505057	0.235195	0.133057	1.23022
Dcaf6	0.496613	1.07627	1.0651	0.707984
Dcdc2b	0.288868	0.329078	0.480922	1.39617
Dck	0.433086	1.28764	1.45963	0.908084
Dcn	1.0484	0.267532	0.623787	1.0513
Dcstamp	1.31206	2.86741	3.02152	2.36881
Dctpp1	0.568408	0.330114	0.231542	1.29289
Dcun1d4	0.554341	0.570397	0.335105	2.63351
Dcxr	0.61704	0.372478	0.222912	1.19143
Ddhd2	1.05992	0.418444	0.42706	1.60398
Ddit3	1.14131	1.37889	2.05671	0.764009
Ddit4	1.49091	4.28318	5.05885	2.09937
Ddrgk1	0.624305	0.648067	0.429673	0.930022
Ddx18	1.26328	0.959504	0.839153	2.40904
Ddx51	1.14996	0.940311	0.430554	0.672889
Ddx60	0.55803	0.59086	0.46172	2.43418
Def8	0.937572	0.542995	0.462475	0.586968
Dele1	0.769073	0.567888	0.46395	0.646006
Dennd2a	0.726051	0.868452	0.751775	0.434617
Dennd2d	0.445096	0.470601	0.316526	1.69972
Dennd3	0.445875	0.518398	0.252426	1.22273
Dennd5b	1.05384	0.776156	0.742744	3.2509
Dennd6b	0.64358	0.511014	0.441641	1.38643
Denr	1.47057	1.36763	2.23432	0.939308
Det1	0.86364	0.759388	0.407094	1.28969
Dffb	0.843704	0.358575	0.42861	1.17499
Dgat1	2.61653	1.11293	2.20247	0.787574
Dgat2	29.6692	1.67513	35.6348	5.56415
Dgcr6	0.693906	0.369193	0.734383	1.46063
Dgka	0.542717	0.724392	0.479182	1.7207
Dgke	1.2608	0.859282	0.825772	2.55849
Dgkg	0.300239	0.301288	0.263021	4.36674
Dgkh	2.19036	4.79065	12.9335	0.672494
Dglucy	0.374085	0.387288	0.102153	1.04424
Dguok	0.709944	0.664927	0.476343	1.32254
Dhcr24	0.456467	0.530435	0.207639	1.0687
Dhfr	0.18379	0.704016	0.728078	0.502729
Dhodh	0.46683	0.347695	0.169023	0.648665
Dhrs3	0.234437	0.40119	0.275001	1.44952
Dhrs7	0.423112	0.411488	0.305052	1.17307
Dhrs9	2.72208	1.85846	2.47523	1.01119
Dhx34	0.6711	0.905648	0.448013	1.18872
Diablo	1.64828	1.6799	2.14938	1.06608
Dimt1	0.865845	0.502072	0.425886	1.03702
Dio2	0.280002	0.819626	0.212874	7.91262
Dip2a	1.53515	1.22437	1.905	0.464091
Dipk1a	0.894477	1.49261	1.23283	3.16183
Dipk2a	1.03671	2.71888	3.92077	1.05476
Disp1	0.885725	0.688327	0.366192	0.783559
Dlg3	0.554094	0.32896	0.171102	0.89887
Dmpk	0.118287	2.20871	0.575185	0.523863
Dmwd	1.00115	1.88739	2.36638	0.938921
Dmxl2	2.17169	0.877691	0.905811	1.57372
Dna2	0.469059	0.721894	0.265385	1.69899
Dnaaf2	0.438541	0.598624	0.431078	0.933336
Dnah2	1.5708	1.28952	0.897368	0.303375
Dnajb2	2.42287	2.3983	2.83049	0.613674
Dnajb5	2.34257	2.25866	2.62913	0.399638
Dnajc18	0.481943	0.747851	0.518964	0.990591
Dnajc19	0.804611	0.619701	0.487824	1.25884
Dnajc21	2.09803	1.60243	2.52391	0.940903
Dnajc24	0.861711	0.489087	0.587797	1.13797
Dnajc28	0.331706	0.562692	0.448729	1.95146
Dnajc5	1.2672	1.46619	2.00392	0.94651
Dnajc9	0.71933	0.467267	0.260667	0.998191
Dnase1l3	0.169825	4.82908	6.28362	1.22232
Dnm1l	2.03539	1.21129	1.48069	0.854895
Dnmt1	0.706388	0.451948	0.503905	1.25638
Dnmt3b	1.04921	0.530297	0.462764	0.758737
Dnmt3l	2.73205	1.16738	2.00103	0.589252
Doc2g	0.215501	0.24326	0.314547	1.64049
Dock10	1.24829	0.323453	0.481134	0.684642
Dock5	0.459105	0.402895	0.172498	0.987398
Dock7	0.406581	1.41182	1.23405	0.351365
Dok3	0.741007	0.615485	0.441555	0.946037
Dpf3	0.122337	0.0583492	0.0183834	1.6465
Dph2	1.21598	0.268111	0.259196	0.425603
Dph7	1.20563	0.281689	0.443523	1.1864
Dpy19l1	0.304835	0.459299	0.48093	0.538096
Dpy19l3	1.6054	1.36794	1.39397	0.447254
Dpy30	0.637497	0.473387	0.404172	1.02951
Dpysl2	0.416069	1.17059	0.991183	0.802196
Dpysl3	2.51441	10.1469	14.0553	1.67044
Dram1	1.50461	3.01626	4.13368	0.813522
Dst	3.08619	2.07829	4.36072	0.760548
Dtd2	0.632034	0.330111	0.432735	1.69866
Dtl	1.10207	0.945771	1.12515	3.4195
Dtnb	0.511348	0.51182	0.343396	2.24707
Dtnbp1	0.7815	0.499153	0.46341	1.04333
Dtwd1	0.744674	0.543111	0.354646	1.88242
Dtwd2	1.36282	0.761195	0.0762727	1.00768
Dtx3	0.54645	0.58514	0.474321	1.25544
Dtymk	0.654308	0.284766	0.232478	1.81499
Dubr	1.66841	2.62354	2.8954	0.956027
Dusp1	0.364957	0.535218	0.598939	0.516265
Dusp10	1.67594	2.42264	4.28556	0.643405
Dusp16	3.28522	1.69292	4.1451	0.69089
Dusp19	0.583641	0.621342	0.3115	1.57721
Dusp2	1.43314	0.32504	1.40884	0.960105
Dusp22	0.959843	0.666465	0.754857	2.22341
Dusp23	0.354553	0.63232	0.43163	0.824598
Dusp28	0.449831	1.6719	1.07602	1.54111
Dusp5	2.95259	2.68971	3.39945	0.490151
Dusp6	1.2608	2.4011	2.97922	1.2519
Dusp7	0.570337	0.430072	0.25283	1.43381
Dut	0.556997	0.435923	0.132414	1.05363
Dxo	0.46341	0.420926	0.308549	0.648993
Dym	0.39783	0.691595	0.23497	1.36153
Dyrk1b	0.595157	0.964313	0.469737	0.733625
Dzip3	0.781008	0.791049	0.39134	0.937891
E130215H24Rik	0.437518	0.195739	0.0805667	1.86733
E130311K13Rik	0.768116	0.598086	0.261002	1.12324
E230014E18Rik	0.171546	0.141552	0.0276673	1.44276
E230016K23Rik	0.947671	1.2134	1.0896	0.483205
E230016M11Rik	0.195257	0.822734	0.202178	0.616872
E230029C05Rik	0.336293	0.896895	0.60955	3.50028
E2f3	2.18255	2.45525	2.39745	1.03207
E330020D12Rik	0.461703	0.134482	0.149416	2.09664
E330034L11Rik	1.17242	1.37527	0.932088	2.14221
E430018J23Rik	0.529165	0.386909	0.368488	0.769578
E530011L22Rik	0.913877	1.04113	3.65546	0.814208
Eaf1	1.64355	1.81509	3.60472	0.739435
Ear1	0.474604	0.571574	0.768271	0.826416
Ear6	2.48124	0.53353	1.47033	2.49706
Ears2	0.859711	0.47096	0.517648	0.520627
Ebp	0.737217	0.590228	0.474423	1.08297
Ecd	0.953974	0.576835	0.427448	0.977521
Ece1	3.48614	0.785331	1.52087	0.751912
Echs1	0.659913	0.776961	0.39493	0.755171
Eci1	0.667091	0.357965	0.35884	0.95344
Eci2	0.768075	0.555051	0.412799	1.03031
Ecpas	1.5326	2.00095	3.13856	0.834718
Ecsit	0.779189	0.462188	0.482427	0.651603
Edem1	1.88536	2.00271	2.4874	0.767717
Edil3	1.66601	3.69361	1.99056	0.681823
Ednra	0.199244	0.148533	0.166929	5.7307
Ednrb	0.666994	1.75289	1.84881	0.343386
Eef1akmt4	1.52502	0.995311	0.888374	0.48514
Eef1aknmt	0.66331	0.462848	0.489674	0.666768
Eef1e1	2.21182	0.941593	1.06951	0.542017
Eef2k	0.486285	0.410322	0.152918	1.11065
Eef2kmt	0.634999	0.479468	0.466221	1.25911
Eefsec	0.733482	0.539738	0.432152	0.931877
Efnb2	1.02259	1.32083	2.24348	0.451635
Egln1	1.92955	6.29351	8.34216	1.91649
Egln3	6.66005	23.7992	32.6397	1.66844
Egr1	0.321269	0.224368	0.561098	1.27058
Egr2	5.60409	4.69528	9.61476	1.45386
Egr3	1.82037	3.78266	7.67729	2.57756
Ehd1	2.2429	1.24226	1.82211	0.580858
Eid2	1.25457	0.615951	0.240675	0.355885
Eid2b	0.763416	0.478417	0.225371	0.720003
Eid3	0.558251	0.687733	3.70204	0.624904
Eif2ak2	0.873719	0.911214	1.11807	2.08848
Eif2b3	1.34886	0.778733	0.448807	0.629545
Eif2b5	1.62409	1.93654	2.02754	0.840588
Eif4ebp1	1.00535	2.3249	2.56492	0.790955
Eif5a2	0.492751	0.595116	0.807203	0.877907
Elk3	0.451096	0.311276	0.228713	1.24889
Elmod3	0.222966	0.19249	0.261624	1.34968
Elp1	0.49385	0.375846	0.226555	0.933899
Elp3	0.493809	0.630768	0.362653	1.38064
Elp6	0.903893	0.362195	0.503513	1.12012
Emb	3.32903	1.37734	2.2189	0.534126
Emc9	0.459892	0.143291	0.116463	1.1635
Emd	1.90751	1.78393	2.5457	0.905764
Eme2	0.892833	0.492064	0.667917	0.625135
Emid1	0.376941	0.184543	0.0553974	1.80673
Emilin2	2.10656	2.71489	3.00224	0.886132
Emp3	1.04081	0.599017	0.446887	0.812087
Enah	1.42957	0.365408	0.234875	0.685693
Enc1	0.537559	0.497609	0.646242	1.58163
Eng	2.69013	1.20141	2.42189	1.10627
Engase	0.20364	0.533438	0.0268453	0.370666
Enkd1	0.267837	0.175567	0.322986	2.45047
Eno1	1.95525	2.46729	3.41963	1.35657
Eno1b	1.89565	2.26748	2.8541	1.10047
Enoph1	0.937392	0.528357	0.344424	1.05663
Enpp5	0.289227	0.405111	0.276194	0.809239
Entpd1	0.721462	2.33306	2.18734	1.03561
Entpd6	0.587129	0.423158	0.218761	1.50177
Eogt	1.59085	1.53386	2.87305	2.33496
Epas1	0.397061	0.656697	0.638904	0.846801
Epb41l2	1.68342	1.89845	3.20856	1.09179
Epb41l3	1.03149	0.728041	0.815518	0.246565
Ephx1	0.0784511	1.33724	1.60171	0.633617
Epn2	0.898885	0.647364	0.458868	0.583673
Eps8	1.02044	0.323156	0.447312	0.955442
Epsti1	0.379016	0.417209	0.371499	1.89835
Erap1	0.831443	2.20279	1.948	0.882085
Ercc1	0.793529	1.00002	0.817012	0.439572
Erf	1.91333	2.4058	3.6516	0.750105
Ergic3	0.661795	0.618707	0.420547	0.871154
Ermp1	0.519409	0.501399	0.400428	0.987151
Ero1l	3.43821	8.92454	11.674	1.60682
Ero1lb	1.09664	2.25182	3.18275	0.842905
Errfi1	3.9007	3.66581	6.31795	1.07426
Esd	1.87692	1.72269	2.54971	0.605746
Espl1	0.322333	0.133014	0.397788	0.718438
Espn	0.876959	0.471438	0.327421	0.901074
Esr1	0.76977	0.928055	0.417448	1.73531
Etaa1	0.695126	0.677461	0.390447	1.75158
Etfb	0.769067	0.458767	0.301101	0.974421
Ethe1	0.771678	0.507935	0.357267	0.982048
Etohd2	0.376289	0.3387	0.68064	1.61248
Ets1	2.37825	1.0084	2.50702	2.03071
Ets2	1.24932	1.2195	2.68002	1.13819
Etv3	1.29831	1.13898	1.54547	2.52557
Etv5	3.60955	1.93242	2.79809	0.948616
Etv6	1.53146	1.71946	2.25221	1.34912
Evi2	0.556072	0.529836	0.317039	1.03808
Evi5	0.665399	0.668679	0.459342	1.44743
Evl	0.494596	0.955499	0.525634	1.7532
Exo5	1.0865	0.599121	0.362616	0.981028
Exoc3l4	0.690619	1.30474	2.21766	0.50187
Exog	0.851351	0.748152	0.49366	1.01459
Exosc1	1.11024	0.484934	0.417506	0.719244
Exosc5	0.82986	1.07141	0.482985	0.892273
Exosc7	0.56808	0.298389	0.300444	1.01823
Exosc8	1.59167	2.26524	2.93343	1.25977
Ext1	1.84887	1.20182	2.43616	0.830857
Ext2	0.65715	0.52358	0.3413	1.35014
Extl2	0.417765	0.414753	0.362537	1.02129
Extl3	0.758383	0.555974	0.464113	1.06569
F10	0.876166	2.37342	4.53839	0.938246
F13a1	1.02961	0.653069	1.89497	0.495202
F2r	1.64271	0.890138	0.832473	0.411741
F2rl2	3.63342	1.1886	1.64526	0.640587
F7	0.457314	1.38635	1.55551	0.813418
F830016B08Rik	0.778237	5.64787	4.08016	1.45781
F8a	0.633468	0.660191	0.311884	1.23826
F930017D23Rik	0.857413	0.359366	0.31877	1.82883
Fabp4	0.533825	1.42687	2.17838	1.12989
Fabp5	0.306466	1.21328	1.42321	0.570128
Fabp7	0.582024	0.812035	0.352186	0.25824
Fads1	0.467347	1.54065	0.825065	0.651609
Fam102a	1.31138	2.80744	2.54837	0.990855
Fam102b	0.645383	1.3625	2.06492	0.677151
Fam110a	2.2504	1.0961	2.60573	2.8035
Fam114a1	2.24246	7.01785	12.788	0.598032
Fam122b	2.18616	1.18987	1.91447	0.763871
Fam129a	0.611841	2.21651	1.61078	2.78493
Fam129b	1.5528	1.55503	3.12248	0.803184
Fam13b	1.65841	1.51719	2.05503	0.945326
Fam149b	0.911489	0.68224	0.465633	1.32782
Fam160a1	2.04153	0.830389	1.16956	1.98219
Fam160a2	0.449854	0.563464	0.3001	1.42053
Fam162a	4.47325	17.908	29.5714	1.83478
Fam169b	5.15976	1.59377	1.93855	1.09467
Fam173a	0.434528	0.496225	0.407733	1.35542
Fam174b	0.164862	0.209175	0.0521108	1.31465
Fam20a	1.68304	1.71613	0.685736	0.440364
Fam210a	1.0723	1.56516	1.41615	2.89705
Fam214a	0.237174	0.435215	0.293916	2.17485
Fam219b	0.960742	0.57115	0.336986	0.858585
Fam222a	0.68202	0.752996	0.39507	0.750082
Fam234a	0.523751	0.987448	0.822542	0.347271
Fam3b	0.164832	1.3359	0.345594	1.16487
Fam3c	0.540656	0.566343	0.279927	1.02906
Fam43a	1.00599	0.44336	0.271846	1.05028
Fam50a	1.24208	1.48181	2.20422	0.887508
Fam53a	0.513305	0.725556	0.409762	1.00279
Fam53b	0.41706	0.464568	0.278622	1.43606
Fam78a	0.308112	0.925819	0.452735	2.54107
Fam78b	1.72982	5.68745	4.20424	0.996053
Fam98c	0.739963	0.804603	0.484282	0.534539
Fanca	0.123886	0.910905	0.855385	4.68201
Fancb	0.383973	0.56658	0.395983	1.83434
Fancf	0.919316	0.791912	0.895909	2.0449
Fancl	0.586991	0.323565	0.358831	1.4255
Fap	0.954346	1.80731	0.403771	4.31993
Fbh1	0.511361	0.758723	0.360384	1.61223
Fblim1	0.41192	1.11589	0.997632	0.809832
Fbxl17	0.575939	0.575685	0.338282	1.43393
Fbxl19	0.555707	0.38164	0.696696	1.8913
Fbxl2	1.91742	2.09834	1.97285	0.620179
Fbxl22	0.347235	0.39413	0.321753	1.30769
Fbxl4	0.966039	0.827212	0.469146	1.02816
Fbxl5	2.03708	2.15657	2.90241	0.443238
Fbxl6	0.684553	0.550962	0.340161	1.01136
Fbxo31	0.581961	0.384593	0.510795	1.01359
Fbxo32	0.160338	0.479602	0.379644	1.20101
Fbxo44	2.48619	2.23811	4.18413	0.562633
Fbxo9	0.863384	0.569716	0.429319	1.13373
Fbxw9	0.478312	1.45231	0.888335	1.3032
Fcgr4	0.428612	1.95143	1.45274	0.447633
Fchsd1	1.95522	1.76042	2.3684	0.679846
Fchsd2	1.62952	1.01075	2.00299	2.27858
Fcna	1.35597	1.53795	2.61351	0.601705
Fcrla	0.21241	0.447747	0.360788	0.858396
Fcrls	0.765017	0.303001	0.322089	2.4487
Fcsk	0.583895	0.510571	0.16136	1.20007
Fdxr	0.618351	0.502105	0.499317	1.01844
Fem1a	0.83965	0.717365	0.472729	0.802084
Fes	0.770232	0.661935	0.442531	0.891363
Ffar2	0.438889	1.29655	0.594168	3.01387
Fgd2	0.202174	0.254851	0.143536	0.976399
Fgfbp3	0.0699587	1.49592	1.0615	0.766703
Fhl2	1.06008	0.390749	0.71184	2.33799
Fignl2	1.75468	1.85214	5.20434	0.884038
Firre	0.4832	0.562131	0.210252	0.659058
Fitm2	1.56697	0.69798	0.483903	0.698626
Fkbp1a	1.2016	1.07079	1.08888	0.48011
Fkbp1b	0.44069	0.745248	1.10853	1.05821
Fkbpl	0.782821	0.442777	0.694813	1.00948
Fktn	0.576228	0.210753	0.417239	2.19176
Flnb	2.0423	1.39123	2.10573	0.526886
Flrt2	0.289889	1.03369	0.608232	0.757859
Flrt3	5.75777	1.36624	5.67649	2.19947
Flt1	6.21889	2.90261	3.13651	7.27929
Fmnl2	0.997906	1.29652	2.01411	1.7496
Fmnl3	1.68143	0.910837	1.02694	2.18691
Fmo5	0.485711	0.532475	0.442592	1.74516
Fn1	0.345049	0.801414	0.879579	0.636058
Fnbp1l	0.943389	0.407595	0.83009	0.628145
Fndc3a	2.57995	1.94376	3.80304	1.99404
Fndc5	1.09882	0.349982	0.329146	0.496549
Fndc7	0.503154	1.77603	1.10942	3.00544
Fnip2	2.54201	2.22986	4.70493	0.580208
Fntb	0.621292	0.719062	1.05983	2.08931
Focad	0.268718	9.58642	9.14168	1.06961
Fos	0.291871	0.529765	0.552383	0.694775
Fosl1	6.70864	6.29305	31.4569	0.635808
Fosl2	1.50324	2.11907	2.23299	0.971915
Foxd2	0.524858	0.416716	0.473005	1.5675
Foxd2os	0.375887	0.449655	0.365156	1.21334
Foxn3	0.397268	0.81623	0.688188	1.37926
Foxo1	1.14188	1.42449	2.63851	1.10585
Foxo4	0.575766	0.666212	0.464315	0.783615
Foxp1	0.379467	0.420765	0.308745	1.38418
Foxp4	2.00355	1.96736	3.19587	0.557009
Foxred2	0.662568	0.381106	0.285708	0.610451
Fpr1	1.81402	0.970182	1.79093	0.292782
Fpr2	0.868563	1.80226	3.0672	0.367649
Fra10ac1	0.746953	0.533225	0.295551	0.96129
Frat1	0.316581	0.856843	0.443241	0.854349
Frat2	0.258089	0.794626	0.580888	0.81481
Frg2f1	0.455356	0.20538	0.631061	0.786795
Frmd4b	0.351767	0.846877	1.0555	1.33251
Fry	0.464916	0.530782	0.325454	1.11247
Fscn1	0.344455	0.367014	0.692327	0.813764
Fundc1	0.505788	0.441072	0.440077	1.18519
Furin	2.03764	1.19546	1.83538	0.946565
Fut4	0.96922	1.05727	0.619965	0.434475
Fut8	1.35934	1.15275	0.89754	0.319721
Fxn	0.97892	0.53444	0.394965	0.638668
Fxyd2	0.0708481	1.6574	4.23853	0.996734
Fxyd4	0.94909	1.07284	4.83523	3.02925
Fyb	1.85809	1.48627	2.34482	1.05628
Fyn	0.69811	2.03347	2.15764	1.36106
Fzd1	2.96594	2.482	4.83591	0.773758
Fzd7	1.92444	2.24834	3.20744	3.86256
G0s2	0.403042	0.531052	0.365331	1.25648
G430095P16Rik	0.021197	0.42841	0.314659	7.14303
G530011O06Rik	1.30394	2.09103	5.22525	1.59735
Gab1	1.39624	1.91986	6.50627	0.823051
Gab2	1.64191	1.72819	2.41117	0.743453
Gab3	0.464214	0.303164	0.255025	0.739326
Gabpb1	1.76692	1.51322	2.21329	0.955525
Gadd45gip1	1.12494	0.934669	0.469376	0.964957
Galk1	0.827461	2.86377	6.24257	2.2587
Galk2	0.568391	0.691882	0.473396	1.29396
Galnt10	0.444728	0.402184	0.342861	0.957112
Galnt7	0.359818	0.574825	0.291152	1.50188
Ganc	0.296924	0.49757	0.277138	2.21397
Gapdh	2.00447	3.18573	3.95258	1.2978
Gart	1.13686	0.585891	0.466555	0.779406
Gas2	0.748522	0.494124	0.824575	1.01602
Gas2l3	0.437882	1.42571	1.411	0.566667
Gas7	1.68223	0.914497	1.3081	0.398847
Gas8	1.44657	2.8202	2.90884	1.49474
Gata6	0.917284	0.305964	1.23342	1.51705
Gatb	0.725771	0.681361	0.427061	0.874356
Gatc	0.904739	0.629949	0.431607	0.760549
Gatm	0.505552	1.12784	1.56052	5.65112
Gbe1	0.952107	2.52905	2.97393	0.817492
Gbp11	0.345276	5.24397	4.00506	0.702962
Gbp2	0.71907	5.53118	5.82521	1.28794
Gbp2b	0.035327	4.98617	0.507427	1.81717
Gbp3	0.844028	3.03504	2.93204	1.16411
Gbp4	0.750502	11.9544	11.5707	1.79701
Gbp5	1.10185	4.79016	5.3496	1.77138
Gbp6	0.533056	2.76511	3.54121	1.13765
Gbp7	0.459763	2.20046	2.03929	2.6614
Gbp8	0.185061	11.9444	8.11928	2.78388
Gbp9	0.475984	1.70404	1.52547	1.86472
Gcfc2	0.652391	0.276534	0.313622	1.10702
Gclc	2.09471	2.13617	3.98522	0.408237
Gclm	1.97877	2.18061	2.69751	0.281927
Gcnt2	1.84348	2.01592	2.05651	0.971637
Gde1	1.16352	1.79462	2.2377	1.4668
Gdf15	1.20602	2.01169	3.86966	0.133837
Gdpd1	1.01621	0.668121	0.759477	0.490462
Gemin2	1.3248	1.08598	0.544315	0.451705
Gen1	0.423194	0.567055	0.343272	0.865579
Get1	0.3342	0.365454	0.276945	2.23624
Gfi1	2.69135	1.13362	1.30289	1.64078
Gfm2	0.76698	0.926214	0.776409	3.80314
Gfpt1	1.13935	2.03045	2.1541	0.924538
Ggct	0.535678	3.42458	2.49676	1.46309
Ggnbp1	0.105785	0.555267	0.668155	1.48052
Ggt5	0.528298	0.50833	0.238082	1.1971
Ggta1	2.94915	0.858889	2.82157	0.917472
Gimap1	0.229673	0.157345	0.0966284	3.34531
Gimap5	0.252845	0.0861832	0.194133	2.88974
Gimap6	0.826201	0.454315	0.776068	1.34243
Gins2	1.38472	0.492267	0.793665	0.414514
Gins3	0.55428	0.425312	0.422611	2.73706
Gja1	3.3799	0.851983	2.38744	0.724444
Gkap1	1.17002	0.818869	2.82048	1.57584
Gla	0.959518	1.71488	2.45241	0.843723
Glb1l	0.803824	0.686383	0.726183	2.17465
Glcci1	0.686077	0.588198	0.306887	1.02546
Glce	2.54977	2.88213	2.86883	0.696082
Glipr1	0.416603	1.00039	0.711384	0.823629
Glo1	0.512786	0.505304	0.272083	1.27066
Glod4	0.665137	0.539754	0.345971	1.07234
Glod5	6.74263	17.7436	52.6842	2.0846
Glrp1	0.814441	2.13508	4.1675	2.12392
Glrx5	0.941049	0.661297	0.476507	0.965589
Glt28d2	2.17006	0.896209	0.72628	3.13499
Gm10030	0.774055	0.750752	0.880279	0.199998
Gm10033	0.553479	0.465914	0.271887	1.06983
Gm10101	1.98762	2.3048	1.39054	1.58302
Gm10138	0.415102	0.767897	0.479183	1.33021
Gm10240	1.54292	1.48848	2.1013	1.08178
Gm10269	0.497046	0.238781	0.217587	1.55376
Gm10384	0.259254	0.081538	0.0142241	0.721404
Gm10388	0.520716	0.543209	0.458075	0.750445
Gm10463	0.540222	0.42282	0.323193	0.58824
Gm10521	0.910244	0.234349	0.520296	1.03279
Gm10563	0.538581	0.417652	0.788981	3.20076
Gm10634	0.814691	0.371913	0.0633474	2.2148
Gm10762	1.93184	0.376881	1.85724	2.01679
Gm10800	1.7285	2.27532	33.3282	0.795948
Gm11423	0.600816	0.596052	0.328531	1.09043
Gm11510	1.10991	2.57483	4.09524	4.088
Gm11722	0.989166	0.517428	0.437936	1.49007
Gm11772	0.111938	0.266228	0.0734819	4.38934
Gm11808	0.395786	0.876699	0.688587	0.88751
Gm12184	1.04226	0.345808	0.260871	0.969801
Gm12185	0.481951	26.0837	20.7385	1.45842
Gm12216	0.169129	5.37045	4.86836	3.19521
Gm12250	0.778862	5.18092	4.75424	2.124
Gm12708	0.10905	0.630367	0.203198	0.980408
Gm13546	0.395763	0.560448	2.01242	1.26331
Gm13840	3.52033	2.53283	5.05579	0.89406
Gm13986	0.424427	0.96065	1.29708	0.547977
Gm14023	0.413132	0.808871	0.566015	2.34114
Gm14040	1.28516	0.535879	0.356046	0.677884
Gm14286	3.19952	2.00654	4.68593	2.82688
Gm14636	1.83198	0.849731	2.85225	4.79999
Gm15056	1.54272	1.06168	3.68036	2.13355
Gm15133	0.212112	0.440626	0.34659	1.7974
Gm15283	1.86301	11.1935	17.4967	1.74146
Gm15417	1.27687	1.48191	1.9129	0.44832
Gm15445	0.614653	0.411404	0.325344	0.988921
Gm15446	0.608	0.550005	0.177536	1.15511
Gm15448	1.15638	0.963626	0.799225	0.302622
Gm15472	0.401622	0.749272	0.506961	1.57811
Gm15513	0.220263	0.152275	0.0723866	6.1233
Gm15675	0.372273	0.741431	0.41531	0.72627
Gm15706	0.67482	0.157015	0.437055	0.585982
Gm15708	0.884067	0.450082	1.31969	1.48964
Gm15728	1.84951	2.21501	1.45339	1.05245
Gm15760	0.663178	0.465994	0.52653	1.17385
Gm15910	2.82646	0.385053	0.511925	0.301912
Gm16124	0.597982	0.418531	0.262024	1.36594
Gm16174	1.87441	1.91915	3.09316	1.09749
Gm16192	1.01423	0.782971	0.468287	1.13793
Gm16201	0.121602	0.201191	0.267359	2.41676
Gm16287	0.548424	0.453485	0.354012	0.988689
Gm16523	1.38996	0.675559	0.656109	4.25703
Gm16548	0.728079	0.642121	0.471775	0.833869
Gm16556	0.342017	1.25615	0.75036	0.678123
Gm16576	0.623981	0.821437	0.363346	1.82974
Gm16685	0.905167	0.997664	4.89234	0.91251
Gm16754	3.55701	15.7616	16.1896	3.58955
Gm16845	1.09955	0.649169	1.40399	2.06574
Gm17018	0.493576	0.560251	0.377954	1.07395
Gm17249	1.06415	1.03394	0.531685	2.21811
Gm17655	0.402726	0.458711	0.377773	0.58134
Gm17745	0.0333735	0.0472404	0.0272323	1.61577
Gm17971	0.717894	0.349132	0.48059	1.2657
Gm19327	0.603652	1.10328	0.243442	1.83416
Gm19427	1.27536	0.452198	0.403693	2.85699
Gm19557	0.839163	0.641426	0.279638	0.85098
Gm19605	0.650315	0.638354	0.289559	1.02811
Gm1966	0.637514	2.23689	2.4178	2.76097
Gm19705	0.515815	5.33005	4.51421	1.9295
Gm20045	0.878742	0.908432	0.890547	3.809
Gm2011	0.857363	3.35172	3.28068	1.81416
Gm20219	1.7105	1.64106	2.59932	0.516905
Gm20234	2.61869	3.89999	2.47589	1.11991
Gm20300	0.642668	0.461284	0.420352	1.08196
Gm20604	1.31946	1.27269	2.26106	1.337
Gm20682	0.331702	0.843415	1.27367	3.62285
Gm21188	0.402673	0.698522	0.531656	1.91422
Gm22060	1.08781	0.886179	1.30561	2.10524
Gm22107	0.788088	0.944269	0.227463	1.42238
Gm2245	2.12534	1.24632	2.62985	1.30035
Gm23722	1.79654	1.75142	3.58902	1.67143
Gm2396	0.857358	0.268944	0.310665	1.43529
Gm24959	1.04894	0.699604	0.26998	4.70436
Gm2531	1.96948	2.37819	2.23161	3.12224
Gm25873	0.469001	0.703202	0.299828	2.52167
Gm25930	1.70331	1.23189	2.24765	1.46298
Gm26129	0.899617	0.548697	0.756896	3.3646
Gm26510	0.317208	1.55384	1.3383	1.20735
Gm26512	0.224263	0.257303	0.210704	7.35169
Gm26532	1.36736	1.14922	2.27481	0.773447
Gm26571	0.772298	0.616635	0.230816	0.716801
Gm26616	0.891267	0.60629	0.423042	1.65189
Gm26648	0.978685	1.73042	1.22145	2.43109
Gm26692	1.29497	0.207297	0.247649	2.55198
Gm26740	0.817573	0.537076	0.345724	2.37567
Gm26834	0.684345	5.36152	2.33503	0.537349
Gm26910	0.730868	2.12112	2.30441	1.65892
Gm27003	2.01877	2.18019	1.23083	0.825596
Gm28068	0.639299	0.39709	0.737779	2.50877
Gm28187	0.540523	0.527362	0.437785	1.0477
Gm28417	0.114335	0.822114	0.332083	1.52563
Gm28530	0.240386	0.411569	0.239204	0.62274
Gm28791	0.829999	1.0287	1.09815	3.65523
Gm28874	0.623488	0.802917	0.710789	6.57784
Gm28875	2.75688	0.719499	1.74457	0.91361
Gm28884	0.812283	0.805718	0.265671	0.13309
Gm29170	1.50376	1.08467	0.431962	1.25033
Gm29216	1.55288	2.11528	1.53357	1.10264
Gm29994	1.06192	0.657794	0.605251	2.11658
Gm2a	1.5027	5.2217	4.47661	0.932477
Gm30054	0.259547	0.129411	0.0134503	0.698626
Gm30881	0.360267	0.468597	0.0975513	1.71406
Gm31520	0.0446975	0.515359	0.226555	1.83503
Gm31597	1.18405	0.817143	0.246133	0.934714
Gm31814	0.829948	0.264742	0.458759	1.01362
Gm32089	0.483815	0.411521	0.609758	0.172507
Gm32511	5.26823	6.19473	12.0429	0.86125
Gm32856	0.311148	0.270093	0.109831	0.431035
Gm33378	1.28609	0.449871	0.411685	0.694039
Gm33699	0.421132	0.0298	0.120179	5.79152
Gm34643	0.759986	2.16478	2.19762	0.636346
Gm35189	0.766908	0.358828	0.408054	0.517448
Gm35853	0.0805497	0.280919	0.0342858	1.35759
Gm3604	0.347784	0.570479	0.178998	3.58081
Gm36161	0.328859	0.673864	0.55275	1.00669
Gm36266	0.399137	0.578812	0.504519	0.81886
Gm36445	0.428829	0.574722	0.42313	0.709523
Gm36723	0.154451	0.0729871	0.123362	0.776677
Gm36738	0.465293	0.636592	0.300634	1.36674
Gm36933	0.421386	0.665262	0.321554	3.31262
Gm37010	0.663008	0.461934	0.407408	1.84257
Gm37018	1.24072	0.295579	0.0717792	1.27719
Gm37033	0.63018	0.881043	0.752059	2.27066
Gm37082	0.920114	1.21873	0.727813	3.36164
Gm37090	0.447229	0.475438	0.386498	1.00949
Gm37105	1.19221	0.578648	0.297897	1.24944
Gm37121	0.416334	2.57805	1.83098	0.789673
Gm37183	0.902605	0.823136	0.656381	2.05988
Gm37204	2.73262	1.86333	3.01039	1.81218
Gm37258	1.1129	0.151741	0.169846	1.27591
Gm37289	0.905981	0.647895	0.231235	1.01708
Gm37333	0.615143	0.348977	0.0533542	2.10917
Gm37390	0.781748	0.521588	0.684884	2.72011
Gm37399	0.80949	1.1454	1.16983	2.66314
Gm37420	0.511903	0.903739	0.227717	1.49893
Gm37423	1.13631	1.02476	0.789783	2.13006
Gm37474	1.69209	1.08182	1.5388	2.46999
Gm37490	0.691134	0.806452	0.94975	2.32866
Gm37510	1.0268	0.390504	1.44395	3.75129
Gm37519	0.719592	1.14851	0.794859	2.48238
Gm37531	0.7644	0.681645	0.903721	2.07462
Gm37558	1.04399	0.667957	0.582837	2.84644
Gm37569	1.0933	0.26163	0.43784	4.94781
Gm37612	0.679694	0.811783	0.806617	0.495722
Gm37621	0.861913	0.211023	0.727882	1.10565
Gm37651	0.622605	0.450883	0.330179	1.8706
Gm37718	1.31754	0.770554	0.567544	2.76993
Gm37780	0.834438	0.463912	0.505341	0.97048
Gm37873	0.831028	0.834039	1.16112	2.01189
Gm37893	1.95191	1.72991	1.42737	2.26056
Gm37906	1.58619	1.24375	1.16319	2.5925
Gm37954	1.09291	1.02042	1.10177	3.27917
Gm38042	0.383286	0.234147	0.0872733	1.38015
Gm38082	1.24886	1.63121	3.29893	3.86946
Gm38104	0.402245	0.603279	1.23114	2.60917
Gm38120	1.10372	0.807412	0.798611	2.24882
Gm38126	0.980301	0.448157	1.88637	1.4189
Gm38162	1.11848	0.677117	0.743184	3.71811
Gm38192	0.4025	0.756421	0.38038	2.008
Gm38227	0.269161	0.271356	0.579802	1.61025
Gm38236	0.561853	0.379079	0.775767	1.10646
Gm38357	1.96797	0.411246	3.81945	5.11197
Gm38359	1.23688	0.191835	0.183078	1.00764
Gm38366	0.871019	0.471832	0.879686	1.71469
Gm3839	2.2856	3.24312	5.04094	2.11173
Gm39041	0.914261	0.567052	0.841298	3.7805
Gm39556	0.393079	0.497031	0.278062	1.39617
Gm40645	0.38377	0.75437	0.397349	0.547522
Gm40787	0.409763	0.579548	0.431866	1.78057
Gm42432	1.09996	3.03728	4.66144	1.3942
Gm42462	5.05943	3.20747	5.37198	0.389012
Gm42467	1.00211	0.49329	0.897475	1.33671
Gm42547	0.842852	1.91676	2.20636	1.27803
Gm42571	0.653251	0.546063	0.430684	2.61775
Gm42576	0.969044	0.806032	0.863601	2.48028
Gm42577	0.771709	0.281218	0.517994	1.9249
Gm42648	2.02407	1.28416	2.67863	1.87014
Gm42658	0.799645	0.442789	0.836161	1.02378
Gm42715	1.00405	0.275107	0.430794	1.39635
Gm42722	0.351466	0.71082	0.165261	2.44526
Gm42727	1.75328	1.35863	2.53965	0.417479
Gm42735	0.727645	0.439651	0.835522	0.86711
Gm42759	0.426739	0.581612	0.578765	1.03661
Gm43112	0.862019	0.621635	0.36245	0.589017
Gm43113	0.973945	0.607588	0.35657	0.996943
Gm43176	1.42982	0.817304	0.454326	1.44986
Gm43178	1.3837	0.907182	1.1345	3.9743
Gm43196	0.624787	0.881857	0.455088	1.83915
Gm43329	2.33074	2.39553	3.18463	0.634376
Gm43378	1.56701	2.22894	1.1605	1.79411
Gm43412	0.723308	0.418159	0.319393	0.965293
Gm43430	0.86035	0.445725	1.31263	2.95113
Gm43435	1.20849	0.925782	0.841335	2.26862
Gm43445	0.749291	0.187737	0.622006	1.2902
Gm43489	0.96884	0.898195	0.709093	2.85534
Gm43499	2.06455	3.01548	4.30722	1.86149
Gm43560	1.74851	0.478516	0.465322	1.74624
Gm43597	1.03423	1.0814	0.430931	1.6128
Gm43627	1.03976	3.04252	4.13811	0.69507
Gm43628	0.710337	0.260068	0.37538	2.73605
Gm43652	0.598309	1.26172	0.562568	2.60827
Gm43667	0.597303	0.353144	0.405591	1.33179
Gm43696	1.11046	0.450801	1.08694	1.46679
Gm43727	1.56003	1.15535	0.388537	0.545354
Gm43728	1.13646	1.38737	0.259577	1.07292
Gm43769	2.11765	4.3744	6.37181	0.489136
Gm43788	1.10506	0.388703	0.730727	2.33144
Gm43814	0.545234	2.45736	3.31195	1.69008
Gm43857	0.627228	0.766245	0.423288	2.0343
Gm43859	1.01376	0.786882	0.886253	4.07078
Gm43860	0.935426	1.75794	2.47642	0.416318
Gm43920	1.63708	0.589737	3.15954	1.04508
Gm43982	2.85457	1.3248	6.4626	0.600639
Gm43984	2.96118	1.22019	3.18726	1.53774
Gm44001	1.20832	0.0687855	0.219202	2.40493
Gm44005	1.28455	0.486958	0.758108	1.72125
Gm44164	1.07771	0.789478	0.825237	2.24715
Gm44250	0.898805	0.51985	0.481882	0.69563
Gm44292	0.64921	0.528059	0.547067	2.40197
Gm44321	0.926975	0.486033	1.30517	1.37037
Gm44432	1.41771	0.793875	0.873837	2.11595
Gm44663	3.08909	1.42685	1.9991	0.797996
Gm44830	0.902975	0.878189	1.27456	0.490831
Gm44836	0.490927	0.652773	0.816747	1.58435
Gm45151	1.85146	1.11268	4.57581	1.9508
Gm45153	0.677308	0.110631	1.06463	1.24142
Gm45191	2.0168	1.29069	1.41151	1.11135
Gm45221	1.41349	0.977624	0.611407	3.75149
Gm45222	1.31455	1.97506	2.18717	1.64352
Gm45223	0.798197	0.868595	0.912125	3.00745
Gm45237	0.393591	0.747646	0.227563	1.05109
Gm45250	0.354598	0.664092	0.645509	5.27399
Gm45266	0.707659	0.546837	0.644558	2.08742
Gm45286	0.519476	0.689073	0.368661	1.94909
Gm45289	0.924035	0.409647	0.413455	2.0465
Gm45342	1.9956	1.97668	3.4239	3.59524
Gm45343	0.39692	0.797036	0.900081	2.24696
Gm45407	0.423181	0.614386	0.457886	1.95555
Gm45501	1.60665	1.33984	0.781218	2.16665
Gm45534	0.348476	0.211905	0.338459	1.78122
Gm45606	0.444418	0.378362	0.251401	0.532419
Gm45640	0.313578	0.326109	0.50214	5.18067
Gm45684	1.12765	1.03965	1.09589	4.28
Gm45715	0.407445	1.74058	1.04405	1.03136
Gm45718	1.05624	0.670536	1.14604	5.43584
Gm45871	0.615541	0.97039	0.499882	1.10612
Gm45873	0.924317	0.202699	0.674327	1.25679
Gm45902	2.09548	3.51702	3.32196	0.885726
Gm46224	0.428276	1.45659	1.26677	2.38267
Gm46367	1.65298	2.22221	1.45088	1.40591
Gm46378	0.750003	0.363802	0.444245	1.34835
Gm46430	0.581271	0.734451	0.256786	1.42789
Gm4707	0.487909	0.386789	0.542167	1.63808
Gm47111	1.59	2.37965	3.56515	1.75424
Gm47121	0.959965	1.36502	1.57986	3.1603
Gm47218	0.72257	0.880954	0.978872	3.28632
Gm47258	0.410972	0.354948	0.399528	5.06832
Gm47260	1.33253	0.765627	0.858454	2.30838
Gm47483	0.468784	0.321919	0.567835	1.42911
Gm47508	0.412665	0.906395	0.516218	1.29114
Gm47567	0.503141	1.07315	0.335413	1.64017
Gm47644	0.525477	0.555046	0.931253	0.376048
Gm47664	1.18436	0.867274	1.2025	2.047
Gm47694	1.03594	1.74532	1.45493	2.18064
Gm47754	0.653915	0.608941	0.43316	1.0178
Gm47926	0.51855	0.499965	0.0986148	0.901319
Gm48079	0.687384	0.455913	0.51151	0.785203
Gm48114	0.762169	0.408482	0.560453	2.91994
Gm48226	0.886773	2.28679	1.36435	0.786284
Gm48231	1.58477	6.61758	8.32472	0.915037
Gm48302	0.869303	0.679235	1.25873	2.7873
Gm48357	1.28812	0.282029	0.888685	4.9526
Gm48382	1.0705	0.387316	0.685953	1.97124
Gm4841	0.640986	7.4838	5.91858	1.25801
Gm48585	0.620876	0.774902	0.620234	2.06026
Gm48611	0.98019	0.842714	1.00561	2.03294
Gm48718	0.529847	0.332944	0.486113	1.16207
Gm48766	1.14445	1.15229	1.45507	2.70688
Gm48887	0.873219	0.332012	0.542197	0.926035
Gm48904	1.45915	0.844824	1.14252	2.16817
Gm49041	2.76622	0.384389	0.79409	0.869953
Gm4924	0.283582	0.408928	0.536562	0.377518
Gm49300	0.330977	1.11297	0.63039	1.84325
Gm49338	0.627169	0.672295	0.609205	2.16
Gm49493	1.99507	1.3795	1.47146	0.43317
Gm4956	0.493606	1.35465	0.788519	0.818691
Gm49599	0.889567	0.998709	1.64299	3.15198
Gm49662	1.05135	3.96819	3.41582	1.07417
Gm49747	2.59775	3.26042	2.8364	2.33002
Gm49759	1.60446	3.68043	4.84852	1.05045
Gm5150	0.258258	0.411821	0.188135	1.44101
Gm527	0.660963	0.584481	0.82702	0.396475
Gm5281	0.354456	0.0380643	0.0229547	0.709071
Gm5431	0.340009	1.756	1.13791	1.37406
Gm5914	0.366239	1.22321	0.910147	0.808377
Gm6116	0.840178	0.099847	0.0412823	5.16368
Gm6209	8.60647	2.95549	9.78588	1.13651
Gm6377	0.962526	0.17707	1.36882	1.05446
Gm6545	0.247233	0.352433	0.434629	2.34813
Gm7265	2.21506	1.13989	1.3979	0.703285
Gm8091	1.5255	2.0414	1.55184	1.80066
Gm8369	0.242549	0.841194	0.505616	0.767446
Gm8995	0.620048	1.59071	1.6323	2.06655
Gm9856	1.40662	2.45198	1.63622	0.933465
Gmds	1.54663	0.769883	0.155994	0.828449
Gmnn	0.629682	0.7581	0.558191	2.1942
Gnb4	0.483601	0.998564	1.26517	0.820209
Gnb5	1.38429	0.224634	0.752803	1.042
Gne	0.60614	0.534299	0.223742	1.42034
Gng11	0.148192	1.06212	0.47343	0.69341
Gng2	0.711825	2.95262	2.57251	0.752217
Gngt2	0.560813	0.584485	0.321398	0.429336
Gnmt	2.40277	1.03914	1.36539	0.804232
Gns	1.27263	1.5208	2.03731	0.842197
Golt1b	1.61292	1.50859	2.02617	0.673643
Gorasp1	0.207401	0.230934	0.562976	1.70219
Gosr1	1.87697	1.65038	2.17232	1.18933
Got1	0.670708	3.68395	3.96712	1.47295
Got2	0.692273	0.694256	0.466612	0.899512
Gp6	0.472655	1.61921	1.48458	0.260065
Gpaa1	2.58275	2.96655	4.9431	2.09669
Gpat3	1.39702	2.85663	6.73891	1.49662
Gpatch4	1.31591	0.23175	0.562621	0.45925
Gpd1l	0.313656	0.217105	0.078919	1.39404
Gper1	1.64882	0.374121	0.405771	0.892215
Gphn	0.825684	4.05533	3.3642	0.80303
Gpi1	1.17034	2.07646	2.65273	1.41196
Gpnmb	0.183121	0.909396	1.4906	0.451163
Gpr137b	0.492904	0.691471	0.375651	1.07641
Gpr137b-ps	0.308481	0.805502	0.32485	0.788424
Gpr141	3.4664	5.83638	7.69404	1.30379
Gpr157	2.16962	1.98984	2.20471	2.88183
Gpr18	0.742483	0.545532	1.03283	4.21246
Gpr180	0.738772	0.416309	0.315938	1.46684
Gpr183	1.48382	1.48741	0.384229	1.91362
Gpr35	1.93316	1.95324	3.3089	1.37512
Gpr55	0.860615	0.652691	0.430193	0.59737
Gpr65	0.599695	0.672919	0.431618	1.15947
Gpr68	0.41387	1.50112	3.208	1.05637
Gpr84	1.87319	0.373117	0.656182	0.814881
Gpr89	1.09616	0.574499	0.347889	1.0668
Gprc5b	0.651805	1.57593	1.95142	0.493939
Gpsm2	1.01749	6.30318	5.36141	0.594105
Gpt2	2.34812	9.93872	19.2873	1.02527
Gpx1	0.703569	0.749333	0.422661	0.928682
Gpx3	2.76515	1.27839	2.12476	0.599011
Gpx4-ps2	0.765256	0.402009	0.283539	0.982435
Grb7	0.323041	0.666831	0.321212	0.894557
Grhpr	3.49918	4.81626	7.74678	2.25381
Grik5	0.732927	0.960839	0.936187	0.487301
Grin2c	2.24382	0.845871	0.179368	0.366983
Grina	1.32526	1.99704	2.13056	1.75806
Grk3	0.274179	0.779968	0.781553	1.16545
Grk5	1.01543	0.592087	0.406328	0.514794
Grk6	0.843421	0.683584	0.459622	0.607387
Grm6	4.70781	0.419301	0.432475	21.9923
Grpel2	0.885624	0.470168	0.470434	0.913531
Grwd1	2.41869	0.542234	0.607999	0.633959
Gsap	0.920446	1.70319	2.07611	1.82428
Gsdme	2.26423	0.716745	0.92654	1.58924
Gse1	1.17322	1.86937	1.96729	2.03609
Gsn	1.01079	2.75909	1.87294	1.18957
Gsta3	1.51426	3.02035	1.86782	0.956059
Gstcd	2.19484	1.58188	2.01103	0.894707
Gstm1	0.568728	1.25878	1.76779	0.403738
Gstm2	0.533237	1.31319	0.971044	0.42289
Gstm4	0.409896	0.281907	0.182006	0.791127
Gsto1	0.383721	0.702114	0.391805	1.22414
Gstt2	0.653889	0.366727	0.685029	1.79462
Gstz1	0.472445	0.229935	0.434074	0.860784
Gt(ROSA)26Sor	1.45751	1.70731	2.3815	1.07253
Gtf2e2	1.33817	1.72155	2.06953	1.16099
Gtf2h2	0.797583	0.467711	0.253862	1.16452
Gtf2i	0.674238	0.692824	0.361642	1.13013
Gtf2ird1	2.23197	0.330897	2.73857	1.02148
Gtf2ird2	0.588193	0.649761	0.428567	1.95514
Gtpbp2	0.985955	2.37684	2.7898	1.03296
Gtpbp3	0.689611	0.610724	0.412727	1.22073
Guk1	0.642268	0.534776	0.411804	0.929152
Gusb	0.539544	0.422917	0.354083	0.839345
Gys1	3.66722	17.0601	31.4314	1.71423
Gzf1	1.4174	2.03252	2.02351	0.906794
H1f2	0.369912	0.592347	0.596985	1.03396
H2-Aa	0.450218	2.62176	2.69426	1.09088
H2-Ab1	1.07998	4.00685	5.84226	1.08102
H2aw	0.489658	0.863849	0.687568	1.17918
H2bc21	0.966687	1.18887	0.411634	0.45506
H2bc4	1.26502	1.80976	2.09156	0.708754
H2-DMa	0.403907	2.93078	2.38481	1.21857
H2-DMb1	0.897772	3.81661	4.45299	1.25064
H2-DMb2	0.767791	0.505809	1.00118	2.28599
H2-Eb1	0.552008	2.80982	2.87895	1.15041
H2-K2	0.477021	0.969545	0.686572	1.24075
H2-Ke6	0.926889	0.637567	0.328968	0.766959
H2-Oa	0.247629	0.618142	0.695553	1.02764
H2-Ob	0.216876	0.594612	0.634059	2.3843
H2-Q5	1.09052	1.56685	2.18879	1.08544
H2-T-ps	1.00143	1.47977	2.38365	1.0022
H6pd	0.73919	0.708163	0.49066	1.00527
Haao	0.201608	0.163892	0.118575	1.33067
Habp4	0.581182	0.505652	0.465231	1.03038
Hacd3	0.993118	0.395826	0.753131	0.808647
Hacd4	0.489568	0.670683	0.329962	0.907045
Hacl1	0.390452	0.66636	0.533447	1.05523
Hadh	0.254426	0.223878	0.0628209	1.02817
Hagh	0.594482	0.571935	0.362405	1.18064
Hat1	1.15486	1.96442	2.02916	0.981197
Haus4	0.174763	0.227008	0.130857	1.62934
Haus5	0.512635	0.489167	0.0982747	1.86983
Hba-a1	1.44591	1.85143	2.36409	0.941633
Hbb-bs	1.20675	1.7166	2.3601	0.904793
Hbb-bt	2.46463	1.80864	2.5046	0.551714
Hbb-y	0.870279	0.549484	0.308041	0.0620467
Hbegf	1.72821	0.208566	0.485533	2.54245
Hcar2	2.94694	2.74118	6.9596	1.15369
Hcfc1r1	0.567538	0.561557	0.429892	1.03931
Hcst	0.424894	0.511274	0.338328	1.39178
Hdac10	0.391409	0.324408	0.127898	1.22527
Hdac5	0.564927	1.57948	2.00279	0.920156
Hdac6	2.49545	0.45377	0.533985	0.6692
Hdac9	0.674205	0.235927	0.980231	1.68696
Hdc	7.17314	8.22129	23.5754	1.45991
Hddc2	0.789868	1.04022	0.400479	1.53127
Hdlbp	1.649	1.99878	2.6588	0.748952
Heatr3	0.769097	0.677216	0.298815	0.583783
Hecw2	0.340598	0.397597	0.437867	0.576982
Helq	0.990045	0.663806	0.244385	1.87316
Hemk1	0.757063	0.682084	0.441624	1.35757
Herc6	0.418096	1.52732	1.41459	1.96737
Hes1	2.30526	8.93272	10.1464	1.02832
Hes6	0.488798	0.438857	0.319079	1.38424
Hexa	0.626959	0.691544	0.498056	0.935098
Hexb	0.899949	0.79447	0.652853	3.30215
Hfe	0.280293	0.545421	0.41489	1.64113
Hgh1	1.12329	0.440197	0.38762	0.858199
Hhex	0.587558	0.486606	0.35958	1.30584
Hic2	2.05432	2.06983	5.09011	1.46318
Hif1a	1.57333	1.72574	2.05316	0.657594
Higd1a	1.43706	3.42801	4.56901	1.69238
Hilpda	2.34785	6.05118	13.9887	0.992563
Hint1	2.10717	1.43113	1.692	0.626015
Hint2	0.488435	0.391797	0.289212	0.888891
Hipk2	2.23385	1.49803	2.25086	0.812748
Hivep2	0.586541	1.9097	2.8163	1.09195
Hivep3	1.51722	1.49784	4.05114	1.34931
Hk1	0.93163	2.79999	3.33104	1.06116
Hk2	1.23255	2.32477	2.48329	1.26975
Hk3	0.668463	3.09377	3.66189	1.05045
Hmbs	0.865185	0.350973	0.546731	1.04917
Hmces	2.62131	1.47283	3.38153	1.083
Hmga1	1.60283	3.42095	4.74892	0.679087
Hmgb1-ps8	0.629346	0.32763	0.186288	1.66826
Hmgn1	2.21164	1.72729	2.11035	0.874487
Hmgn3	0.252667	0.698809	0.763466	0.64067
Hmgn5	0.369246	0.228778	0.217355	2.20246
Hmox1	1.04851	2.5726	3.97584	0.224269
Hook2	1.51418	2.37453	3.41059	1.59394
Hoxb4	0.569855	0.375209	0.310603	1.13956
Hoxc9	0.43324	0.952289	0.440018	2.25446
Hp	1.50291	0.121804	0.393038	0.222948
Hps6	0.931993	0.450665	0.740461	1.61894
Hpse	0.441161	2.92683	2.75404	0.733811
Hrh1	1.55074	1.68104	2.47102	0.867572
Hrh2	0.208067	2.0589	0.802612	1.87002
Hs1bp3	0.455161	0.471242	0.32127	0.820054
Hscb	0.418973	0.369947	0.357359	1.32826
Hsd17b10	0.887325	0.603345	0.428567	1.13947
Hsd17b12	2.16581	1.02137	1.65933	0.740596
Hsd17b4	0.409345	0.485181	0.254959	0.907641
Hsd17b7	1.18825	0.161144	1.09185	0.745001
Hsh2d	0.56771	0.33154	0.258973	1.66188
Hsp90aa1	1.8955	2.10804	2.89088	1.38608
Hsp90ab1	2.01759	2.0919	2.85723	0.817585
Hspa13	1.76717	1.26488	2.54541	0.898588
Hspa1a	1.25213	3.18598	8.4923	0.746659
Hspa1b	1.26666	4.36313	9.75458	0.84715
Hspa8	2.00561	1.86472	2.85313	0.763577
Hspb6	0.456421	0.815337	0.316538	1.17977
Hsph1	1.64421	1.28004	2.02127	0.833764
Htr2a	2.91864	0.932228	1.37673	0.95047
Htra3	1.43688	1.79788	1.2963	2.18289
Hvcn1	0.516449	0.304933	0.202452	1.52418
Hyal3	0.704109	0.826503	0.350031	1.25
Hyi	0.642074	0.624669	0.280749	0.774673
Hykk	0.85915	1.02999	1.84515	2.7611
Hyou1	2.04534	1.10432	1.41461	0.794062
I730030J21Rik	0.979206	0.686471	0.628992	4.79473
Iah1	0.616762	0.590421	0.426177	0.925784
Icam1	1.25265	3.06196	2.71721	1.46355
Id1	1.12428	0.357161	0.260806	1.95223
Id3	2.78158	0.734502	2.68912	0.699197
Idh2	0.488969	0.308782	0.185282	1.28939
Idh3a	1.92582	0.477953	0.693702	0.826752
Idnk	0.80246	2.32095	2.42582	1.31274
Ido1	0.792393	5.46982	5.82488	11.5364
Ids	0.482575	0.645185	0.379595	1.26394
Ier3	3.7167	1.72572	6.40639	1.61471
Ifi27	2.14433	3.04682	2.70891	0.787858
Ifi30	0.516842	1.46869	2.09057	2.29654
Ifi47	0.476314	2.28332	2.39334	1.88911
Ifit1bl1	0.127114	0.642195	0.211992	0.694273
Ifit1bl2	0.479253	0.564602	0.40385	2.09376
Ifit2	0.300538	2.03343	1.49699	0.938781
Ifit3	0.460905	1.01842	0.515714	0.870675
Ifit3b	0.304052	0.53532	0.207528	0.623781
Ifitm1	14.9822	5.97424	21.1449	0.456311
Ifitm10	2.87424	1.96791	3.77385	2.58828
Ifitm2	3.29587	0.967865	3.71867	0.717869
Ifitm6	0.816659	0.134558	0.752584	0.18045
Ifrd1	1.69647	1.69878	2.51235	0.795419
Ift140	0.40566	0.171303	0.155389	1.37537
Ift27	0.272922	0.279695	0.205268	2.00739
Ift46	0.478814	0.436031	0.858086	1.25037
Ift57	0.655404	0.444381	0.543738	1.01137
Igf1	0.121608	0.338696	0.221617	1.48264
Igf2bp2	1.49196	1.32673	2.61135	0.46374
Igfbp4	1.32879	1.68221	4.9849	0.705164
Ighm	0.291838	0.428035	0.672757	1.84713
Igkc	0.31603	0.49109	0.852197	1.45804
Iglc1	0.458411	0.753424	1.63483	1.92956
Iglc2	0.392789	0.87647	1.69927	0.899796
Iglc3	0.241555	0.391383	1.01534	1.14847
Igtp	0.849632	5.20779	5.42761	1.74236
Iigp1	0.61487	6.32022	5.62463	1.18953
Ikbkg	1.26227	1.84446	2.01011	0.462692
Ikzf1	0.916122	0.674817	0.395487	0.873769
Ikzf2	0.266095	0.604847	0.349908	1.36248
Ikzf4	2.80467	0.117248	0.20921	1.05359
Il10	3.74587	0.385525	1.84546	0.260843
Il13	20.528	1.56468	10.4266	0.308972
Il13ra1	2.4611	10.8054	10.2504	1.13122
Il15	0.648927	3.95772	2.53049	0.889012
Il15ra	0.535748	2.40519	2.68758	1.72371
Il16	0.265306	0.490293	0.385791	2.26569
Il18bp	0.566381	5.52306	4.81516	1.22469
Il18rap	2.88886	1.94409	2.92869	1.08267
Il19	28.3617	0.173769	1.54966	12.9233
Il1a	7.4535	2.28096	14.2472	1.11967
Il1b	10.3258	2.09272	22.6789	1.80046
Il1r2	4.37727	15.3043	13.4125	1.50161
Il1rap	1.15199	0.386179	0.372949	2.74683
Il1rl2	0.521797	0.159784	0.213329	1.61187
Il20rb	1.24252	1.18937	2.40366	1.68828
Il21r	1.55048	0.623199	0.417349	1.48506
Il27	3.11234	2.06616	4.16898	1.13996
Il2ra	1.74973	2.68374	2.35742	0.913539
Il2rg	1.37709	2.87943	2.7324	0.831621
Il33	48.7314	38.678	158.041	1.88111
Il4ra	2.18624	1.17035	1.1424	0.937195
Il5ra	0.400495	0.793172	0.424576	1.49594
Il6	7.83853	2.2602	25.4127	4.68411
Ilf3	2.19265	1.86398	2.4846	0.779064
Impa2	1.21811	1.8397	2.8839	2.32365
Impdh1	1.38549	2.77861	4.10518	0.653535
Incenp	0.494583	0.550405	0.473098	0.977816
Ing4	0.711877	0.85193	1.19367	3.2382
Inhba	10.3204	1.41843	15.792	2.90921
Inpp1	0.529593	1.23419	1.3916	2.20688
Inpp4b	0.0305338	0.0926875	0.0160646	3.57339
Inpp5b	0.804673	0.620523	0.486975	0.723985
Inpp5j	0.490983	0.775932	0.30634	0.554468
Inppl1	0.511482	0.987153	1.32729	0.478609
Insl6	1.12784	6.36762	12.7385	2.79153
Insr	0.585189	0.836109	0.390607	0.658493
Ints6l	0.437275	0.430402	0.353709	1.36704
Invs	0.540946	0.353433	0.716403	1.43279
Ipo4	2.5727	0.992095	1.70904	0.524519
Ipo5	1.72265	1.35869	2.03485	0.520225
Iqce	0.429731	0.203467	0.404056	4.71278
Iqcg	5.42771	10.6869	13.3269	1.63289
Iqgap2	0.365103	0.453674	0.142196	1.44051
Iqgap3	1.13345	2.23142	2.98569	1.13873
Irak3	5.68754	1.92113	9.1674	0.797362
Irf1	0.601464	4.34917	4.21904	1.93873
Irf4	1.30034	1.16314	2.34518	6.62075
Irf8	0.618646	3.81114	3.97097	0.65052
Irgm1	0.612048	2.21724	2.22782	1.96725
Irgm2	0.609826	2.5259	2.17	1.71204
Irs2	0.757374	0.484968	0.509855	0.975347
Isca1	1.5681	1.88807	2.72384	0.948038
Isoc1	0.232673	0.600094	0.416557	1.8911
Isoc2b	0.117211	1.12136	0.069251	0.892333
Itga2	0.194484	0.1918	0.0316559	0.876452
Itga4	0.297427	1.34238	0.577149	0.601021
Itga6	0.465201	0.751274	0.530464	0.671988
Itga9	1.10417	2.24263	3.84367	0.953864
Itgb3	0.248272	0.35675	0.114188	0.968231
Itgb3bp	0.48349	0.507333	0.540673	1.47471
Itgb5	0.616572	0.323467	0.361751	2.82617
Itgb7	0.353739	1.27139	0.76393	0.792661
Itgb8	6.18011	1.26541	5.37664	2.0608
Itpr1	0.240448	0.303497	0.157059	1.85349
Itpr2	0.468703	0.437422	0.291721	1.94202
Itpripl1	0.653135	1.05639	0.671985	0.455683
Ivd	0.688976	0.625351	0.352302	0.676143
Ivl	0.233788	0.0998181	0.0740231	4.35753
Izumo4	0.811078	0.846388	0.424478	1.0118
Jade2	0.335284	0.645534	0.315962	0.902793
Jade3	1.85158	2.24621	1.87001	0.752404
Jakmip1	1.02415	0.823226	0.650237	3.00766
Jdp2	1.04146	2.66828	4.34487	2.31097
Jmjd6	1.64445	2.44602	3.82785	1.07914
Jmjd8	0.70011	0.599632	0.477631	0.808601
Jmy	0.343754	1.71475	1.98777	1.27959
Jun	0.470525	1.73689	2.15824	1.67949
Kank2	0.278553	0.946178	0.77971	0.750317
Kank3	0.483844	0.788566	0.200524	0.960207
Kantr	0.827452	0.505022	0.301673	1.03392
Kat14	0.801635	0.651579	0.434195	0.998198
Kat2a	0.352641	0.243383	0.15802	1.76163
Katnb1	0.576164	0.42825	0.361052	1.2179
Kbtbd3	0.46474	0.413566	0.338162	1.19667
Kcnab2	0.673795	0.568351	0.449278	0.843676
Kcnh7	0.325675	0.548339	0.277828	1.55916
Kcnk5	0.575146	0.218851	0.134501	1.09452
Kcnn3	2.70977	0.344384	0.387546	1.36355
Kcnn4	0.51183	2.86746	2.06623	1.20709
Kctd12b	0.110973	0.0933837	0.0448889	0.760019
Kdelr3	2.79055	7.57122	9.18925	0.503106
Kdm1b	0.445561	0.507059	0.519523	1.06829
Kdm3a	1.57517	2.60142	3.48431	1.07991
Kdm4b	1.19959	2.96318	4.10628	0.910625
Kdm5b	1.04752	1.78388	2.68741	1.48302
Kdm7a	2.13153	0.836431	1.09935	0.986482
Kdsr	0.523654	0.712058	0.484086	1.12981
Khdc3	0.833215	2.05032	1.34571	0.946715
Khk	0.160696	0.333416	0.109443	1.48833
Khsrp	1.57421	1.75201	2.05494	0.755653
Kif20b	0.935178	0.358412	0.346107	1.08619
Kif21b	0.468105	0.708806	0.392235	0.741885
Kif23	0.563169	0.372732	0.582888	3.12495
Kifap3	0.620371	0.472761	1.31575	1.23618
Kitl	0.203657	2.38952	3.12418	0.292477
Kiz	0.245148	0.70674	0.325936	2.1762
Klf11	0.877602	0.884971	0.708321	2.18763
Klf2	0.541279	0.758431	0.256174	0.78908
Klf4	0.955475	7.93142	9.52087	2.94269
Klhl22	0.679714	0.406745	0.412564	1.06086
Klhl24	0.336906	1.00545	0.954679	1.27276
Klhl36	0.610082	0.626385	0.364189	1.34211
Klra2	0.498469	1.07326	0.446199	0.664826
Klrb1b	8.22384	5.61804	20.4733	3.05051
Klrb1f	0.0920584	0.134247	0.0519166	2.50392
Klrg1	0.871682	0.306667	0.151361	1.07977
Kmt5c	0.535811	0.673481	0.296395	1.19404
Knstrn	0.429674	0.262998	0.236341	1.00121
Kpna4	1.42478	1.80174	2.06779	0.673658
Kptn	0.695854	0.489259	0.407715	0.781836
Krba1	0.527535	0.822927	0.13034	1.70699
Krt80	0.0521555	0.171423	0.0275078	1.01006
Krtcap3	0.478087	0.494788	0.306163	2.01805
L1cam	0.473517	0.449591	0.390498	0.672795
L3mbtl2	0.917225	0.433368	0.511031	1.40695
Lad1	0.700693	2.77965	2.30607	3.97318
Lage3	0.539462	0.285899	0.224528	1.1733
Lair1	0.37894	14.6683	9.26861	1.57184
Lama5	15.5381	0.518228	1.52891	0.620645
Lamtor2	0.454274	0.307194	0.20971	1.53184
Lamtor4	0.707972	0.296567	0.210559	1.0503
Lancl1	0.548339	0.57963	0.2122	1.1974
Lap3	1.26655	4.80681	5.19314	1.60325
Laptm4b	0.591807	1.08948	1.41885	0.410832
Larp1b	1.3734	1.84738	2.62559	1.05934
Lars2	1.01567	0.493932	0.780474	1.45216
Lats2	1.13018	1.62841	2.0533	0.678687
Layn	1.56915	3.5031	4.5116	0.491645
Lbh	0.763419	0.66675	0.438767	1.18795
Lcmt1	0.564583	0.53478	0.377958	1.25406
Lcn2	3.17005	0.412612	1.9033	0.183982
Ldha	1.48153	2.67864	3.16123	1.34869
Ldhc	0.485406	0.708413	0.67854	3.53582
Ldlr	2.05349	1.59151	2.33804	0.396882
Ldlrad4	0.957754	1.2369	1.50546	2.11335
Lekr1	2.7376	3.52708	5.8125	1.62954
Leng9	0.47604	1.25265	0.810926	1.18872
Leo1	3.36173	1.69224	1.87643	0.773524
Lfng	0.783415	0.606103	0.333818	0.614374
Lgals4	0.670049	0.788043	0.339033	0.801216
Lgalsl	0.612268	0.416949	0.35435	0.759761
Lgmn	0.875358	2.29944	1.81938	0.87767
Lhfpl2	4.23847	0.932451	3.29972	2.31886
Lhx2	0.477101	6.70097	11.1012	1.29595
Lifr	0.529444	0.299207	0.282041	1.06656
Lig4	0.540264	0.537327	0.457881	1.78276
Lilr4b	1.2705	1.47345	1.62543	0.432034
Lilra6	1.17799	0.948537	0.746105	0.48977
Lima1	0.518115	0.361635	0.327829	0.865959
Limd2	0.733816	0.764815	0.43069	0.638293
Limk1	0.70731	0.190212	0.509283	0.831913
Lipa	0.865303	1.56604	0.922988	0.333391
Lipg	1.59996	0.184325	0.297681	2.46866
Lmnb1	1.84706	2.38908	4.08108	3.42848
Lmnb2	0.697165	0.230066	0.265598	2.41017
Lockd	0.596649	0.925387	0.820687	3.01176
Lonp1	1.42216	1.80099	2.77951	0.882996
Lonrf1	1.69629	2.88575	2.95898	0.987203
Loxl2	1.92173	1.05858	2.20923	0.737061
Lpar1	0.747618	2.47502	3.0433	0.718462
Lpar2	3.88899	4.95231	3.08187	0.370626
Lpcat1	2.19782	3.17269	2.24594	1.96343
Lpin1	0.911833	0.843872	0.896528	2.68949
Lpp	2.51659	0.95446	1.235	1.47319
Lpxn	0.591945	0.728079	0.428949	1.29214
Lratd2	0.462467	0.367787	0.492466	1.30653
Lrba	0.445282	0.441234	0.563152	1.21242
Lrmda	0.459296	0.597879	0.429603	0.927859
Lrmp	0.307183	0.243888	0.0683531	1.85613
Lrp11	0.368337	1.55349	1.68515	1.19299
Lrrc25	1.18565	0.424314	0.464295	0.849701
Lrrc4	0.233038	0.33052	0.279751	0.597023
Lrrc45	0.423339	0.615308	0.167373	1.84721
Lrrc56	0.823011	0.211203	0.323644	0.890727
Lrrc8b	1.33567	2.18608	2.3921	1.18567
Lrrc8c	1.52039	1.587	2.87555	0.673736
Lrrc8d	1.93809	1.63482	2.0666	0.948721
Lrrcc1	0.360868	0.354246	0.215554	1.47939
Lrrk1	0.555828	0.495112	0.275852	1.47079
Lrrk2	0.744045	2.67114	3.53513	1.58195
Lrwd1	0.742829	0.520076	0.423604	0.776318
Lsm14b	1.65045	1.7535	2.14092	0.738199
Lsp1	0.234579	0.503709	0.491829	0.913997
Ltb	0.438842	0.496581	0.212403	0.8111
Ltb4r1	1.13197	0.479126	0.356633	1.01733
Ltb4r2	1.48588	0.131724	0.0105953	0.56636
Ltbp1	0.180523	0.955123	0.627672	0.435455
Ltc4s	0.598192	0.664304	0.521225	3.70886
Ly6a	0.444287	3.1832	2.3188	0.86173
Ly6a2	0.574306	2.20799	1.69588	1.3334
Ly6c1	0.379808	0.756305	0.448477	0.843928
Ly6f	0.453095	3.87552	2.83337	0.669724
Ly6g	0.785681	5.07214	3.26007	1.41715
Ly6g5b	1.6508	2.27763	1.34662	0.901179
Ly6i	0.49921	1.8949	1.46601	0.268184
Ly75	0.476886	1.65754	1.54682	1.43144
Ly86	0.319106	0.551075	0.668557	1.21634
Ly9	0.438433	1.21839	2.06425	0.622825
Lypd6	1.83031	0.355995	0.306674	0.250985
Lyrm7	1.07761	0.582523	0.253225	0.458996
Lyrm9	0.364729	0.561079	0.345111	1.49005
Lysmd4	0.806782	0.939101	0.446919	1.06228
Lyve1	1.65763	1.55053	3.10098	1.32807
Lyz1	0.950092	1.94151	2.44134	0.891413
Lzts1	1.06529	0.656692	0.881093	2.115
Mad1l1	1.16968	0.428884	0.704052	1.48014
Madd	0.7904	0.574655	0.453961	0.848117
Mafb	0.266511	0.537972	0.273972	1.18902
Maff	13.9366	15.6689	66.6228	1.28528
Magee1	1.2339	2.01841	3.87685	1.182
Magi2	0.923587	1.72831	0.909467	0.366776
Malt1	1.37365	1.30319	3.07535	1.40409
Maml1	0.976496	1.89149	2.2738	1.00565
Maml2	0.534231	3.13204	3.24581	0.971014
Man1c1	0.730901	0.488766	0.330428	0.915228
Man2a2	0.745046	0.14894	0.0891949	1.11354
Man2b2	0.82287	0.670922	0.403501	0.767308
Manba	0.352256	0.167833	0.0631013	1.76602
Manea	0.936188	0.636733	0.456691	1.00131
Map2k1	1.37557	2.11942	3.26296	1.41988
Map3k1	0.823201	2.50695	1.9829	0.986367
Map3k3	0.838402	0.486516	0.626176	1.30315
Map3k4	0.391848	0.253381	0.0905337	2.07664
Map3k6	0.662496	0.159271	0.0764853	0.69385
Map4	1.01808	2.36213	3.61612	0.783771
Map4k2	0.546901	0.650321	0.463099	1.25329
Map4k3	1.04233	1.37904	1.17792	0.488804
Map4k4	1.7732	2.18729	2.44346	0.905638
Map7d1	1.69201	1.80367	2.07966	0.497285
Mapk14	0.654682	0.514344	0.325434	0.713237
Mapk1ip1l	1.40282	1.67035	2.2091	0.833431
Mapk4	0.556364	0.278191	0.198146	0.769835
Mapk6	1.90525	1.8302	2.2167	0.662767
Mapkapk2	1.84001	1.52275	2.13813	0.883727
Mapt	0.423237	0.114863	0.10317	6.64865
Marcksl1	2.00157	0.79494	2.03802	0.975642
Marco	0.310304	2.10782	2.58507	0.145069
Mars2	0.774285	0.414987	0.290211	0.560786
Marveld1	0.138337	0.517738	1.15731	0.795624
Marveld2	0.645219	0.815941	2.00697	1.25342
Mast2	1.6393	1.66803	2.0355	0.779616
Mast3	0.650137	0.614821	0.429523	0.896678
Mast4	0.315403	0.598988	0.567837	1.20499
Mbd4	0.84541	0.219959	0.423453	1.44996
Mblac2	0.155387	0.178647	0.121292	2.00925
[truncated: 1,615 more rows]
