# Supplementary material for: Transcriptional Profiling of Mouse Eosinophils Identifies Distinct Gene Signatures Following Cellular Activation
Source: Front Immunol. 2021 Dec 14;12:802839. doi: 10.3389/fimmu.2021.802839 (PMC8712732; doi:10.3389/fimmu.2021.802839)
Supplement: Supplementary file 2 [file Table_2.xlsx]

## Sheet: Sheet1
IL-4 Upregulated (633)				IL-4 Downregulted (536)				IL-4 Unique Upregulted				IL-4 Unique Downregulatd
gene_symbol	foldChange	padj		gene_symbol	foldChange	padj		gene_symbol	foldChange	padj		gene_symbol	foldChange	padj
Edn1	43.6744	1.02479e-08		Marco	-6.89329	8.94e-57		Edn1	43.6744	1.02479e-08		Sorbs3	-9.16156	0.0209929
Pparg	38.6287	0.000280431		Clec4n	-10.8009	3.88e-51		Pparg	38.6287	0.000280431		Gm28884	-7.51372	0.0350421
Sprr2f	32.6748	0.00110047		Prdx1	-4.01864	3.36e-43		Sprr2f	32.6748	0.00110047		Ptgr1	-4.63888	4.13e-09
Grm6	21.9923	1.81801e-09		Lcn2	-5.43532	5.35e-38		Mcam	18.1132	0.0187622		Blvrb	-2.16342	2.03e-06
Spint1	18.4058	0.00419976		Cyb5a	-3.23117	2.67e-37		P2ry1	17.5125	0.0228111		Gp6	-3.8452	0.0441112
Mcam	18.1132	0.0187622		Hmox1	-4.45893	9.71e-31		Ddx4	16.9182	2.02444e-27		Kpna1	-1.53134	0.0437799
P2ry1	17.5125	0.0228111		Ppbp	-12.8577	6.97e-28		Ocstamp	16.7313	9.5608e-05		Acsl4	-1.36769	0.0175619
Ddx4	16.9182	2.02444e-27		Mmp9	-5.24169	1.27e-25		Ccl17	15.2978	8.19974e-05		Nek6	-2.30519	1.04e-06
Ocstamp	16.7313	9.5608e-05		Pid1	-3.88642	3.95e-25		Ccm2l	14.7938	0.000276577		Ggh	-1.32201	0.0490302
Ccl17	15.2978	8.19974e-05		Gclm	-3.54702	5.75e-25		Gm26577	13.3152	0.0168843		Hdgf	-1.53512	6.11e-05
Ccm2l	14.7938	0.000276577		Slpi	-2.75565	4.52e-23		AI463229	12.9267	0.000311592		Ppp1r12b	-1.92437	0.0424793
Gm26577	13.3152	0.0168843		Slc7a11	-3.51177	6.27e-23		Olfr1271	12.4789	0.0255424		Ahctf1	-1.56534	0.0175172
AI463229	12.9267	0.000311592		Retnlg	-2.48796	4.47e-22		Itgb6	12.1292	0.0345008		Sod2	-1.42341	0.00397251
Il19	12.9233	0.000630791		Clec4d	-3.11432	3.71e-20		Bmp7	11.3767	0.00759103		Strn4	-1.67867	0.0114499
Olfr1271	12.4789	0.0255424		Fabp7	-3.87237	9.99e-20		Ccl8	10.6926	3.2994e-47		Atp6v1e1	-1.37688	0.0244265
Itgb6	12.1292	0.0345008		Slc48a1	-2.41404	4.63e-18		Adamts6	10.3072	0.011498		Cbfb	-1.47108	0.0068692
Ido1	11.5364	0.000280431		Slc11a1	-2.73599	8.59e-17		Cand2	9.40463	0.000685891		2810004N23Rik	-1.53355	0.0342852
Bmp7	11.3767	0.00759103		Cxcl3	-2.78873	2e-16		Gm12454	9.22624	0.0194967		Cstb	-1.55049	0.00065
Ccl8	10.6926	3.2994e-47		Cd36	-3.4483	2.03e-16		Car12	8.93617	3.18454e-06		Chd3	-1.75332	0.00024
Adamts6	10.3072	0.011498		Abcc1	-3.22399	6.12e-15		Cd34	8.5004	8.53521e-17		Smox	-1.90478	0.00152307
Cand2	9.40463	0.000685891		Ptges	-2.68327	6.34e-15		Gm26902	8.27119	0.0319929		Ifitm1	-2.19149	8.86e-05
Gm12454	9.22624	0.0194967		Txnrd1	-3.88505	8.97e-15		Arhgef4	8.2087	4.39571e-05		Il3ra	-1.84192	0.0108117
Car12	8.93617	3.18454e-06		Srxn1	-3.018	1.66e-14		Gm48855	8.13022	0.0341601		Fpr1	-3.41552	2.18e-13
Pdcd1lg2	8.57681	1.07273e-13		Fut8	-3.12772	1.34e-13		Myb	8.05466	1.22544e-12		C1qbp	-1.51821	0.0337154
Cd34	8.5004	8.53521e-17		Fpr1	-3.41552	2.18e-13		Dio2	7.91262	8.42679e-07		Ptpn6	-1.35236	0.0495502
Cxcr2	8.46547	3.59743e-15		Lilr4b	-2.31463	3.02e-13		Ceacam18	7.79835	0.00796758		Gmfb	-1.42822	0.0472978
Gm26902	8.27119	0.0319929		Lilra6	-2.04177	7.76e-13		Alpk2	7.69005	0.0383402		Il13	-3.23653	0.000997
Arhgef4	8.2087	4.39571e-05		Lypd6	-3.9843	9.09e-13		Gm44851	7.57265	0.0276309		Slc25a33	-1.78162	0.0329299
Gm48855	8.13022	0.0341601		Bhlhe41	-10.7363	1.04e-12		Azin2	7.51217	0.009866		Il10	-3.83372	0.00176102
Myb	8.05466	1.22544e-12		Ly6i	-3.72878	1.41e-12		Gm26512	7.35169	0.00130238		Pla2g7	-1.47411	0.000295
Dio2	7.91262	8.42679e-07		Cmtm3	-1.88603	8.98e-12		Vdr	7.28735	8.89446e-07		Cct6a	-1.36369	0.0446494
Ceacam18	7.79835	0.00796758		Mcemp1	-2.22185	2.02e-11		Rasl11b	7.27984	6.64016e-21		Slc16a10	-3.08622	2.35e-05
Alpk2	7.69005	0.0383402		Ccl6	-2.0285	2.39e-11		Flt1	7.27929	2.30043e-06		Gclm	-3.54702	5.75e-25
Gm44851	7.57265	0.0276309		Met	-5.55427	3.61e-11		G430095P16Rik	7.14303	4.6164e-10		Plxna1	-2.81854	1.32e-05
Azin2	7.51217	0.009866		6430548M08Rik	-3.12713	6e-11		Sprr2e	7.06517	0.0017572		Mboat1	-1.44036	0.0188593
Gm26512	7.35169	0.00130238		Fbxl5	-2.25612	6.85e-11		Gm16185	6.83618	0.0339054		Slc3a2	-1.44951	0.000929
Vdr	7.28735	8.89446e-07		Aldh2	-2.1036	7.91e-11		Slc39a8	6.68216	0.00323187		Calr	-1.36392	0.0356762
Rasl11b	7.27984	6.64016e-21		Hbb-y	-16.1169	7.99e-11		Mapt	6.64865	3.7968e-08		Pmp22	-1.58336	0.00136219
Flt1	7.27929	2.30043e-06		Bst1	-2.17276	9.3e-11		Irf4	6.62075	0.000885319		Ccl3	-1.88483	0.00968425
G430095P16Rik	7.14303	4.6164e-10		Gda	-1.96178	1.41e-10		Jakmip3	6.48681	0.0320465		Gm19087	-23.0797	0.00221285
Sprr2e	7.06517	0.0017572		Fpr2	-2.71999	2.55e-10		Arhgef39	6.32846	7.58506e-08		Vcp	-1.38907	0.0358336
Gm16185	6.83618	0.0339054		Tmem71	-2.0538	2.6e-10		Ctcflos	6.13443	6.53189e-15		Eif4g2	-1.47129	0.0241394
Slc39a8	6.68216	0.00323187		Myof	-2.60657	2.74e-10		Gm15513	6.1233	1.81218e-07		Gars	-1.38224	0.0219957
Mapt	6.64865	3.7968e-08		Nqo1	-2.70283	3.56e-10		Sbk1	6.06218	0.000685891		Smc6	-1.64664	0.00131289
Irf4	6.62075	0.000885319		Pilra	-2.54623	4.88e-10		Svip	5.88966	2.49829e-08		Serpinb6a	-1.47476	0.00988868
Jakmip3	6.48681	0.0320465		Fkbp1a	-2.08286	4.9e-10		Slc30a4	5.83834	0.000184828		Cd38	-1.91938	0.000919
Arhgef39	6.32846	7.58506e-08		Pirb	-1.99324	1.19e-09		Ednra	5.7307	0.00031546		Banf1	-1.5368	0.00144301
Ctcflos	6.13443	6.53189e-15		Slc40a1	-3.15467	1.44e-09		Cetn4	5.67973	0.00242096		Acadsb	-1.49512	0.0487265
Gm15513	6.1233	1.81218e-07		Fth1	-1.86637	1.46e-09		Gatm	5.65112	5.75097e-12		Ehbp1l1	-1.33355	0.0441112
Sbk1	6.06218	0.000685891		Cd200r1	-1.87953	2.24e-09		Sec16b	5.63	0.028487		Cox6a1	-1.37066	0.0276141
Ak4	5.99516	0.0168733		Rab7b	-2.76159	3.12e-09		Pck1	5.61021	0.00252087		Sash1	-1.87669	0.00222011
Svip	5.88966	2.49829e-08		Gstm1	-2.47685	3.74e-09		Gm45718	5.43584	0.0187571		Akr1b8	-7.75759	1.11e-06
Slc30a4	5.83834	0.000184828		Ptgr1	-4.63888	4.13e-09		Gm45250	5.27399	0.0351528		Arl6ip5	-1.50529	0.020989
Ccl22	5.74971	2.81533e-18		F2r	-2.42871	5.13e-09		Usp2	5.25569	1.09827e-06		F2r	-2.42871	5.13e-09
Ednra	5.7307	0.00031546		Lipa	-2.99948	5.49e-09		Cd101	5.23467	7.41092e-21		Chst15	-1.78491	9.37e-05
Mgarp	5.69971	2.86478e-08		Rexo2	-2.6806	6.56e-09		Gm45640	5.18067	0.000326476		Clec4n	-10.8009	3.88e-51
Cetn4	5.67973	0.00242096		Hp	-4.48534	8.87e-09		Gm6116	5.16368	0.000100703		Ms4a6d	-1.38942	0.0134546
Gatm	5.65112	5.75097e-12		Stk17b	-1.9	1.46e-08		Wwc2	5.09561	1.49726e-15		Ptpn23	-1.97637	0.0450408
Sec16b	5.63	0.028487		Ybx3	-2.53561	1.61e-08		Mettl27	5.06513	0.0380574		Dctn2	-1.62358	0.0320316
Pck1	5.61021	0.00252087		Srpk2	-1.90967	2.17e-08		Gm48832	4.99151	4.76993e-06		Rexo2	-2.6806	6.56e-09
Dgat2	5.56415	0.00845737		Serpinb2	-1.9014	2.23e-08		Gm48357	4.9526	0.020989		Clec4d	-3.11432	3.71e-20
Gm45718	5.43584	0.0187571		Sqstm1	-1.74233	2.71e-08		Pmm1	4.87533	1.00069e-38		Gsk3a	-1.53286	0.0040491
Gm45250	5.27399	0.0351528		Taldo1	-1.77249	2.98e-08		Gm14636	4.79999	0.0277732		Sgta	-1.64542	0.0166146
Usp2	5.25569	1.09827e-06		Ldlr	-2.51964	4.61e-08		I730030J21Rik	4.79473	3.95634e-13		Cd300ld	-1.42058	0.0178291
Cd101	5.23467	7.41092e-21		Gclc	-2.44956	7.23e-08		Pcyox1l	4.76934	1.90561e-05		Kif1c	-1.76499	0.0298569
Gm45640	5.18067	0.000326476		Tubb2a	-2.31092	7.83e-08		Zfyve28	4.72689	0.0456453		Atp6ap1	-1.41446	0.00681972
Gm6116	5.16368	0.000100703		Gas7	-2.50723	8.66e-08		Fanca	4.68201	2.56747e-12		Itgb2	-1.45568	0.00649578
Wwc2	5.09561	1.49726e-15		G6pdx	-1.88108	1.14e-07		Gm17334	4.49514	5.15021e-07		Dnah2	-3.29625	0.000643
Mettl27	5.06513	0.0380574		Man1a	-1.80102	1.26e-07		Gm11772	4.38934	5.67742e-06		Bax	-1.47997	0.0230979
Gm48832	4.99151	4.76993e-06		Prkcb	-1.74081	1.42e-07		Dgkg	4.36674	2.68804e-10		Rims3	-2.62211	0.0206661
Gm48357	4.9526	0.020989		Ifitm6	-5.54169	1.88e-07		Smc1b	4.31727	0.000960616		Josd1	-1.71095	0.0309813
Pmm1	4.87533	1.00069e-38		Asb2	-2.84091	2.18e-07		A930004J17Rik	4.29125	0.0388467		Pilrb2	-2.4406	0.00332886
Gm14636	4.79999	0.0277732		Ston2	-2.4974	3.31e-07		Gm16523	4.25703	0.0405237		Cebpb	-1.47538	0.00177005
I730030J21Rik	4.79473	3.95634e-13		Cd5l	-2.2712	4.41e-07		Plekhf1	4.233	0.00222596		Kmt5a	-1.57233	0.0103256
Pcyox1l	4.76934	1.90561e-05		Fcgr4	-2.23397	4.78e-07		Gpr18	4.21246	0.000375183		Mmp9	-5.24169	1.27e-25
Serpina3g	4.75272	0.00681972		Gdf15	-7.47176	5.52e-07		Ano1	4.19554	0.044356		Tln1	-1.37027	0.0458785
Zfyve28	4.72689	0.0456453		Ccl9	-1.89791	5.89e-07		Chil4	4.17468	0.00021329		Vat1	-1.99759	0.00054
Il6	4.68411	8.46005e-23		Saa3	-1.77514	6.92e-07		Arfgef3	4.16558	0.0346947		Adora2a	-1.88185	0.00438181
Fanca	4.68201	2.56747e-12		Cyp11a1	-2.61476	6.92e-07		Adgrg5	4.1564	4.09121e-05		Jade1	-1.84526	2.48e-06
Slamf1	4.64264	1.09806e-07		Cav1	-3.14203	7.01e-07		Gm26813	4.00047	3.19274e-09		Snhg1	-1.68193	0.00711544
Ch25h	4.59055	9.60051e-25		Adgre1	-1.76455	9.8e-07		4930453C13Rik	3.99203	0.0120754		Msr1	-1.65587	0.00120431
Spata13	4.5411	3.13958e-22		Hgsnat	-1.99152	9.81e-07		Slco4a1	3.95411	1.23809e-15		Apbb1ip	-1.39272	0.0266262
Gm17334	4.49514	5.15021e-07		Nek6	-2.30519	1.04e-06		Atp8b5	3.91626	0.0201449		Fut4	-2.30163	0.0255648
Gm11772	4.38934	5.67742e-06		Akr1b8	-7.75759	1.11e-06		B230208H11Rik	3.85946	8.69626e-05		Cd200r1	-1.87953	2.24e-09
Dgkg	4.36674	2.68804e-10		Agpat4	-1.77882	1.14e-06		Nrg1	3.83457	0.00370811		Nhp2	-1.82426	0.0389766
Smc1b	4.31727	0.000960616		Gngt2	-2.32918	1.21e-06		Tm6sf1	3.82397	0.00020127		Ubc	-1.37797	0.0304866
A930004J17Rik	4.29125	0.0388467		Gm15448	-3.30445	1.22e-06		Gfm2	3.80314	6.87513e-10		Ppbp	-12.8577	6.97e-28
Gm16523	4.25703	0.0405237		Esd	-1.65086	1.61e-06		Prodh	3.79752	0.00598293		Pacs2	-1.94311	0.00235372
Syt7	4.24545	2.02115e-11		Ctsb	-1.73261	1.9e-06		Gm37510	3.75129	0.036775		Fbxl5	-2.25612	6.85e-11
Plekhf1	4.233	0.00222596		Cgnl1	-5.13263	1.92e-06		Ltc4s	3.70886	1.3446e-05		Hnrnpdl	-1.33415	0.0148202
Gpr18	4.21246	0.000375183		Ednrb	-2.91217	1.97e-06		Spns3	3.70164	6.72101e-14		Prmt3	-2.08434	0.0159766
Ano1	4.19554	0.044356		Blvrb	-2.16342	2.03e-06		Gm28791	3.65523	0.0194967		Ccl6	-2.0285	2.39e-11
Chil4	4.17468	0.00021329		Plek	-1.75108	2.29e-06		Inpp4b	3.57339	0.0330006		Tnpo2	-1.56974	0.0404378
Arfgef3	4.16558	0.0346947		Ninj1	-1.7587	2.29e-06		Rufy4	3.55597	1.78125e-07		Tuba1a	-1.81787	5.85e-05
Adgrg5	4.1564	4.09121e-05		Rap2b	-2.12581	2.35e-06		Ldhc	3.53582	6.9925e-05		G6pdx	-1.88108	1.14e-07
Cd69	4.05234	9.32972e-35		Jade1	-1.84526	2.48e-06		E230029C05Rik	3.50028	6.317e-05		Cct3	-1.51905	0.0103928
Scd2	4.04582	2.14617e-13		Ywhag	-2.02002	2.56e-06		St14	3.49084	0.00442924		Mybbp1a	-1.94081	0.0404817
Gm26813	4.00047	3.19274e-09		Creg1	-1.72465	3.01e-06		Gm47574	3.4579	0.0141754		Sqstm1	-1.74233	2.71e-08
4930453C13Rik	3.99203	0.0120754		Card19	-1.83171	3.59e-06		Cxcl12	3.42131	0.0472074		C1qb	-1.44237	0.00984744
Slco4a1	3.95411	1.23809e-15		Clec4e	-1.70692	3.83e-06		Ms4a1	3.37533	0.0289417		Cndp2	-1.78639	9.69e-05
Atp8b5	3.91626	0.0201449		Gpnmb	-2.21649	5.11e-06		Selenbp1	3.3716	6.02353e-08		Abce1	-1.82263	0.00796758
Cyp1b1	3.8926	6.52508e-08		Prdx6	-1.57737	5.19e-06		2610507I01Rik	3.34574	6.20938e-05		Map7d1	-2.01092	0.00028
Fzd7	3.86256	9.67392e-14		Ehd1	-1.72159	5.9e-06		Gimap1	3.34531	0.000319938		Gm15501	-1.48747	0.0120754
B230208H11Rik	3.85946	8.69626e-05		Slc43a2	-1.92231	9.97e-06		Gm45838	3.3259	0.0236911		Txnrd1	-3.88505	8.97e-15
Nrg1	3.83457	0.00370811		Tlr13	-2.23815	1.16e-05		Hexb	3.30215	0.000571094		Cluh	-1.90182	0.0333389
Tm6sf1	3.82397	0.00020127		Plxna1	-2.81854	1.32e-05		Cst7	3.29525	4.91904e-19		Lipa	-2.99948	5.49e-09
Gfm2	3.80314	6.87513e-10		Nagk	-1.73187	1.38e-05		2510017J16Rik	3.2936	0.0274331		Bst1	-2.17276	9.3e-11
Prodh	3.79752	0.00598293		Cd1d1	-4.67027	1.44e-05		Adssl1	3.29129	3.96115e-21		Capg	-1.49467	0.00125587
Gm37510	3.75129	0.036775		Ikbkg	-2.16127	2.02e-05		Serpina11	3.2669	6.36912e-15		Srxn1	-3.018	1.66e-14
Car2	3.72485	0.00328167		Tesc	-1.63992	2.03e-05		2900092N22Rik	3.2615	0.0207098		Snap23	-1.48227	0.00142039
Ltc4s	3.70886	1.3446e-05		Slc16a10	-3.08622	2.35e-05		Tspyl3	3.24702	0.027094		Tollip	-1.46308	0.0449053
Stk38l	3.70284	0.00720076		Uck2	-2.22711	2.45e-05		Gm10847	3.20604	0.0222788		Arhgap23	-2.20274	0.00874141
Spns3	3.70164	6.72101e-14		Ppfibp2	-1.9632	2.51e-05		Setdb2	3.19386	2.58527e-07		Arl8a	-1.58999	0.00148622
Gm28791	3.65523	0.0194967		Ctsc	-1.94037	3.42e-05		Dipk1a	3.16183	2.17592e-07		Kidins220	-1.54002	0.0240638
Rmi2	3.6434	0.00205512		Hspa9	-1.86668	3.72e-05		Slfn9	3.1267	7.64586e-06		Pno1	-2.04806	8.7e-05
Smpd5	3.60729	0.00052239		Abcc5	-1.95931	3.77e-05		Kif23	3.12495	0.0298569		Renbp	-1.85939	0.0002
Gm16754	3.58955	0.00921492		Rrp9	-2.0995	3.97e-05		Mgat5	3.05317	2.5914e-07		Vps29	-1.68067	0.0020008
Inpp4b	3.57339	0.0330006		Fam234a	-2.87959	4.26e-05		Tmem216	3.03994	0.00232176		Nrp2	-1.65637	0.0202542
Cxcr4	3.56428	5.39907e-38		Ctsd	-1.82236	4.37e-05		Tbc1d4	3.01638	2.08531e-05		Clip1	-1.4053	0.0289417
Rufy4	3.55597	1.78125e-07		Palld	-2.77953	5.01e-05		Gm43430	2.95113	0.00223183		C4b	-2.16537	0.0122136
Ldhc	3.53582	6.9925e-05		Ubap1	-1.79121	5.2e-05		Wwox	2.9449	0.00215971		Gas7	-2.50723	8.66e-08
E230029C05Rik	3.50028	6.317e-05		Relt	-1.60795	5.29e-05		Rogdi	2.93221	5.43378e-12		AI662270	-1.56532	0.0140615
St14	3.49084	0.00442924		Siglecg	-1.57076	5.71e-05		Atp10a	2.92668	0.00104679		Itpripl1	-2.19451	0.00271487
Gm47574	3.4579	0.0141754		Tuba1a	-1.81787	5.85e-05		Gm48114	2.91994	0.00418437		Mindy1	-1.4317	0.0314991
AA467197	3.43225	1.02597e-27		Hdgf	-1.53512	6.11e-05		Fam210a	2.89705	1.89706e-09		Sgpl1	-1.88964	6.42e-05
Lmnb1	3.42848	3.57624e-13		Sgpl1	-1.88964	6.42e-05		Cemip2	2.89643	5.15173e-13		Plekhg3	-1.68734	0.00705872
Cxcl12	3.42131	0.0472074		Inpp5j	-1.80353	6.82e-05		Gm37169	2.88425	0.00602039		Efnb2	-2.21418	0.0469221
Slc25a25	3.38291	1.66975e-11		Pprc1	-4.5884	6.97e-05		Rhou	2.88384	0.0382725		Pa2g4	-1.94313	0.00720531
Ms4a1	3.37533	0.0289417		Fcna	-1.66194	6.98e-05		Abcb10	2.87988	0.0033473		Rpn2	-1.39658	0.0430562
Selenbp1	3.3716	6.02353e-08		Pmaip1	-1.86018	8.22e-05		D3Ertd751e	2.86745	0.029051		Treml4	-7.5778	0.0170247
2610507I01Rik	3.34574	6.20938e-05		Pno1	-2.04806	8.7e-05		Sgip1	2.85725	0.00153252		Ncoa3	-1.63867	0.0364628
Gimap1	3.34531	0.000319938		Ifitm1	-2.19149	8.86e-05		Gm43489	2.85534	0.00200415		Cd200r3	-1.91985	0.0345008
Gm45838	3.3259	0.0236911		Htatip2	-1.80206	9.24e-05		Gm37558	2.84644	0.00899362		Atpif1	-1.58592	0.0254928
Hexb	3.30215	0.000571094		Chst15	-1.78491	9.37e-05		Mllt3	2.83398	0.00597961		Plekho2	-1.64547	0.00430523
Cst7	3.29525	4.91904e-19		Etf1	-1.61397	9.45e-05		Itgb5	2.82617	0.000604892		Arfgap3	-1.66015	0.0394184
2510017J16Rik	3.2936	0.0274331		Ccr3	-1.67347	9.45e-05		Ccl12	2.78682	2.24554e-11		Plek	-1.75108	2.29e-06
Adssl1	3.29129	3.96115e-21		Adck1	-2.36052	9.46e-05		Gm37718	2.76993	0.041563		Lilr4b	-2.31463	3.02e-13
Srgap3	3.27326	0.0449053		Clec4a1	-2.39671	9.63e-05		Rps7-ps3	2.75421	0.0215199		Rap2b	-2.12581	2.35e-06
Serpina11	3.2669	6.36912e-15		Cndp2	-1.78639	9.69e-05		Zmym3	2.75073	1.95054e-05		Kif2a	-1.6618	0.0141754
2900092N22Rik	3.2615	0.0207098		Cd180	-1.78734	0.000109		Il1rap	2.74683	3.82369e-05		Arhgdia	-1.62335	0.0206661
Tspyl3	3.24702	0.027094		Flna	-1.8542	0.000113		Spsb1	2.70838	2.56277e-05		Eif3b	-1.74393	0.0134725
Gm10847	3.20604	0.0222788		Serp1	-1.50341	0.00012		Cd79b	2.69448	0.0452733		Cxcl14	-2.55367	0.00224369
Gm12216	3.19521	0.00356554		Prkar2b	-2.05747	0.000131		Lpin1	2.68949	2.35341e-09		Slc6a6	-1.37289	0.0360941
Setdb2	3.19386	2.58527e-07		Flnb	-1.89795	0.000142		Agap1	2.68908	3.22178e-05		Hnrnpa2b1	-1.45881	0.0281288
Dipk1a	3.16183	2.17592e-07		Cd68	-1.65493	0.000142		Tctn1	2.67188	0.0418395		Psmd14	-1.37886	0.0146939
Slfn9	3.1267	7.64586e-06		Ccdc80	-2.72749	0.000147		B430212C06Rik	2.66883	9.61152e-05		Hpcal1	-1.31176	0.0139191
Kif23	3.12495	0.0298569		Lrp12	-1.68004	0.000168		Tbc1d2	2.64836	0.0100895		Csf1r	-1.62447	0.000192
Camk2n1	3.11449	4.77947e-07		Cdk14	-2.44475	0.000175		Gm16059	2.63565	0.0368261		Cgnl1	-5.13263	1.92e-06
Trim30c	3.10062	0.0140834		Csf1r	-1.62447	0.000192		Pde4a	2.63373	0.011461		Stk17b	-1.9	1.46e-08
Raph1	3.07611	0.00136728		Renbp	-1.85939	0.0002		Ogfrl1	2.59665	1.11827e-12		Fam49a	-1.93633	0.000395
Mgat5	3.05317	2.5914e-07		Arl2bp	-1.59909	0.000203		Phf11c	2.58156	4.40891e-11		Ptpn12	-1.40141	0.00874435
Tmem216	3.03994	0.00232176		Cd93	-4.52669	0.000207		Zfp949	2.56889	0.00149251		Cyp11a1	-2.61476	6.92e-07
Tbc1d4	3.01638	2.08531e-05		Rnf128	-1.57229	0.000211		Mctp2	2.56234	0.000147539		Zc3h18	-1.54256	0.0309813
Ffar2	3.01387	1.83792e-22		Siglec1	-2.8381	0.000212		Dgke	2.55849	0.014893		E230016K23Rik	-2.06951	0.0316569
Gm43430	2.95113	0.00223183		Hint1	-1.59741	0.000214		Hbegf	2.54245	0.0037092		Kpnb1	-1.54088	0.0203744
Wwox	2.9449	0.00215971		Atg3	-1.58075	0.000228		Specc1	2.53288	5.42669e-11		Ninj1	-1.7587	2.29e-06
Klf4	2.94269	0.0199669		Pgd	-1.78248	0.000233		Cacnb2	2.52316	0.00606175		Fth1	-1.86637	1.46e-09
Rogdi	2.93221	5.43378e-12		Chd3	-1.75332	0.00024		Klrb1f	2.50392	0.0183184		Pomk	-2.84937	0.0194967
Atp10a	2.92668	0.00104679		Rras	-1.64683	0.000243		Tnfsf10	2.49029	3.4279e-05		Usp22	-1.54088	0.0408154
Tmem119	2.92247	8.75153e-06		Stk19	-1.88031	0.000248		Rmdn2	2.48511	0.00707257		Foxp4	-1.7953	0.0375458
Gm48114	2.91994	0.00418437		Por	-1.65821	0.000258		Gm37474	2.46999	0.0251259		Slc7a11	-3.51177	6.27e-23
Inhba	2.90921	7.49799e-10		Eid2	-2.80989	0.00026		Lipg	2.46866	0.000990342		Pprc1	-4.5884	6.97e-05
B3gnt7	2.90871	1.38401e-05		Unc5c	-6.32981	0.000261		Fcrls	2.4487	0.0145249		Cd55	-1.91829	0.0387394
Mmp13	2.9014	0.000293607		Map7d1	-2.01092	0.00028		Penk	2.43826	0.0250945		Hspa9	-1.86668	3.72e-05
Fam210a	2.89705	1.89706e-09		Vopp1	-1.9782	0.00028		Ccnd2	2.42865	3.53576e-07		Pilrb1	-1.9147	0.0340819
Ripk2	2.89675	1.87015e-08		Limd2	-1.56668	0.000294		Lmnb2	2.41017	0.048033		Trpv2	-2.36368	0.00697785
Cemip2	2.89643	5.15173e-13		Pla2g7	-1.47411	0.000295		Scimp	2.40388	0.000181883		Gpr34	-1.42468	0.0170247
Gm37169	2.88425	0.00602039		Slc7a1	-2.06309	0.000354		Gm44292	2.40197	0.00027551		Mthfd2	-1.78168	0.0222788
Rhou	2.88384	0.0382725		Ccn3	-3.21083	0.000376		Nlrp12	2.40192	6.9793e-05		F5	-1.30394	0.0123298
Abcb10	2.87988	0.0033473		Mir22hg	-1.85947	0.000379		C5ar2	2.39461	0.0098986		Nop10	-2.15049	0.00352603
Ciart	2.86834	0.0371011		Fam49a	-1.93633	0.000395		Cryzl2	2.39042	0.00597961		Ripor2	-1.36664	0.0171557
D3Ertd751e	2.86745	0.029051		Adgre4	-1.85679	0.000407		Gm26740	2.37567	0.0399372		Creg1	-1.72465	3.01e-06
Sgip1	2.85725	0.00153252		Slamf7	-1.97058	0.000442		Adamdec1	2.36102	0.0171205		Hmox1	-4.45893	9.71e-31
Gm43489	2.85534	0.00200415		Vsnl1	-9.74762	0.000443		A330040F15Rik	2.3604	0.0122975		Slc40a1	-3.15467	1.44e-09
AU020206	2.84942	2.09231e-06		Itga4	-1.66384	0.000463		Gm6545	2.34813	0.000931835		Ston2	-2.4974	3.31e-07
Gm37558	2.84644	0.00899362		S100a1	-2.09781	0.000474		Tbrg1	2.33075	0.00355972		Pitpna	-1.36099	0.0118206
Ccl24	2.84183	8.37986e-10		Wfdc17	-1.7611	0.000521		Gm37490	2.32866	0.0158009		Adgre4	-1.85679	0.000407
Socs1	2.83963	1.713e-24		Ms4a6b	-2.22532	0.000538		Abcg3	2.31756	0.00609602		Utp18	-1.76003	0.00730738
Mllt3	2.83398	0.00597961		Vat1	-1.99759	0.00054		Tnik	2.30883	0.0032087		Cxcl3	-2.78873	2e-16
Gm14286	2.82688	0.00753898		Ctsl	-1.60975	0.000571		Oas1b	2.30869	3.26643e-05		Gm42462	-2.57061	0.00444181
Itgb5	2.82617	0.000604892		Tmem38a	-2.12148	0.000604		Tent5a	2.30317	7.54478e-06		Dcaf12	-1.3738	0.0256393
Fam110a	2.8035	0.00681972		Akr1a1	-1.46406	0.000629		Mcm6	2.28779	0.00125587		Nap1l1	-1.65139	0.00745996
Insl6	2.79153	0.0123343		Dnah2	-3.29625	0.000643		Fchsd2	2.27858	0.0112437		Ctsd	-1.82236	4.37e-05
Aldoc	2.79149	0.00177005		Cstb	-1.55049	0.00065		Akr1b10	2.26615	0.0081832		Taz	-1.45493	0.00730738
Ccl12	2.78682	2.24554e-11		Neb	-2.04192	0.000653		Il16	2.26569	4.96558e-05		Dohh	-1.80808	0.0436944
Fam129a	2.78493	0.00511092		Arfip1	-1.84238	0.000677		Acp5	2.26332	1.13056e-05		Nrros	-1.34103	0.0257401
Gbp8	2.78388	5.61827e-05		Cav2	-3.31045	0.000701		Zup1	2.25948	1.45771e-09		Uso1	-1.51687	0.011742
Gm37718	2.76993	0.041563		Ddx21	-1.72295	0.000775		Tacc1	2.25332	9.20102e-07		Rap1gap2	-1.6427	0.0115623
Gm1966	2.76097	0.000125906		Eif1ax	-1.5828	0.000818		Dtnb	2.24707	0.00527157		Tlr6	-1.97886	0.00834262
Bnip3	2.75452	0.0473812		Lyz2	-1.55202	0.000868		Batf3	2.24076	0.000202422		Gm10030	-5.00005	0.0163319
Rps7-ps3	2.75421	0.0215199		Cd38	-1.91938	0.000919		Sdccag8	2.22944	0.000379988		Cd9	-1.64448	0.00169383
Zmym3	2.75073	1.95054e-05		Slfn4	-1.65776	0.000921		Cracr2a	2.22489	0.046873		Vsnl1	-9.74762	0.000443
Il1rap	2.74683	3.82369e-05		Litaf	-1.52998	0.000923		Ganc	2.21397	0.0117033		Cdc42	-1.34004	0.00542878
Smad7	2.73377	0.00104282		Slc3a2	-1.44951	0.000929		Inpp1	2.20688	0.00220763		Cat	-2.30179	0.0383157
Spsb1	2.70838	2.56277e-05		Il13	-3.23653	0.000997		Hmgn5	2.20246	0.0153856		Txn2	-1.62485	0.00739482
Sdc4	2.70595	6.90011e-08		Cklf	-1.54529	0.000999		Gmnn	2.1942	0.00457462		Atp5b	-1.44268	0.0178904
Cd79b	2.69448	0.0452733		Itgb1	-1.44458	0.00103971		Klf11	2.18763	0.000208044		Parvb	-1.77034	0.0081832
Lpin1	2.68949	2.35341e-09		Enah	-1.45838	0.00120431		Htra3	2.18289	0.0185973		Osbpl9	-1.34096	0.0346947
Agap1	2.68908	3.22178e-05		Msr1	-1.65587	0.00120431		Alox12e	2.17861	3.34438e-05		Tmem86b	-2.51681	0.00877745
Mtmr7	2.68595	8.56855e-05		Capg	-1.49467	0.00125587		Gm43621	2.17809	0.0186926		Myl6	-1.66579	0.0276141
Tctn1	2.67188	0.0418395		Myo1g	-1.51037	0.00130238		Kiz	2.1762	0.0338688		Hint1	-1.59741	0.000214
B430212C06Rik	2.66883	9.61152e-05		Smc6	-1.64664	0.00131289		Gm49338	2.16	0.00705872		Rpl4	-1.37692	0.0224016
Timp1	2.6641	8.37296e-13		Dusp1	-1.93699	0.00135705		Rdh12	2.1583	0.0214309		Fkbp1a	-2.08286	4.9e-10
Gbp7	2.6614	6.93469e-10		Arhgap18	-1.48978	0.00135705		Rab3d	2.15687	3.16022e-06		Lyrm4	-1.94159	0.0392035
Serping1	2.65051	0.0274826		Pmp22	-1.58336	0.00136219		Asxl2	2.15107	0.0073365		Rsl24d1	-1.61572	0.036858
Tbc1d2	2.64836	0.0100895		Klhl6	-1.46823	0.00139652		Arl11	2.14359	0.0100734		Aamp	-1.38576	0.0358336
Gm16059	2.63565	0.0368261		Aup1	-1.54586	0.00139652		Mitd1	2.13646	1.4905e-05		Nagk	-1.73187	1.38e-05
Pde4a	2.63373	0.011461		Thbs1	-1.58447	0.00140584		Wipi1	2.12494	0.000341871		Myo1g	-1.51037	0.00130238
Ogfrl1	2.59665	1.11827e-12		Rasgef1b	-2.14734	0.0014074		Daxx	2.12005	1.87293e-11		Retnla	-1.50254	0.00190765
Phf11c	2.58156	4.40891e-11		Snap23	-1.48227	0.00142039		Cbx8	2.11141	0.0181002		Mmp8	-3.05904	0.0309401
Zfp949	2.56889	0.00149251		Banf1	-1.5368	0.00144301		A530010L16Rik	2.111	0.0162279		Ybx3	-2.53561	1.61e-08
Mctp2	2.56234	0.000147539		Abcc2	-2.13076	0.00144853		5330438D12Rik	2.11034	0.0387827		Prkar2b	-2.05747	0.000131
Dgke	2.55849	0.014893		Arl8a	-1.58999	0.00148622		Eif2ak2	2.08848	0.000168449		Cd24a	-1.32336	0.0156946
Hbegf	2.54245	0.0037092		Grk6	-1.6464	0.00150749		Rabepk	2.08084	0.00372607		Tyrobp	-1.36284	0.0138633
Specc1	2.53288	5.42669e-11		Smox	-1.90478	0.00152307		Cited2	2.07808	2.34618e-06		Sdad1	-1.67927	0.0455835
Etv3	2.52557	6.83538e-10		Btaf1	-1.70369	0.00154891		Blm	2.06055	0.0135629		Ube4b	-1.85775	0.00370411
Cacnb2	2.52316	0.00606175		Cd9	-1.64448	0.00169383		Chn2	2.05906	0.00517575		Ddx21	-1.72295	0.000775
Klrb1f	2.50392	0.0183184		Ifit3b	-1.60313	0.0017448		Trp53i11	2.04564	7.39948e-11		Aup1	-1.54586	0.00139652
Creb5	2.49792	9.89321e-08		Adra2a	-1.85184	0.0017572		Cd244a	2.02731	1.02594e-05		Srsf6	-1.55764	0.00668889
Ear6	2.49706	1.05152e-19		Il10	-3.83372	0.00176102		Gm38192	2.008	0.0159223		Tlr13	-2.23815	1.16e-05
Tnfsf10	2.49029	3.4279e-05		Cebpb	-1.47538	0.00177005		Pde4d	2.00629	0.0259763		Derl1	-1.50933	0.0166146
Rmdn2	2.48511	0.00707257		Acsl1	-2.46733	0.00187331		Mcee	1.97815	0.00172324		Mdh2	-1.31561	0.0274826
Tagap	2.48109	4.13495e-09		Retnla	-1.50254	0.00190765		Zeb1	1.9751	0.000182962		Sec24d	-1.63606	0.0267965
Gm37474	2.46999	0.0251259		Vps29	-1.68067	0.0020008		Ccdc86	1.97014	6.71309e-05		Slc20a1	-1.88737	0.0237218
Lipg	2.46866	0.000990342		Sphk2	-1.59122	0.00215422		Trappc6a	1.96964	8.69787e-05		Lpar6	-1.79483	0.00654441
Socs3	2.46311	2.14617e-13		Atg7	-1.57329	0.00215937		Ppm1k	1.96576	0.0128621		Por	-1.65821	0.000258
Fcrls	2.4487	0.0145249		Eif3d	-1.46088	0.00220849		Tmigd3	1.96034	0.000149446		Abcc2	-2.13076	0.00144853
Agl	2.4476	8.70159e-10		Gm19087	-23.0797	0.00221285		Gtf2ird2	1.95514	0.0001979		Lamtor1	-1.31871	0.0446494
Penk	2.43826	0.0250945		St13	-1.65859	0.00222011		Id1	1.95223	8.89446e-07		Fcna	-1.66194	6.98e-05
Ccnd2	2.42865	3.53576e-07		Sash1	-1.87669	0.00222011		Itpr2	1.94202	0.000464925		Clec4e	-1.70692	3.83e-06
Lmnb2	2.41017	0.048033		Cxcl14	-2.55367	0.00224369		Cnot6l	1.9364	0.00136186		Plin2	-1.4086	0.00752742
Cyp51	2.40884	0.00627768		Gm45606	-1.87822	0.00228606		Cdk6	1.92633	1.70368e-05		Litaf	-1.52998	0.000923
Scimp	2.40388	0.000181883		Pacs2	-1.94311	0.00235372		Ankhd1	1.92538	0.0233995		Adgb	-2.48146	0.00423849
Gm44292	2.40197	0.00027551		Emb	-1.87222	0.00237666		Casp6	1.91621	0.00263298		Ogdh	-1.36172	0.0452719
Nlrp12	2.40192	6.9793e-05		Itpripl1	-2.19451	0.00271487		Rtcb	1.91579	9.56797e-06		Ldlr	-2.51964	4.61e-08
C5ar2	2.39461	0.0098986		Ergic1	-1.92693	0.00277707		Gm21188	1.91422	0.000153353		Ppp1r17	-8.74359	0.0323903
Ccl7	2.39234	2.37144e-13		Bank1	-1.46532	0.00329099		Gpr183	1.91362	0.0458716		Cxcl2	-1.6705	0.00889507
Cryzl2	2.39042	0.00597961		Pilrb2	-2.4406	0.00332886		Ccdc186	1.91066	0.0217113		Gdf15	-7.47176	5.52e-07
Plac8	2.38528	1.05152e-19		Cxcl13	-1.61222	0.00335137		Zfp141	1.90735	0.042881		Flnb	-1.89795	0.000142
Gm26740	2.37567	0.0399372		Nop10	-2.15049	0.00352603		Cenpa	1.90358	0.000280431		Rilpl2	-1.53491	0.0394786
NA	2.36406	0.0395074		Vmn2r26	-1.89075	0.003568		Nudt5	1.90204	0.0497113		Bach1	-1.4451	0.03207
Adamdec1	2.36102	0.0171205		Ube4b	-1.85775	0.00370411		6030458C11Rik	1.89916	0.00285179		Tlnrd1	-1.66307	0.00609486
A330040F15Rik	2.3604	0.0122975		Dapk1	-2.37986	0.00370811		Epsti1	1.89835	1.19851e-07		Wfdc17	-1.7611	0.000521
Gm6545	2.34813	0.000931835		Fn1	-1.57218	0.00378515		Hgf	1.89497	0.0340122		Taldo1	-1.77249	2.98e-08
Tbrg1	2.33075	0.00355972		Sod2	-1.42341	0.00397251		Isoc1	1.8911	0.0422555		Rasgrp4	-1.42303	0.0218465
Gm37490	2.32866	0.0158009		Elovl1	-1.62217	0.00397251		Tent5c	1.88775	6.22298e-06		Rpl8	-1.38172	0.0178291
Impa2	2.32365	5.5098e-05		Rassf4	-1.65688	0.00399009		Nav1	1.87079	0.00747665		Ecm1	-1.53174	0.00995567
Lhfpl2	2.31886	2.00495e-05		Gsk3a	-1.53286	0.0040491		E130215H24Rik	1.86733	8.10805e-05		Thbs1	-1.58447	0.00140584
Abcg3	2.31756	0.00609602		Tmem154	-1.42724	0.00416349		Pura	1.86387	0.00202227		Fubp1	-1.42404	0.0251179
Jdp2	2.31097	2.14527e-10		Hif1a	-1.5207	0.004216		Eml5	1.86043	0.0118206		Adam15	-1.74918	0.0276141
Tnik	2.30883	0.0032087		Adgb	-2.48146	0.00423849		Parvg	1.85696	4.36928e-07		Arfip1	-1.84238	0.000677
Oas1b	2.30869	3.26643e-05		Fam117a	-1.67836	0.00428692		Itpr1	1.85349	0.0421036		Wdr1	-1.41438	0.0482231
Tent5a	2.30317	7.54478e-06		Plekho2	-1.64547	0.00430523		Tent4a	1.85142	0.0172656		Nqo1	-2.70283	3.56e-10
Ifi30	2.29654	3.80491e-08		Tusc1	-1.65511	0.00436115		Ighm	1.84713	0.00626896		Tmem120a	-2.30816	0.0094006
Mcm6	2.28779	0.00125587		Adora2a	-1.88185	0.00438181		Rps6ka2	1.83936	0.0101774		Pmaip1	-1.86018	8.22e-05
Fchsd2	2.27858	0.0112437		St3gal5	-2.06665	0.00438898		Oxr1	1.83881	0.00220164		Myadm	-1.3347	0.0207913
Parp14	2.27187	2.5565e-07		Gm42462	-2.57061	0.00444181		Gm31520	1.83503	0.0351528		Ccr3	-1.67347	9.45e-05
Ak2	2.27074	6.04211e-14		Fndc5	-2.0139	0.00445999		4930512H18Rik	1.8338	0.0371655		Tbc1d1	-1.68086	0.00985672
Akr1b10	2.26615	0.0081832		Ubl4a	-1.61158	0.00456132		Ifih1	1.83281	1.9149e-05		Tfrc	-1.6657	0.0186799
Il16	2.26569	4.96558e-05		Gabarapl1	-1.75121	0.00501207		Pycard	1.83222	6.9925e-05		Ccl9	-1.89791	5.89e-07
Acp5	2.26332	1.13056e-05		Cdc42	-1.34004	0.00542878		Ski	1.82892	3.3326e-06		Met	-5.55427	3.61e-11
Zup1	2.25948	1.45771e-09		Map1s	-1.52835	0.00607958		AW011738	1.82811	0.0309813		Ubxn1	-1.33065	0.0469104
Tacc1	2.25332	9.20102e-07		Tlnrd1	-1.66307	0.00609486		Naip5	1.82808	5.66583e-06		Atxn3	-1.6932	0.03739
Dtnb	2.24707	0.00527157		Hras	-1.4658	0.00616751		Nudt7	1.82773	0.0082055		Zdhhc18	-1.80567	0.0140067
Batf3	2.24076	0.000202422		Mob1a	-1.50622	0.0062839		Apobec3	1.82651	7.34541e-05		Prkcd	-1.36302	0.0140022
Sdccag8	2.22944	0.000379988		Osbpl8	-1.59971	0.00628444		Rasal3	1.8236	0.0316268		Tnf	-2.20844	0.021605
Cracr2a	2.22489	0.046873		Ywhaz	-1.78838	0.00647585		Hjurp	1.8095	6.9793e-05		Ctsl	-1.60975	0.000571
Ganc	2.21397	0.0117033		Itgb2	-1.45568	0.00649578		Ppcdc	1.80031	0.000739568		Slamf7	-1.97058	0.000442
Clec7a	2.20825	7.63594e-15		Lpar6	-1.79483	0.00654441		Prmt9	1.78872	0.00168018		Napa	-1.36237	0.0292836
Inpp1	2.20688	0.00220763		Cd300a	-1.55324	0.00659175		Gramd1b	1.77587	0.000149907		Ptges	-2.68327	6.34e-15
Hmgn5	2.20246	0.0153856		Srsf6	-1.55764	0.00668889		Rps6kc1	1.77329	4.97708e-05		Cct5	-1.44963	0.0472978
Flrt3	2.19947	0.0189698		Atp6ap1	-1.41446	0.00681972		Lrp4	1.771	0.0356762		Ywhag	-2.02002	2.56e-06
Gmnn	2.1942	0.00457462		Cebpa	-2.72712	0.00681972		Mylk3	1.77039	0.00399293		Basp1	-1.3996	0.0260375
Klf11	2.18763	0.000208044		Eepd1	-1.61197	0.00682625		Gnaq	1.76755	0.00044169		Mir22hg	-1.85947	0.000379
Rnf19b	2.18699	1.06386e-12		Cbfb	-1.47108	0.0068692		Prg2	1.76204	0.00793875		Ednrb	-2.91217	1.97e-06
Htra3	2.18289	0.0185973		Trpv2	-2.36368	0.00697785		Tor3a	1.76089	0.000481404		Selenon	-1.63623	0.00974827
Alox12e	2.17861	3.34438e-05		Plekhg3	-1.68734	0.00705872		Ubn2	1.76008	0.00820682		Ctnna1	-1.42039	0.0233163
Gm43621	2.17809	0.0186926		Heatr1	-1.67547	0.00705872		Cdyl2	1.7595	0.0351134		Hif1a	-1.5207	0.004216
Olr1	2.17722	4.78462e-09		Igsf6	-1.60109	0.00705872		Abca2	1.75948	0.0495502		Prdx6	-1.57737	5.19e-06
Kiz	2.1762	0.0338688		Snhg1	-1.68193	0.00711544		Actn1	1.75561	0.0138923		Me1	-3.41677	0.023574
Gm49338	2.16	0.00705872		Cdkn2b	-1.61268	0.00711544		Mtm1	1.75337	0.0309401		Fpr2	-2.71999	2.55e-10
Rdh12	2.1583	0.0214309		Snx20	-1.62481	0.00720531		Gramd1a	1.7476	0.0100386		Cmklr1	-1.64095	0.0458716
Cd40	2.15787	1.29338e-06		Pa2g4	-1.94313	0.00720531		Fmo5	1.74516	0.00059699		Hgsnat	-1.99152	9.81e-07
Rab3d	2.15687	3.16022e-06		Utp18	-1.76003	0.00730738		Oas1c	1.74333	0.00397251		Ehd1	-1.72159	5.9e-06
Asxl2	2.15107	0.0073365		Taz	-1.45493	0.00730738		Ppt1	1.72761	0.0115102		Pdpn	-1.6643	0.0098001
Arl11	2.14359	0.0100734		Txn2	-1.62485	0.00739482		Fig4	1.71994	0.00441458		Stim2	-1.37992	0.0399463
Mxd1	2.14002	3.86289e-14		Nap1l1	-1.65139	0.00745996		Smim40	1.7062	0.0337154		Saa3	-1.77514	6.92e-07
Mitd1	2.13646	1.4905e-05		Plin2	-1.4086	0.00752742		Brd3	1.70574	0.0175442		Bhlhe41	-10.7363	1.04e-12
Gm15056	2.13355	0.000714378		Ppp2cb	-1.59836	0.0077346		Samd9l	1.70327	4.13495e-09		Fcer1g	-1.41538	0.0175276
Wipi1	2.12494	0.000341871		Abce1	-1.82263	0.00796758		Ypel3	1.70307	9.96967e-06		Uap1	-1.63824	0.0230573
Glrp1	2.12392	0.0276141		Slc25a30	-1.47231	0.00813085		1600014C10Rik	1.69766	3.00806e-06		Snrpb	-1.30465	0.0469221
Daxx	2.12005	1.87293e-11		Parvb	-1.77034	0.0081832		Lrrfip1	1.69614	0.000186389		Cav1	-3.14203	7.01e-07
Cyp26a1	2.11682	1.41583e-08		Csf2rb2	-1.5616	0.0082055		Agrn	1.69562	0.0159223		Ubap1	-1.79121	5.2e-05
Cbx8	2.11141	0.0181002		Vsig4	-1.70963	0.00833084		Mfsd10	1.68731	0.00263298		Atg7	-1.57329	0.00215937
A530010L16Rik	2.111	0.0162279		Tlr6	-1.97886	0.00834262		Parp11	1.68629	0.000526811		Eif1a	-1.57352	0.034895
5330438D12Rik	2.11034	0.0387827		Mier2	-2.31804	0.00861604		Utrn	1.68593	0.000569269		Csf2rb2	-1.5616	0.0082055
Rnase2a	2.10656	2.71146e-05		Serpinb9	-1.71777	0.0086392		Itgax	1.68186	0.00183731		Ctsc	-1.94037	3.42e-05
Gpaa1	2.09669	3.66638e-10		Qrsl1	-1.64917	0.00864263		Bicral	1.66829	0.00442924		Dpy19l3	-2.23586	0.009866
Eif2ak2	2.08848	0.000168449		Arhgap23	-2.20274	0.00874141		Bptf	1.66693	0.00745996		Prr13	-1.37241	0.00874435
Rabepk	2.08084	0.00372607		Prr13	-1.37241	0.00874435		Auh	1.66404	0.000799562		Fut8	-3.12772	1.34e-13
Cited2	2.07808	2.34618e-06		Ptpn12	-1.40141	0.00874435		Hsh2d	1.66188	0.00278509		Ptpmt1	-1.54545	0.0375458
Itgb8	2.0608	0.0145249		Tmem86b	-2.51681	0.00877745		Rgs2	1.65215	0.00181329		Wdfy3	-2.24888	0.0326862
Blm	2.06055	0.0135629		Cxcl2	-1.6705	0.00889507		Oit3	1.65196	0.0482231		Tusc1	-1.65511	0.00436115
Chn2	2.05906	0.00517575		Pkn1	-1.50947	0.0093521		Tmem158	1.64988	0.0236149		Psen2	-1.51985	0.0115777
Trp53i11	2.04564	7.39948e-11		Tmem120a	-2.30816	0.0094006		Mvb12b	1.64686	0.000113692		Slc7a1	-2.06309	0.000354
Gse1	2.03609	0.0108363		Prr5l	-1.58282	0.00967195		Fhod1	1.64379	0.00294112		Gemin2	-2.21384	0.033535
Ptgs2	2.03415	8.69787e-05		Ccl3	-1.88483	0.00968425		Hfe	1.64113	0.0380574		Abcc1	-3.22399	6.12e-15
Ets1	2.03071	0.00264703		Prkcq	-1.46725	0.00968425		Ankrd16	1.6389	0.0183048		Agfg1	-1.38065	0.0394786
Cd244a	2.02731	1.02594e-05		Selenon	-1.63623	0.00974827		Kdm5a	1.63746	0.0236769		Ikbkg	-2.16127	2.02e-05
Gm38192	2.008	0.0159223		Pdpn	-1.6643	0.0098001		Glg1	1.63102	0.0210827		Tubb2a	-2.31092	7.83e-08
Pde4d	2.00629	0.0259763		C1qb	-1.44237	0.00984744		Marcks	1.63091	0.00255791		Ubl4a	-1.61158	0.00456132
Nfkbia	1.99888	9.89372e-06		Tbc1d1	-1.68086	0.00985672		Xaf1	1.62829	0.0304859		Mapk6	-1.50882	0.0408154
Pdk1	1.99686	0.0200063		Dpy19l3	-2.23586	0.009866		Smim14	1.62138	0.00211821		Sfxn3	-1.64847	0.0466602
Fndc3a	1.99404	9.37196e-05		Sgms1	-1.40904	0.009866		Ccdc88c	1.60982	0.0009189		Igsf6	-1.60109	0.00705872
Osgin2	1.99189	0.00245739		Serpinb6a	-1.47476	0.00988868		Slfn5	1.60799	2.23042e-06		Rce1	-1.92546	0.0179631
Rgcc	1.98807	3.0741e-06		Ecm1	-1.53174	0.00995567		Cd164	1.60523	3.82369e-05		Osbpl8	-1.59971	0.00628444
NA	1.9797	0.0394786		Scn1b	-1.80683	0.0103139		Sh3bp2	1.60326	0.0221886		Rras	-1.64683	0.000243
Mirt2	1.97848	1.95504e-06		Kmt5a	-1.57233	0.0103256		Pglyrp1	1.6022	0.000504779		Cln5	-1.37963	0.0296537
Mcee	1.97815	0.00172324		Cct3	-1.51905	0.0103928		Arhgap15	1.60219	0.00154891		Mier2	-2.31804	0.00861604
Zeb1	1.9751	0.000182962		Tcp11l1	-1.99846	0.0105436		Cd300lf	1.60125	0.000174811		Slc11a1	-2.73599	8.59e-17
Ccl2	1.97152	4.88662e-08		Il3ra	-1.84192	0.0108117		Tmx4	1.59987	0.006008		Map1s	-1.52835	0.00607958
Ccdc86	1.97014	6.71309e-05		Tmbim1	-1.84086	0.0108358		Pnpt1	1.59926	0.0337154		S100a11	-1.40827	0.0172323
Trappc6a	1.96964	8.69787e-05		Grk5	-1.94252	0.0108861		Pml	1.59698	6.93195e-05		Btaf1	-1.70369	0.00154891
Herc6	1.96737	7.89983e-09		Nbeal2	-1.49199	0.0111995		Nrm	1.59632	0.013442		Etf1	-1.61397	9.45e-05
Irgm1	1.96725	0.000223499		Strn4	-1.67867	0.0114499		Cela1	1.59597	0.0194967		Prdx1	-4.01864	3.36e-43
Ppm1k	1.96576	0.0128621		Rap1gap2	-1.6427	0.0115623		Trim30d	1.59352	0.000629144		Tcp11l1	-1.99846	0.0105436
Tmigd3	1.96034	0.000149446		Psen2	-1.51985	0.0115777		Etnk1	1.58861	0.00133952		Slpi	-2.75565	4.52e-23
Gtf2ird2	1.95514	0.0001979		Uso1	-1.51687	0.011742		Srrm2	1.58646	0.0143728		Hras	-1.4658	0.00616751
Tpst1	1.95445	7.89795e-05		Pitpna	-1.36099	0.0118206		Ptprcap	1.57837	0.018056		Itgb1	-1.44458	0.00103971
Id1	1.95223	8.89446e-07		Adam8	-1.37754	0.012036		Mier3	1.57434	0.0470547		Man1a	-1.80102	1.26e-07
Sema4a	1.95103	1.17906e-09		Gm15501	-1.48747	0.0120754		Btk	1.57207	3.26643e-05		Ppfibp2	-1.9632	2.51e-05
Tcf4	1.94231	0.0326862		C4b	-2.16537	0.0122136		Ncoa7	1.5622	0.0170187		Adck1	-2.36052	9.46e-05
Itpr2	1.94202	0.000464925		F5	-1.30394	0.0123298		Elf1	1.56194	0.0145178		Eif1ax	-1.5828	0.000818
Irf1	1.93873	1.07763e-10		Rap1b	-1.32281	0.0134291		Tle3	1.55961	0.00133936		Trib1	-1.53634	0.0150209
Cnot6l	1.9364	0.00136186		1110008P14Rik	-1.61499	0.0134291		Grn	1.55767	6.70059e-06		St13	-1.65859	0.00222011
Psmb9	1.93123	0.00014041		Ms4a6d	-1.38942	0.0134546		Rbm43	1.5554	0.0113983		Cdc42ep2	-1.96186	0.0297416
Gm19705	1.9295	0.0346947		Eif3b	-1.74393	0.0134725		Pttg1	1.55411	1.04624e-05		Neat1	-1.28353	0.0399385
Cdk6	1.92633	1.70368e-05		Pdlim7	-1.68632	0.0138633		Crot	1.55369	0.0408154		Bysl	-2.71055	0.0140834
Ankhd1	1.92538	0.0233995		Tyrobp	-1.36284	0.0138633		Rassf3	1.54767	0.0102165		Vdac3	-1.84305	0.0184075
Gadd45b	1.91752	0.0309798		Capn2	-1.44016	0.0139191		Cabin1	1.54341	0.0382492		Prkcq	-1.46725	0.00968425
Egln1	1.91649	9.45435e-05		Hpcal1	-1.31176	0.0139191		Nt5c3	1.5432	2.06805e-05		Ywhaz	-1.78838	0.00647585
Casp6	1.91621	0.00263298		Gas5	-1.44355	0.01399		Med30	1.53691	0.0443215		Ccdc82	-1.45477	0.0309927
Rtcb	1.91579	9.56797e-06		Prkcd	-1.36302	0.0140022		Tacstd2	1.53397	0.00820682		Uck2	-2.22711	2.45e-05
Gm21188	1.91422	0.000153353		Zdhhc18	-1.80567	0.0140067		Lamtor2	1.53184	0.0318315		Mob1a	-1.50622	0.0062839
Gpr183	1.91362	0.0458716		AI662270	-1.56532	0.0140615		Spn	1.5283	0.0155009		Tars	-1.52889	0.0163319
Ccdc186	1.91066	0.0217113		Bysl	-2.71055	0.0140834		Hvcn1	1.52418	0.00431169		Ergic1	-1.92693	0.00277707
Zfp141	1.90735	0.042881		Kif2a	-1.6618	0.0141754		Zrsr1	1.52398	0.0183184		Gclc	-2.44956	7.23e-08
Cux1	1.90687	2.58527e-07		Dxo	-1.54085	0.0146578		Klf10	1.51368	0.0296137		Vopp1	-1.9782	0.00028
Uhrf1bp1l	1.90569	0.000119401		Psmd14	-1.37886	0.0146939		Gm20559	1.50685	0.0252238		Slc43a2	-1.92231	9.97e-06
Cenpa	1.90358	0.000280431		Hnrnpdl	-1.33415	0.0148202		Nhsl2	1.50472	0.00802407		Pilra	-2.54623	4.88e-10
Nudt5	1.90204	0.0497113		Trib1	-1.53634	0.0150209		Abcd2	1.50408	0.00305785		Tmbim1	-1.84086	0.0108358
Pde4b	1.90059	0.00275209		Lrrc8a	-1.72384	0.0153856		Cd47	1.50221	0.00776519		Atg3	-1.58075	0.000228
6030458C11Rik	1.89916	0.00285179		Cd24a	-1.32336	0.0156946		Rp9	1.5002	0.0462626		Babam2	-1.42999	0.0194679
Epsti1	1.89835	1.19851e-07		Spic	-3.85888	0.0159223		Lta4h	1.49846	0.00280864		Adam8	-1.37754	0.012036
Hgf	1.89497	0.0340122		Prmt3	-2.08434	0.0159766		Il5ra	1.49594	0.0198741		Prkcb	-1.74081	1.42e-07
Sppl2a	1.89469	9.33425e-07		Mrpl33	-1.44363	0.0160844		Abcg1	1.49378	0.00527157		Pgd	-1.78248	0.000233
Isoc1	1.8911	0.0422555		Ltbp1	-2.29645	0.0162263		Dhx58	1.48924	0.000515868		Rragc	-1.42274	0.0298569
Ifi47	1.88911	2.4871e-12		Tars	-1.52889	0.0163319		Ankrd46	1.47329	0.0241391		S100a1	-2.09781	0.000474
Tent5c	1.88775	6.22298e-06		Gm10030	-5.00005	0.0163319		Jak2	1.47121	0.000615194		Acsl1	-2.46733	0.00187331
Nav1	1.87079	0.00747665		Bop1	-1.88188	0.0163319		Tbc1d8	1.46879	0.00715253		Ppp2cb	-1.59836	0.0077346
Rsbn1	1.86956	0.0122021		Arl5c	-1.90817	0.0164608		Bst2	1.46623	0.00631892		Rap1b	-1.32281	0.0134291
E130215H24Rik	1.86733	8.10805e-05		Sgta	-1.64542	0.0166146		Msl1	1.46521	0.000616039		Heatr1	-1.67547	0.00705872
Gbp9	1.86472	6.9925e-05		Derl1	-1.50933	0.0166146		Smarca2	1.46154	0.0140362		Hnrnpab	-1.49018	0.0289417
Pura	1.86387	0.00202227		Treml4	-7.5778	0.0170247		Ifit1	1.45985	0.0009189		Card19	-1.83171	3.59e-06
9330175E14Rik	1.86264	0.000442607		Gpr34	-1.42468	0.0170247		Ifngr1	1.45964	0.00681972		Gm15448	-3.30445	1.22e-06
Eml5	1.86043	0.0118206		Ripor2	-1.36664	0.0171557		Csnk1e	1.45793	0.0009189		Tbrg4	-1.90196	0.0323223
Parvg	1.85696	4.36928e-07		S100a11	-1.40827	0.0172323		Orai2	1.45779	0.00938121		Dusp5	-2.04019	0.0209486
Itpr1	1.85349	0.0421036		Ahctf1	-1.56534	0.0175172		Sephs2	1.45515	0.0247842		Akr1a1	-1.46406	0.000629
Tent4a	1.85142	0.0172656		Fcer1g	-1.41538	0.0175276		Dock8	1.45432	0.00645269		Nabp1	-1.37712	0.0280199
Runx3	1.84938	0.000188924		Acsl4	-1.36769	0.0175619		Tmem184b	1.45174	0.0394184		Ncoa5	-1.45816	0.0440958
Ighm	1.84713	0.00626896		Cd300ld	-1.42058	0.0178291		Znrf1	1.45106	0.02487		Palld	-2.77953	5.01e-05
Bbx	1.84516	0.019778		Rpl8	-1.38172	0.0178291		Dhrs3	1.44952	0.0227853		LTO1	-1.66968	0.0202542
Rps6ka2	1.83936	0.0101774		Atp5b	-1.44268	0.0178904		Evi5	1.44743	0.0161383		Esd	-1.65086	1.61e-06
Oxr1	1.83881	0.00220164		Pithd1	-1.4249	0.0179504		Vcpip1	1.44739	0.00597961		Emb	-1.87222	0.00237666
Gm31520	1.83503	0.0351528		Rce1	-1.92546	0.0179631		Btg2	1.4435	0.00202227		Rnf128	-1.57229	0.000211
Fam162a	1.83478	0.0020008		Vdac3	-1.84305	0.0184075		Slfn8	1.442	0.00472766		Gas5	-1.44355	0.01399
4930512H18Rik	1.8338	0.0371655		Tfrc	-1.6657	0.0186799		Iqgap2	1.44051	0.0252035		Arl5c	-1.90817	0.0164608
Ifih1	1.83281	1.9149e-05		Mboat1	-1.44036	0.0188593		Hip1r	1.43968	0.00787616		Uqcrc1	-1.46437	0.0408483
Pycard	1.83222	6.9925e-05		Babam2	-1.42999	0.0194679		Ing1	1.4311	0.020695		Scn1b	-1.80683	0.0103139
Ski	1.82892	3.3326e-06		Sema4b	-1.38589	0.0194967		Ctse	1.42698	0.00765661		Unc5c	-6.32981	0.000261
AW011738	1.82811	0.0309813		Pomk	-2.84937	0.0194967		Usp18	1.40591	0.000867107		Elovl1	-1.62217	0.00397251
Naip5	1.82808	5.66583e-06		Phf20l1	-1.45738	0.0194967		Baz2b	1.39625	0.0326317		Atf6b	-1.64189	0.0408483
Nudt7	1.82773	0.0082055		U90926	-4.33316	0.0194967		Nfic	1.38877	0.0197762		Pdlim7	-1.68632	0.0138633
Apobec3	1.82651	7.34541e-05		Nob1	-1.80645	0.0197059		Ptma	1.3845	0.0452062		Sel1l3	-2.31279	0.0245815
Gsap	1.82428	0.00212194		Zdhhc7	-1.53576	0.0197542		Trafd1	1.37281	0.0339054		Rassf4	-1.65688	0.00399009
Rasal3	1.8236	0.0316268		Glul	-1.3405	0.0201449		Fam241a	1.36622	0.0440149		Ccdc80	-2.72749	0.000147
Smap1	1.82292	0.0440942		Nrp2	-1.65637	0.0202542		Lmo4	1.36597	0.0238019		Phf20l1	-1.45738	0.0194967
Mknk2	1.82284	0.000126027		LTO1	-1.66968	0.0202542		Sp100	1.36261	0.00608815		Nob1	-1.80645	0.0197059
Cenpj	1.81975	0.0391297		Kpnb1	-1.54088	0.0203744		Chpt1	1.35854	0.023092		Slc39a6	-2.02242	0.0240622
Hjurp	1.8095	6.9793e-05		Klra2	-1.50415	0.0204734		Ddx58	1.35493	0.00968425		Ranbp1	-1.6107	0.0324162
Trim30a	1.80759	3.42924e-05		Rims3	-2.62211	0.0206661		Atxn1	1.34625	0.0436626		Cyb5a	-3.23117	2.67e-37
Vegfa	1.80503	7.61542e-06		Arhgdia	-1.62335	0.0206661		Pnpla7	1.34609	0.0130798		Lrrc8a	-1.72384	0.0153856
Il1b	1.80046	3.13405e-05		Myadm	-1.3347	0.0207913		Lgals9	1.34461	0.015452		Zfp746	-1.46968	0.0384027
Ppcdc	1.80031	0.000739568		Dusp5	-2.04019	0.0209486		Oas3	1.34248	0.0224051		Mcemp1	-2.22185	2.02e-11
Tarm1	1.79886	0.00168018		Arl6ip5	-1.50529	0.020989		Uvrag	1.33795	0.0333181		Serpinb2	-1.9014	2.23e-08
Gbp4	1.79701	9.43409e-05		Sorbs3	-9.16156	0.0209929		Tnrc6a	1.33132	0.0351803		Pid1	-3.88642	3.95e-25
Skil	1.79616	4.59033e-06		Esyt1	-1.46795	0.0215208		Rplp1	1.32256	0.0395074		Slc25a30	-1.47231	0.00813085
Prmt9	1.78872	0.00168018		Tnf	-2.20844	0.021605		Tmem59	1.31708	0.0170247		Sphk2	-1.59122	0.00215422
Runx2	1.78105	7.81414e-05		Rasgrp4	-1.42303	0.0218465		Ly6e	1.30681	0.0208741		Adgre1	-1.76455	9.8e-07
Chil3	1.77869	1.74082e-05		Gars	-1.38224	0.0219957		Siglecf	1.2907	0.0209929		Pafah1b1	-1.32137	0.0409889
Uba7	1.77847	4.23387e-06		Gm32089	-5.79686	0.0221945		Tmem50a	1.28581	0.0429373		Gm32089	-5.79686	0.0221945
Gramd1b	1.77587	0.000149907		Mthfd2	-1.78168	0.0222788		Paqr7	1.27985	0.0342878		Eif3d	-1.46088	0.00220849
Rps6kc1	1.77329	4.97708e-05		Rpl4	-1.37692	0.0224016		Selplg	1.27519	0.0414645		Ctsb	-1.73261	1.9e-06
Lrp4	1.771	0.0356762		Uap1	-1.63824	0.0230573						Cav2	-3.31045	0.000701
Mylk3	1.77039	0.00399293		Bax	-1.47997	0.0230979						Mpp1	-1.38842	0.0382217
Notch1	1.76819	0.0436054		Ctnna1	-1.42039	0.0233163
Gnaq	1.76755	0.00044169		Me1	-3.41677	0.023574
Prg2	1.76204	0.00793875		Slc20a1	-1.88737	0.0237218
Tor3a	1.76089	0.000481404		Slc39a6	-2.02242	0.0240622
Ubn2	1.76008	0.00820682		Kidins220	-1.54002	0.0240638
Cdyl2	1.7595	0.0351134		Eif4g2	-1.47129	0.0241394
Abca2	1.75948	0.0495502		Rtn4ip1	-2.20575	0.0241653
Grina	1.75806	1.93352e-06		Atp6v1e1	-1.37688	0.0244265
Actn1	1.75561	0.0138923		Sel1l3	-2.31279	0.0245815
Mtm1	1.75337	0.0309401		Ahnak	-1.41405	0.0247142
Fmnl2	1.7496	0.0274013		Fubp1	-1.42404	0.0251179
Prkd3	1.74931	6.73814e-06		Pon2	-1.36857	0.0251259
Blcap	1.74906	0.000503239		S1pr1	-1.41862	0.0253501
Gramd1a	1.7476	0.0100386		Atpif1	-1.58592	0.0254928
Bcl2l11	1.74549	0.000629144		Fut4	-2.30163	0.0255648
Fmo5	1.74516	0.00059699		Dcaf12	-1.3738	0.0256393
Oas1c	1.74333	0.00397251		Nrros	-1.34103	0.0257401
Pcgf5	1.74256	0.00550898		Basp1	-1.3996	0.0260375
Igtp	1.74236	1.1383e-07		Apbb1ip	-1.39272	0.0266262
Isg20	1.73862	3.00806e-06		Sec24d	-1.63606	0.0267965
Ccl4	1.73761	1.13046e-05		Dhrs1	-1.45986	0.0268421
Lmo2	1.73419	0.000595527		Mdh2	-1.31561	0.0274826
Nmi	1.73135	9.43409e-05		Cox6a1	-1.37066	0.0276141
Ppt1	1.72761	0.0115102		Adam15	-1.74918	0.0276141
Il15ra	1.72371	0.000604892		Myl6	-1.66579	0.0276141
Tap2	1.72367	2.02108e-05		Srm	-2.31565	0.0276309
Fig4	1.71994	0.00441458		Nabp1	-1.37712	0.0280199
Srebf1	1.7128	0.00146814		Hnrnpa2b1	-1.45881	0.0281288
Irgm2	1.71204	0.00112669		Rcbtb2	-1.49791	0.0283033
Pecam1	1.70915	1.92579e-05		Clip1	-1.4053	0.0289417
Smim40	1.7062	0.0337154		Hnrnpab	-1.49018	0.0289417
Brd3	1.70574	0.0175442		Napa	-1.36237	0.0292836
Chic2	1.70388	1.29285e-06		Cln5	-1.37963	0.0296537
Samd9l	1.70327	4.13495e-09		Cdc42ep2	-1.96186	0.0297416
Ypel3	1.70307	9.96967e-06		Def8	-1.70367	0.0298343
1600014C10Rik	1.69766	3.00806e-06		Rragc	-1.42274	0.0298569
Lrrfip1	1.69614	0.000186389		Kif1c	-1.76499	0.0298569
Isg15	1.69591	2.00495e-05		Ubc	-1.37797	0.0304866
Agrn	1.69562	0.0159223		Mmp8	-3.05904	0.0309401
Casp4	1.69355	0.00221285		Josd1	-1.71095	0.0309813
Higd1a	1.69238	0.0409752		Zc3h18	-1.54256	0.0309813
Stat2	1.69102	2.60779e-06		Ccdc82	-1.45477	0.0309927
H2-T22	1.68752	0.0133423		Ifit1bl1	-1.44036	0.0310631
Mfsd10	1.68731	0.00263298		Mfsd5	-1.50342	0.0312361
Parp11	1.68629	0.000526811		Mindy1	-1.4317	0.0314991
Utrn	1.68593	0.000569269		Septin9	-1.72046	0.0314991
Itgax	1.68186	0.00183731		E230016K23Rik	-2.06951	0.0316569
Jun	1.67949	0.0246502		Tspan13	-1.45779	0.0318315
Nupr1	1.67932	0.00672229		Dctn2	-1.62358	0.0320316
Phf21a	1.67521	1.52308e-05		Bach1	-1.4451	0.03207
Egln3	1.66844	0.0373703		Tbrg4	-1.90196	0.0323223
Bicral	1.66829	0.00442924		Ppp1r17	-8.74359	0.0323903
Bptf	1.66693	0.00745996		Ranbp1	-1.6107	0.0324162
Uhrf1bp1	1.66574	0.0260375		Wdfy3	-2.24888	0.0326862
Sipa1l1	1.66516	4.1826e-05		Slc25a33	-1.78162	0.0329299
Auh	1.66404	0.000799562		Cluh	-1.90182	0.0333389
Hsh2d	1.66188	0.00278509		Gemin2	-2.21384	0.033535
Nucb2	1.66038	0.00745996		C1qbp	-1.51821	0.0337154
Pgp	1.65589	0.0383157		A530064D06Rik	-1.39831	0.0337154
Rgs2	1.65215	0.00181329		Nfam1	-1.30345	0.0337154
Oit3	1.65196	0.0482231		Pilrb1	-1.9147	0.0340819
Tmem158	1.64988	0.0236149		2810004N23Rik	-1.53355	0.0342852
Mvb12b	1.64686	0.000113692		Cd200r3	-1.91985	0.0345008
Fhod1	1.64379	0.00294112		Osbpl9	-1.34096	0.0346947
Hfe	1.64113	0.0380574		Eif1a	-1.57352	0.034895
Rel	1.63944	0.013139		Capzb	-1.31496	0.0350421
Ankrd16	1.6389	0.0183048		Gm28884	-7.51372	0.0350421
Kdm5a	1.63746	0.0236769		Calr	-1.36392	0.0356762
Zfp292	1.63618	0.000747188		Aamp	-1.38576	0.0358336
Stat1	1.63411	7.02675e-07		Vcp	-1.38907	0.0358336
Glg1	1.63102	0.0210827		Rit1	-1.38613	0.0360918
Marcks	1.63091	0.00255791		Slc6a6	-1.37289	0.0360941
Xaf1	1.62829	0.0304859		Ncoa3	-1.63867	0.0364628
Parp10	1.62504	0.00110248		Rsl24d1	-1.61572	0.036858
Smim14	1.62138	0.00211821		Atxn3	-1.6932	0.03739
Ier3	1.61471	0.00527157		Foxp4	-1.7953	0.0375458
Nlrc5	1.61047	0.000200089		Ptpmt1	-1.54545	0.0375458
Ccdc88c	1.60982	0.0009189		Mpp1	-1.38842	0.0382217
Slfn5	1.60799	2.23042e-06		Cat	-2.30179	0.0383157
Ero1l	1.60682	9.15819e-06		Zfp746	-1.46968	0.0384027
Cd164	1.60523	3.82369e-05		Cd55	-1.91829	0.0387394
Sh3bp2	1.60326	0.0221886		Aif1	-1.82433	0.0389766
Lap3	1.60325	0.00729294		Nhp2	-1.82426	0.0389766
Pglyrp1	1.6022	0.000504779		Lyrm4	-1.94159	0.0392035
Arhgap15	1.60219	0.00154891		Arfgap3	-1.66015	0.0394184
Tap1	1.6013	1.3446e-05		Bcl2	-1.77158	0.0394786
Cd300lf	1.60125	0.000174811		Rilpl2	-1.53491	0.0394786
Trim21	1.60008	0.0337154		Agfg1	-1.38065	0.0394786
Tmx4	1.59987	0.006008		Neat1	-1.28353	0.0399385
Pnpt1	1.59926	0.0337154		Stim2	-1.37992	0.0399463
Pml	1.59698	6.93195e-05		Selenom	-1.44772	0.040423
Ppp1r3b	1.59681	0.0346947		Tnpo2	-1.56974	0.0404378
Nrm	1.59632	0.013442		Cln8	-1.69954	0.0404817
Cela1	1.59597	0.0194967		Mybbp1a	-1.94081	0.0404817
Trim30d	1.59352	0.000629144		Usp22	-1.54088	0.0408154
Rbl1	1.59165	0.00501207		Mapk6	-1.50882	0.0408154
Gsdme	1.58924	0.000463474		Atf6b	-1.64189	0.0408483
Etnk1	1.58861	0.00133952		Uqcrc1	-1.46437	0.0408483
Srrm2	1.58646	0.0143728		Tmem104	-1.3262	0.0409752
Lrrk2	1.58195	0.00102454		Rabac1	-1.33785	0.0409752
Gadd45g	1.58179	0.00286997		Pafah1b1	-1.32137	0.0409889
Parp9	1.57975	0.0201449		Ppp1r12b	-1.92437	0.0424793
Ptprcap	1.57837	0.018056		Rpn2	-1.39658	0.0430562
Mylip	1.57694	9.56797e-06		Eri3	-1.74615	0.0433149
Mier3	1.57434	0.0470547		Dohh	-1.80808	0.0436944
Dmxl2	1.57372	0.000141968		Kpna1	-1.53134	0.0437799
Btk	1.57207	3.26643e-05		Rara	-1.33577	0.0439645
H2-T23	1.57154	0.0086392		Ncoa5	-1.45816	0.0440958
Casp7	1.56987	0.0223925		Gp6	-3.8452	0.0441112
Ccng2	1.5687	0.000379347		Ehbp1l1	-1.33355	0.0441112
Mgst1	1.56413	0.00181329		Gpr55	-1.674	0.0441716
Pgm1	1.56339	0.0251178		S100a10	-1.30182	0.0442638
Mtus1	1.56265	0.0378617		Lamtor1	-1.31871	0.0446494
Ncoa7	1.5622	0.0170187		Cct6a	-1.36369	0.0446494
Elf1	1.56194	0.0145178		Tollip	-1.46308	0.0449053
Trim56	1.56069	0.00705872		Ptpn23	-1.97637	0.0450408
Tle3	1.55961	0.00133936		Ogdh	-1.36172	0.0452719
Grn	1.55767	6.70059e-06		Sdad1	-1.67927	0.0455835
Rbm43	1.5554	0.0113983		Cmklr1	-1.64095	0.0458716
Pttg1	1.55411	1.04624e-05		Tln1	-1.37027	0.0458785
Crot	1.55369	0.0408154		Sfxn3	-1.64847	0.0466602
Junb	1.55325	0.0121956		Ubxn1	-1.33065	0.0469104
Rassf3	1.54767	0.0102165		Snrpb	-1.30465	0.0469221
Ccnl1	1.54623	0.0491367		Efnb2	-2.21418	0.0469221
Mt2	1.54555	0.0345008		Cct5	-1.44963	0.0472978
Cabin1	1.54341	0.0382492		Gmfb	-1.42822	0.0472978
Nt5c3	1.5432	2.06805e-05		Wdr1	-1.41438	0.0482231
Nfkb1	1.54049	0.00195882		Fis1	-1.47164	0.0483961
Plekha2	1.5398	0.00889775		Acadsb	-1.49512	0.0487265
Med30	1.53691	0.0443215		Ggh	-1.32201	0.0490302
Kdm2a	1.53636	0.0381949		Ptpn6	-1.35236	0.0495502
Tacstd2	1.53397	0.00820682
Lamtor2	1.53184	0.0318315
Spn	1.5283	0.0155009
Hvcn1	1.52418	0.00431169
Zrsr1	1.52398	0.0183184
Zfp36l1	1.51999	0.00714823
Spty2d1	1.51588	0.0479362
Klf10	1.51368	0.0296137
Parp12	1.51142	0.00109183
Tgm2	1.50747	0.00253047
Gm20559	1.50685	0.0252238
Nhsl2	1.50472	0.00802407
Abcd2	1.50408	0.00305785
Mif	1.50373	0.00965001
Cd47	1.50221	0.00776519
Il1r2	1.50161	0.0161746
Rp9	1.5002	0.0462626
Lta4h	1.49846	0.00280864
Il5ra	1.49594	0.0198741
Abcg1	1.49378	0.00527157
Crtc3	1.49311	0.0119019
Mgat4a	1.49202	0.0463978
Dhx58	1.48924	0.000515868
Rnf145	1.48303	0.00494087
Kdm5b	1.48302	0.0399504
Irf2	1.47866	0.00297632
Atp11b	1.47786	0.00874435
Ankrd46	1.47329	0.0241391
Jak2	1.47121	0.000615194
Tbc1d8	1.46879	0.00715253
Mxi1	1.46683	0.021359
Bst2	1.46623	0.00631892
Msl1	1.46521	0.000616039
Smarca2	1.46154	0.0140362
Hdc	1.45991	0.0240476
Ifit1	1.45985	0.0009189
Ifngr1	1.45964	0.00681972
Csnk1e	1.45793	0.0009189
Orai2	1.45779	0.00938121
Sephs2	1.45515	0.0247842
Dock8	1.45432	0.00645269
Psmb8	1.45237	0.00216375
Tmem184b	1.45174	0.0394184
Znrf1	1.45106	0.02487
Arf4	1.44982	0.0346947
Dhrs3	1.44952	0.0227853
Evi5	1.44743	0.0161383
Vcpip1	1.44739	0.00597961
Cdk5r1	1.44401	0.00460914
Btg2	1.4435	0.00202227
Slfn8	1.442	0.00472766
Abca1	1.44085	0.00131289
Iqgap2	1.44051	0.0252035
Cish	1.43979	0.0384866
Hip1r	1.43968	0.00787616
Ing1	1.4311	0.020695
Ctse	1.42698	0.00765661
Psmb10	1.42413	0.0100895
Trim30b	1.42255	0.00785381
Map2k1	1.41988	0.00110248
Gpi1	1.41196	0.0345008
P4ha1	1.41019	0.0339054
Nsd3	1.40825	0.00649578
Zranb1	1.40741	0.0320316
Cdkn1b	1.40686	0.00107984
Usp18	1.40591	0.000867107
Tuba4a	1.40355	0.0138463
Tpi1	1.39667	0.0433527
Baz2b	1.39625	0.0326317
Slc24a3	1.38893	0.034408
Nfic	1.38877	0.0197762
Ptma	1.3845	0.0452062
Trafd1	1.37281	0.0339054
Fam241a	1.36622	0.0440149
Lmo4	1.36597	0.0238019
Sp100	1.36261	0.00608815
Arhgef2	1.36159	0.0491367
Chpt1	1.35854	0.023092
Sys1	1.35824	0.0274826
Ddx58	1.35493	0.00968425
Atxn1	1.34625	0.0436626
Pnpla7	1.34609	0.0130798
Usp25	1.34516	0.0289544
Lgals9	1.34461	0.015452
Oas3	1.34248	0.0224051
Uvrag	1.33795	0.0333181
Il1rn	1.33433	0.0482231
Tnrc6a	1.33132	0.0351803
Rplp1	1.32256	0.0395074
Tmem59	1.31708	0.0170247
Ly6e	1.30681	0.0208741
Siglecf	1.2907	0.0209929
Tmem50a	1.28581	0.0429373
Oasl1	1.28261	0.0451513
Paqr7	1.27985	0.0342878
Zbp1	1.27809	0.0229818
Selplg	1.27519	0.0414645
