# Supplementary material for: Transcriptional Profiling of Mouse Eosinophils Identifies Distinct Gene Signatures Following Cellular Activation
Source: Front Immunol. 2021 Dec 14;12:802839. doi: 10.3389/fimmu.2021.802839 (PMC8712732; doi:10.3389/fimmu.2021.802839)
Supplement: Supplementary file 3 [file Table_3.xlsx]

## Sheet: Sheet1
IFN-γ Upregulated				IFN-γ Downregulated
gene_symbol	foldChange	padj		gene_symbol	foldChange	padj
1700016F12Rik	1.91345	0.000430286		Car4	-11.2959	3.64e-99
1810026B05Rik	1.68186	1.17974e-07		Siglecg	-5.08071	4.45e-73
2310022B05Rik	4.68029	3.32093e-13		Clec12a	-9.69013	2.33e-47
2700097O09Rik	1.83463	0.0374565		Tgfbi	-6.17143	6.1e-44
2900060B14Rik	3.87482	0.0126125		Pglyrp1	-4.76322	1.51e-39
4930402H24Rik	1.51611	0.0303985		Bank1	-4.8962	2.83e-38
4931406P16Rik	1.53066	0.0356395		Enah	-2.73666	8.25e-34
4932438A13Rik	2.10981	1.53848e-06		Sytl1	-12.6807	6.14e-30
5830408C22Rik	4.17676	3.44966e-05		Mylk3	-8.03614	4.05e-29
5830415G21Rik	5.43103	4.98753e-05		Adra2a	-12.5203	8.41e-29
9330175E14Rik	1.81267	0.00203142		Egr1	-4.45697	4.19e-25
9530082P21Rik	2.62059	0.00249049		Cst7	-8.95589	2.15e-24
A930007I19Rik	3.91268	0.00816714		Cbfa2t3	-2.81355	2.6e-24
A930015D03Rik	4.79091	6.07921e-05		Ccdc125	-5.12905	1.75e-23
AA467197	5.07381	6.94407e-10		Id1	-2.79985	2.22e-22
Aars	1.66859	0.00542186		Krt80	-5.83351	1.94e-21
Abca1	2.22231	1.54518e-06		Pim2	-2.43752	3.65e-20
Abcc1	2.42853	1.55063e-17		Lrmp	-4.10023	9.11e-20
Abcc2	2.35105	4.73383e-10		Spns3	-10.7464	2.44e-19
Abhd18	2.64991	1.10938e-06		Serpina11	-5.99514	2.8e-19
Abhd2	1.53732	0.00268779		Hvcn1	-3.27941	1.59e-18
Abr	4.11822	5.72159e-37		S100a6	-2.69901	2.92e-18
Abtb2	1.58481	0.000688508		Bcl2a1a	-2.08023	1.14e-17
Acadl	1.47781	0.00024598		Slc6a4	-3.57798	1.69e-17
Acbd3	1.37369	0.0159205		Napsa	-2.25358	2.58e-17
Acod1	4.80356	2.92696e-09		Rsu1	-1.96131	2.96e-17
Acot9	1.68041	2.40114e-07		Asb2	-3.15463	3.05e-17
Acpp	1.91863	3.60532e-11		Zfhx3	-6.91293	3.06e-17
Actr1a	1.25726	0.0176565		Eef2k	-2.43711	9.38e-17
Acvrl1	6.41899	2.58638e-05		Tspan32	-3.64248	1.09e-16
Adam17	2.07343	6.23884e-10		Tnfrsf13b	-4.04597	1.36e-16
Adamtsl5	2.26858	0.0226743		Specc1	-4.57784	3.08e-16
Adgre1	1.36997	0.00950855		Rbm38	-3.87884	5.62e-16
Adgrg1	2.71588	0.0115242		Sla	-2.06689	6e-16
Adipor1	1.50042	0.000573568		Socs2	-2.21044	7.18e-16
Adm	13.1938	0.00018157		E130215H24Rik	-5.10884	8.87e-16
Adm2	4.93072	4.34929e-05		Mvb12b	-2.2923	3.15e-15
Aff4	1.48509	0.00744645		Acss1	-3.4944	5.5e-15
Afg3l2	2.09251	3.8763e-06		Cxcl13	-5.5682	7.69e-15
Agfg1	1.47934	0.00139178		St3gal4	-2.385	1.39e-14
Agl	1.50892	0.0170157		Ndrg3	-9.00182	2.05e-14
Ago2	1.43188	0.00129865		Agfg2	-7.27196	2.92e-14
Agpat5	2.76347	4.35467e-22		Stk19	-3.07474	3.71e-14
Ahcyl2	1.53853	0.00597798		Sgk1	-2.82331	4.35e-14
Ak4	19.7184	7.842e-05		Cd48	-2.19183	6.17e-14
Akap13	1.22736	0.0304161		Acot7	-2.40857	1.3e-13
Akap7	1.81199	0.0204334		Nrm	-3.54444	1.37e-13
Akirin1	1.29438	0.023441		Siglece	-6.90609	1.62e-13
Akr1a1	1.93764	2.75642e-10		Gm35853	-3.55974	4.34e-13
Akr1b8	4.95292	1.60916e-09		Gda	-1.82125	4.88e-13
Alcam	1.90211	0.000204862		Ceacam1	-3.28391	5.44e-13
Aldoa	1.67928	4.29203e-05		Sema7a	-2.15266	8.93e-13
Aldoart1	2.69996	7.94442e-08		Septin1	-2.40286	2.22e-12
Aldoc	3.95393	0.00391342		Alox12e	-2.90213	3.12e-12
Alg9	2.56248	0.00231536		Lamtor2	-3.25527	3.29e-12
Alkbh5	2.85483	1.96833e-24		Slfn5	-1.79653	3.57e-12
Ankib1	1.47153	0.0123085		Ccn3	-15.1748	3.77e-12
Ankrd37	19.7381	1.20177e-39		Cd244a	-3.35904	3.82e-12
Anp32b	1.42635	0.000138319		Hsh2d	-3.01622	5.03e-12
Anp32e	1.91992	2.02632e-05		Epsti1	-2.39688	5.91e-12
Antxr2	1.51115	0.000940146		Tspan13	-2.27853	8.56e-12
Anxa11	1.38688	0.014588		Ier2	-1.97119	9.18e-12
Anxa2	2.50797	3.84997e-08		Acp5	-6.9196	9.27e-12
Ap1g1	1.39043	0.0165129		Snap47	-5.19949	9.56e-12
Ap2b1	1.59393	0.000355344		Rgl2	-2.59181	1.36e-11
Ap3s1	2.07922	7.05068e-11		Itga2	-5.21377	1.46e-11
Apba3	3.62673	7.08422e-12		Dbi	-2.93566	1.99e-11
Apbb1ip	1.57143	1.51302e-08		Itgb3	-2.80309	2.04e-11
App	1.93197	0.000306514		4930581F22Rik	-2.88155	2.17e-11
Aqp9	1.30777	0.0027054		Man2a2	-6.71413	2.43e-11
Arel1	1.52547	0.0167575		Ccdc88c	-2.80746	3.8e-11
Arf6	1.45551	0.0059068		Vrk1	-2.0528	3.8e-11
Arfgap3	1.56031	0.0215002		Smpd3	-4.92717	3.89e-11
Arfgef1	1.35476	0.0209468		Rab29	-2.27328	4.35e-11
Arg1	3.19638	1.59307e-06		Sema4b	-3.08942	4.57e-11
Arhgdia	1.28098	0.0289622		Rab3d	-3.21105	4.74e-11
Arhgef10l	1.61394	0.028738		Neb	-3.75607	1.02e-10
Arid2	1.32902	0.0317733		Ltb4r1	-2.08713	1.13e-10
Arid3a	1.27103	0.0245778		Prkacb	-2.55319	1.14e-10
Arid5b	2.80675	2.87859e-07		Gm47415	-1.95169	1.17e-10
Arih2	1.46851	0.000476612		Tecr	-1.84777	1.23e-10
Arl3	1.72075	0.0277892		Mgll	-1.75964	1.23e-10
Arl4c	1.311	0.00529466		Ap1s2	-1.93664	1.46e-10
Arl8a	1.56557	0.000826256		Septin6	-2.85178	1.77e-10
Armcx3	1.89442	0.00457366		Unc119	-2.1943	1.96e-10
Arrb1	1.85422	9.23484e-09		Iqgap2	-2.20423	2.05e-10
Arrdc4	2.10236	2.32212e-07		Cbx8	-6.13612	2.12e-10
Aspa	1.75224	0.0176639		Ogfrl1	-2.0496	2.13e-10
Asph	1.55603	4.10498e-06		Gadd45a	-1.79246	2.38e-10
Ass1	4.99897	2.43762e-11		Fam43a	-2.25551	2.47e-10
Atf3	5.8722	8.2924e-24		Anxa1	-3.81035	2.59e-10
Atf4	1.47513	4.68963e-07		Slc35e3	-4.3112	2.84e-10
Atf5	2.00566	0.00143771		Nfatc2	-3.81148	3.43e-10
Atf6	1.53818	0.0209416		Ikzf4	-8.52897	3.92e-10
Atf7	1.71354	5.30905e-06		Mfsd10	-2.92351	4.14e-10
Atg12	1.3495	0.0106842		Setdb2	-3.22744	4.19e-10
Atg2b	1.93894	0.0216715		Tmem160	-2.92752	5.28e-10
Atg4b	1.38456	0.0406232		Arsb	-3.98298	6.77e-10
Atn1	2.3107	3.86124e-08		Dtnbp1	-2.00339	7.75e-10
Atp11b	1.82323	8.62507e-07		Lamtor4	-3.37192	9.93e-10
Atp1b3	2.15208	4.89802e-12		Tle5	-2.15326	1.19e-09
Atp2a2	1.44676	0.0318201		Xbp1	-1.83237	1.31e-09
Atp2b1	1.6623	0.00207894		Mylk	-3.24895	1.51e-09
Atp5md	1.33875	0.0427183		Ubac2	-2.16165	1.65e-09
Atp6v0a1	1.82974	0.000821781		Nlrp12	-3.08484	1.75e-09
Atp6v1b2	1.25809	0.0118549		Pi16	-13.16	2.11e-09
Atp6v1e1	1.39903	0.00129045		Mthfs	-2.11814	2.11e-09
Atp6v1g1	1.36943	0.00282148		Nudt4	-2.37445	2.44e-09
Atp8a1	1.54924	0.0022373		Fbxo9	-1.75526	3.31e-09
Atp9b	1.44757	0.0234524		Qdpr	-2.69835	3.58e-09
Atrn	1.70153	0.00517128		Rmnd5b	-1.9563	3.72e-09
Atxn1l	1.45407	0.023595		Camkk2	-1.85445	4.49e-09
Atxn2l	1.40507	0.0309363		Ltb4r2	-7.59166	5.07e-09
Atxn7l3	1.59226	3.4306e-07		Irs2	-2.06199	7.35e-09
AU020206	1.49137	0.0273242		Gimap1	-6.35548	7.9e-09
AW112010	3.65884	4.76413e-15		Tbc1d2	-8.1234	8.99e-09
Axl	1.7	0.0268968		Abcg3	-6.47327	9.09e-09
Azin1	1.44726	0.00431645		Stard3	-1.71281	9.19e-09
B4galt5	2.07372	1.16077e-13		Orai1	-2.21272	9.96e-09
Bach1	1.23945	0.0298206		Cnn2	-2.01126	1.13e-08
Bag6	1.40559	0.00504861		Tm7sf3	-3.48753	1.2e-08
Bak1	1.55286	0.00146728		Sema4d	-2.00741	1.44e-08
Basp1	1.5297	0.000113278		Inpp4b	-10.7889	1.54e-08
Batf2	4.97172	6.31546e-06		Ppp1r21	-2.75248	1.55e-08
Bax	1.4067	0.0279712		Foxp1	-2.37662	1.93e-08
Baz1b	1.29516	0.0395537		Atp2a3	-3.53314	2.42e-08
Bbx	1.76654	0.00539497		Pdzd2	-5.30321	2.83e-08
BC005537	1.4647	0.000788173		Clec4a3	-5.37732	3.2e-08
BC023105	13.6684	0.00167836		Emp3	-1.6694	3.38e-08
Bcl10	1.31038	0.010448		Lmo4	-1.68405	3.55e-08
Bcl2l11	1.77458	0.000219088		Fam174b	-4.7807	6.37e-08
Bcl2l14	2.97788	0.0393037		Srm	-3.3589	6.63e-08
Bcl3	2.88159	8.36822e-12		Manba	-5.95829	6.72e-08
Bcl9	1.69579	0.00281691		Prkca	-2.12711	7.38e-08
Bfar	1.38061	0.0217883		Svil	-2.54552	7.57e-08
Bid	1.32481	0.0476359		Sgpp1	-2.41537	7.64e-08
Birc2	1.4148	0.0150522		Elk3	-3.21258	8.01e-08
Birc3	1.67433	1.84778e-10		Dxo	-2.37572	8.65e-08
Blcap	2.31758	5.56283e-14		Dock5	-2.48204	9.13e-08
Blvrb	2.4041	2.53817e-07		Oas1c	-3.18469	1.1e-07
Bmi1	1.67777	0.0020867		Daglb	-3.52124	1.13e-07
Bmp2k	2.5698	6.04431e-07		Anapc5	-1.69131	1.2e-07
Bmpr1a	2.19573	0.00390295		Cuta	-2.01587	1.24e-07
Bmt2	1.75282	7.1111e-05		Lrrc25	-2.35674	1.28e-07
Bnip3	18.6097	3.83757e-116		Usp3	-1.91863	1.29e-07
Bnip3l	1.89239	1.11251e-12		Nudt7	-3.07144	1.43e-07
Brcc3	1.56148	0.0357185		Dhrs7	-2.43021	1.53e-07
Brd2	1.55482	6.1526e-07		Dhrs3	-2.49258	1.85e-07
Brip1os	1.43782	0.0144441		Mtarc2	-2.3539	2.08e-07
Brpf1	1.36023	0.00875997		Slc35c2	-2.07355	2.26e-07
Bsg	2.2522	2.7135e-20		Map3k6	-6.27859	2.32e-07
Bst1	2.29147	3.4736e-08		Ncoa7	-2.28071	2.42e-07
Btaf1	1.7019	8.74469e-05		Arhgef18	-3.66575	2.66e-07
Btbd1	1.87003	1.3958e-05		Prmt9	-2.61755	2.73e-07
Btf3	1.32451	0.0218873		Hmgn5	-4.37105	2.86e-07
Btg3	1.42744	0.0156972		Ptger4	-3.1287	3.3e-07
Bud31	1.28655	0.0190721		Klrb1f	-7.44898	3.51e-07
Bzw1	1.38205	0.00292031		Scp2	-1.87081	3.56e-07
C1qb	2.11692	0.000110444		Crtc1	-2.71251	4.44e-07
C1ra	1.7077	0.00431645		Cela1	-3.84568	4.48e-07
C3	2.01543	0.00371833		Rarg	-2.88355	4.9e-07
C4b	2.0169	0.0132022		Slc50a1	-2.20271	5.26e-07
C920009B18Rik	1.61492	0.040728		Lipg	-5.42521	5.62e-07
Cacybp	1.60332	8.00804e-06		Capn2	-1.6741	6.3e-07
Calhm6	3.03106	4.48147e-05		Xpc	-2.47265	6.39e-07
Camsap1	1.53132	0.0260127		Cxcr2	-3.31298	6.43e-07
Capg	1.46219	6.75859e-06		Ckb	-2.67613	6.43e-07
Caprin1	1.89325	8.17489e-10		Fndc5	-2.85729	6.88e-07
Capza1	1.26052	0.035013		Spns2	-2.57036	7.67e-07
Capza2	1.27803	0.00110212		E230014E18Rik	-7.06453	8.21e-07
Card19	1.81705	8.68988e-08		Atf7ip	-1.727	8.63e-07
Carm1	1.97916	0.0203669		Ptger2	-3.35765	9.49e-07
Carnmt1	2.16909	1.53283e-05		Itpr2	-2.28612	1.02e-06
Casc3	1.34537	0.0100807		Calhm2	-4.18947	1.11e-06
Casp1	2.27164	9.06569e-21		Nup210	-3.44403	1.16e-06
Casp4	1.65654	4.88709e-05		Cited2	-2.37706	1.23e-06
Casp7	2.18412	0.00118254		Flot1	-1.57095	1.26e-06
Cass4	1.35257	0.0194579		Abca2	-8.43892	1.33e-06
Casz1	1.36553	0.029735		Gpd1l	-4.60607	1.37e-06
Cav1	2.33056	0.000944132		Ptprcap	-2.93403	1.4e-06
Cbfb	1.3731	0.029086		Arl11	-7.82603	1.51e-06
Ccdc115	1.75092	6.43215e-07		Wbp1	-3.08698	1.55e-06
Ccdc25	1.48755	0.0361392		Lfng	-1.64988	1.55e-06
Ccdc58	3.81418	5.81984e-05		Slc1a5	-2.41977	1.56e-06
Ccdc82	1.43512	0.0139707		Mrpl33	-1.82183	1.67e-06
Ccdc88b	1.67437	0.000728689		Ezr	-1.7134	1.67e-06
Ccl22	1.99377	0.0430185		Cdc42ep3	-1.66455	1.67e-06
Ccl3	4.84798	2.01849e-54		Ifi27l2a	-1.75592	1.72e-06
Ccl5	1.83256	0.000162136		Bcl2a1b	-1.73996	1.96e-06
Ccnd1	3.95562	0.00718417		Itpr1	-3.29493	1.97e-06
Ccng1	1.50171	0.000309549		Bri3bp	-1.81341	1.97e-06
Ccng2	1.87482	1.5831e-09		Dok3	-1.62473	1.98e-06
Ccni	1.25491	0.0108856		Agap1	-3.10205	2.01e-06
Ccnk	1.30143	0.0186792		Siglecf	-1.58956	2.07e-06
Ccrl2	2.78221	1.23006e-12		Zfand5	-1.48048	2.07e-06
Cct3	1.35007	0.0260127		Psd3	-5.41259	2.1e-06
Cct4	1.31724	0.0122339		Gm10384	-12.2642	2.2e-06
Cct7	1.26733	0.0254007		Ccnd2	-1.95092	2.22e-06
Ccz1	1.32019	0.027702		Mapk14	-1.94423	2.26e-06
Cd14	1.77107	0.000821781		Neu1	-1.83242	2.28e-06
Cd200	2.9087	2.66926e-05		Tep1	-2.62407	2.33e-06
Cd200r4	4.53553	2.87897e-20		Tiam2	-2.59116	2.34e-06
Cd274	6.89938	1.27722e-76		Gusb	-2.36453	2.48e-06
Cd300c2	1.60382	4.43649e-05		Crot	-2.33596	2.48e-06
Cd36	2.1513	2.41392e-05		Nqo2	-2.1339	2.48e-06
Cd38	1.73191	0.0257727		Atic	-2.1529	2.79e-06
Cd40	1.98143	0.00375235		Mrtfa	-1.62307	2.91e-06
Cd44	1.3774	0.00215912		Rgs18	-1.66867	2.97e-06
Cd53	2.84613	3.95986e-24		Nceh1	-2.02252	3.05e-06
Cd74	2.83256	6.87482e-09		Phf14	-1.95275	3.15e-06
Cd86	2.10233	4.48814e-05		Sec24a	-2.02496	3.52e-06
Cd9	3.55593	6.21701e-23		Rnase4	-3.92117	3.66e-06
Cdc42ep2	2.25021	0.00038412		Spn	-1.99647	3.73e-06
Cdc42ep4	1.59596	0.017978		Kantr	-1.98011	4.28e-06
Cdk17	1.81421	1.19505e-06		Rab11fip4	-1.80196	4.28e-06
Cdkn1a	2.56157	5.8091e-20		Fes	-1.51072	4.3e-06
Cdkn1b	1.47346	0.000169809		Chn2	-2.51711	4.53e-06
Cdv3	1.4942	7.74667e-07		Hacd4	-1.49102	4.57e-06
Cebpb	1.85282	5.4418e-09		Zfp706	-1.73741	4.61e-06
Cenpj	3.16583	1.37368e-10		Dock10	-3.09164	4.62e-06
Cep170	1.84979	3.0467e-06		Hp	-8.20994	4.72e-06
Cep76	3.1673	0.00407913		1110008P14Rik	-2.52207	5.08e-06
Cept1	2.07792	1.37368e-10		Ppm1m	-2.272	5.64e-06
Cerk	1.49178	0.00240484		Bscl2	-2.05657	5.74e-06
Cers6	1.81965	1.70549e-07		Ssbp3	-1.83873	5.9e-06
Cfap43	1.48076	7.39698e-06		Lifr	-3.34217	6.12e-06
Cflar	1.51937	0.000170899		Rogdi	-2.47486	6.25e-06
Chd1	1.59627	0.00364025		Cetn2	-2.46688	6.33e-06
Chd3	2.45787	2.97953e-12		Kat2a	-4.10875	6.54e-06
Chd7	1.88333	2.88668e-08		Rab37	-2.95903	6.85e-06
Ciart	12.7823	1.87544e-07		Rcsd1	-1.6574	6.95e-06
Cisd2	1.40893	0.000146137		Man1c1	-2.04597	7e-06
Clcn3	2.16626	0.00023918		Mfge8	-3.29588	7.12e-06
Clcn6	1.73345	0.00635822		Sec11c	-1.57508	7.18e-06
Clcn7	1.4794	0.017048		Ak8	-7.63373	7.43e-06
Cldnd1	1.38478	0.0106299		Sfxn2	-2.84705	7.64e-06
Clec4d	1.99	2.41617e-07		Rin3	-1.45521	7.74e-06
Clec4e	1.54536	0.00189772		Haus4	-4.40513	8.01e-06
Clec4n	4.95312	1.78461e-47		Mxd4	-1.86654	8.06e-06
Clec7a	1.33064	0.0303429		Baiap2	-1.53069	8.1e-06
Clic4	3.52783	1.31946e-15		Apobr	-1.50492	8.4e-06
Clic5	44.1397	8.02756e-60		Suox	-2.3349	8.48e-06
Cln5	1.46642	0.000577745		Naxe	-2.29403	8.53e-06
Clptm1l	1.49973	0.00649486		Exosc7	-3.35133	8.57e-06
Cltc	1.44108	0.00215912		Ltb	-2.01377	9.08e-06
Cndp2	1.53902	2.60945e-05		Adk	-2.16394	9.13e-06
Cnn3	8.22925	2.9165e-06		Sord	-2.95765	9.17e-06
Cnot7	2.02588	2.27659e-05		Selenof	-1.51552	1e-05
Cnppd1	1.38043	0.00019846		Ptpre	-1.63446	1.1e-05
Coa5	1.41067	0.00784805		Tsc22d3	-2.26156	1.2e-05
Copa	1.24097	0.0326379		Inpp5b	-1.61154	1.23e-05
Copb1	1.36895	0.0136215		Nfic	-1.68455	1.24e-05
Cope	1.64252	5.1154e-06		Cbx4	-1.87108	1.28e-05
Cox7a2	1.54427	0.00152144		Mapt	-8.70604	1.39e-05
Cpsf7	1.46411	0.00989777		Gnpda1	-2.60511	1.44e-05
Creb3	1.47696	0.00745558		Slc4a7	-1.87072	1.5e-05
Crebrf	1.39482	0.029407		Kctd12b	-10.7085	1.53e-05
Creg1	1.6672	4.48484e-09		Susd3	-5.78113	1.57e-05
Creld2	2.12227	6.43689e-07		Atp8b5	-18.4313	1.59e-05
Crem	5.51498	6.51505e-13		Kctd12	-1.7184	1.75e-05
Crim1	3.59722	0.0147012		Padi2	-3.58161	1.79e-05
Crtap	1.81118	3.12483e-06		Pla2g15	-2.19746	1.81e-05
Crtc2	1.47983	0.0139973		Relt	-1.454	1.88e-05
Crtc3	1.55823	0.000234931		Emid1	-5.41879	2.05e-05
Csde1	1.58742	7.50189e-08		Herpud1	-1.70387	2.11e-05
Csf1	1.30925	0.000430993		Aldh9a1	-2.34965	2.21e-05
Csf1r	1.27092	0.00590907		Il16	-2.0396	2.33e-05
Csf2rb	1.46449	0.00309534		Svip	-10.0042	2.36e-05
Csf2rb2	1.89645	8.25156e-11		Hmox2	-1.46422	2.41e-05
Csnk1a1	1.24125	0.0451367		Dctpp1	-3.02926	2.43e-05
Csnk1d	1.2591	0.0127576		Btnl9	-16.5792	2.46e-05
Csnk2b	1.27708	0.0168146		Apmap	-1.72221	2.59e-05
Csrnp1	2.28227	4.16242e-05		Cgas	-1.80387	2.74e-05
Cstb	1.54179	0.000852677		Slco4a1	-2.17286	2.8e-05
Ctnna1	1.49878	0.000528553		Ethe1	-1.96876	2.88e-05
Ctsb	1.51518	0.0114887		Ptgs1	-1.51308	2.91e-05
Ctsd	1.36895	0.0108684		Tmem158	-2.52095	2.93e-05
Ctsh	1.33316	0.00904761		Tmed3	-2.11678	2.96e-05
Ctss	1.42933	0.0213693		Uxs1	-2.99602	3.11e-05
Ctsz	1.329	0.0114622		Ifit3b	-1.86804	3.18e-05
Cul1	1.3839	0.00643771		Mrpl58	-2.60776	3.21e-05
Cux1	1.64082	5.30273e-06		Hes6	-2.27864	3.33e-05
Cxcl10	2.00118	0.0219562		C130050O18Rik	-1.92092	3.81e-05
Cxcl11	2.19792	0.0100292		Lage3	-3.49774	4.04e-05
Cxcl16	1.65205	0.0476144		Camk2g	-1.68524	4.04e-05
Cxcl2	1.82188	8.29676e-06		Clec4a1	-3.22439	4.09e-05
Cxcl3	8.4673	1.05295e-98		Grk6	-1.46288	4.18e-05
Cxcl9	108.594	2.90058e-46		Npepl1	-2.00089	4.19e-05
Cxcr4	2.08887	1.81789e-18		Tk2	-1.71481	4.44e-05
Cyb5a	1.70099	6.27276e-10		Mrps24	-2.00543	4.47e-05
Cyb5r4	1.49416	2.7438e-05		Ccnd3	-1.49923	4.48e-05
Cybb	1.28296	0.0235233		Mdp1	-1.84742	4.49e-05
Cycs	1.70385	3.08242e-08		Gm39556	-2.01195	4.58e-05
Cyfip1	1.27705	0.0274776		Ppcdc	-1.94871	4.66e-05
Cyld	1.48188	0.00128027		Hcst	-1.9559	4.75e-05
Cyp4v3	1.62943	0.00179783		Pttg1	-1.60476	4.79e-05
Cyth1	1.64522	0.0399207		Btg2	-1.45634	4.83e-05
Dad1	1.2747	0.0212429		Nxpe4	-1.97995	4.96e-05
Dag1	1.6158	0.04842		Mtr	-2.53888	5.03e-05
Dapp1	1.22594	0.0302954		Acaa2	-4.38348	5.06e-05
Dars	1.57399	0.00225433		Sh2d1b1	-8.8382	5.74e-05
Dazap1	1.58043	0.000400212		Unc5cl	-2.18623	5.97e-05
Dcaf12	2.51293	1.96722e-29		Chst13	-1.88427	6.01e-05
Dctn4	1.34917	0.0387782		Cln3	-1.38534	6.28e-05
Ddit4	4.28318	1.80119e-12		Spr	-4.51438	6.57e-05
Ddx39b	1.23381	0.0173179		Tmem273	-2.00035	6.65e-05
Dedd2	1.77742	0.000100891		Rnaseh2c	-2.75704	6.69e-05
Dennd4a	1.41177	0.031326		Smim40	-2.44943	6.82e-05
Dennd4b	1.50663	0.00368401		Pts	-1.83654	7.26e-05
Dennd5a	1.56384	0.000227939		Rgs2	-1.44264	7.28e-05
Derl1	1.36914	0.00470882		Hbegf	-4.79465	7.38e-05
Dgkz	1.21827	0.0456454		Cbr1	-2.97998	7.54e-05
Dhrs9	1.85846	9.59465e-06		Bcl2l1	-1.73263	7.82e-05
Dhx15	1.29257	0.00700835		Nmb	-4.03973	8.52e-05
Diablo	1.6799	0.0104252		Ptpn1	-1.38034	8.71e-05
Diaph1	1.25798	0.0379927		Cd93	-6.69706	9.23e-05
Dip2c	1.63658	0.0331134		Rasgrp2	-5.32109	9.88e-05
Dipk2a	2.71888	0.00933403		Spaca9	-4.25776	9.93e-05
Dnaja1	1.32212	0.000857089		Rex1bd	-2.70708	9.93e-05
Dnajb1	1.42836	0.00296451		Tor4a	-2.35388	0.000103
Dnajb2	2.3983	0.0072281		Selenom	-1.79106	0.000105
Dnajc21	1.60243	0.00878535		Tbc1d9b	-1.59801	0.000109
Dnajc5	1.46619	1.05197e-05		Eps8	-3.09448	0.000112
Dpysl3	10.1469	2.15826e-05		Bhlhe40	-1.49733	0.000117
Dram1	3.01626	1.35198e-18		Cap1	-2.20792	0.000119
Dram2	1.60919	1.74689e-05		Bcl2a1d	-2.07767	0.000119
Dtx3l	1.78142	2.06539e-11		Cryzl2	-6.28685	0.000134
Dubr	2.62354	2.07033e-13		Nav1	-2.5257	0.000136
Dusp16	1.69292	0.0339445		Slc66a2	-1.83163	0.000136
Dusp5	2.68971	1.1202e-11		Rhof	-1.69413	0.000136
Dusp6	2.4011	1.26183e-16		Washc2	-1.51689	0.000136
Dync1i2	1.36307	0.00237213		Pnpt1	-1.82278	0.000147
E2f3	2.45525	0.000114942		Tuba4a	-1.54543	0.00015
Eaf1	1.81509	0.000364568		Fos	-1.88763	0.000154
Ecpas	2.00095	1.59624e-11		Ikzf1	-1.48188	0.000165
Edem1	2.00271	5.68766e-11		Cideb	-1.86651	0.000167
Edil3	3.69361	0.0477844		Comt	-1.59565	0.000171
Ednrb	1.75289	0.0276784		Arhgap45	-1.38514	0.000171
Eef1a1	1.46924	6.87555e-05		Myg1	-2.18281	0.000175
Eef2	1.26751	0.00457689		Lypd6	-2.80903	0.000176
Efhd2	1.30752	0.00674497		Alox5	-1.44826	0.000201
Efr3a	1.35533	0.0211623		Mapre2	-1.70709	0.000202
Egln1	6.29351	1.71277e-43		Fkbp4	-1.82274	0.000203
Egln3	23.7992	2.30941e-172		Dusp1	-1.8684	0.000229
Egr2	4.69528	7.46799e-25		Agrn	-2.20539	0.000232
Egr3	3.78266	0.00117122		Rit1	-1.53211	0.000244
Ehd1	1.24226	0.0253628		Arhgap4	-1.46332	0.000244
Eif1	1.29774	0.00756685		Tor3a	-1.5827	0.000246
Eif1ax	1.37665	0.0143121		Etfb	-2.17975	0.000253
Eif2b5	1.93654	0.0013972		Ntpcr	-2.40971	0.000257
Eif2s1	1.3606	0.00680705		Mcm3ap	-1.75625	0.000258
Eif2s2	1.40549	0.000260565		Siae	-3.35572	0.000262
Eif2s3x	1.75324	0.000399067		Grn	-1.49026	0.000262
Eif3h	1.34113	0.0150264		Plxdc2	-2.40096	0.000265
Eif3l	1.35059	0.0426199		Cklf	-1.37455	0.000266
Eif4b	1.55649	8.89932e-06		Dcxr	-2.68472	0.000271
Eif4ebp1	2.3249	4.63367e-16		Tmem59	-1.4582	0.000272
Eif4g2	1.34848	0.0120166		Pla2g3	-2.54817	0.000273
Eif5	1.48772	2.62534e-05		Ift57	-2.25032	0.00028
Eif6	1.24955	0.042807		Eid2b	-2.09023	0.000287
Elf4	1.46501	0.00341835		Mctp1	-2.03622	0.000287
Elk4	1.56812	0.000302806		Tnk2	-1.90372	0.000295
Elmo1	1.39353	0.000260874		Abi3	-2.05402	0.000297
Eloc	1.28442	0.0497421		Cd79a	-2.35628	0.0003
Emd	1.78393	4.52831e-06		Gm5281	-26.2713	0.000305
Emilin2	2.71489	1.06275e-24		B430306N03Rik	-1.45698	0.000306
Eno1	2.46729	7.48424e-32		Evi2	-1.88738	0.000317
Eno1b	2.26748	0.0199902		Paqr7	-1.44096	0.000322
Entpd1	2.33306	4.19712e-19		Tbc1d8	-1.42299	0.000326
Ep400	1.53521	1.12635e-05		Igf1	-2.9525	0.000327
Epb41	1.66737	2.32212e-07		Gstm4	-3.54727	0.000331
Epb41l2	1.89845	0.00902069		Snx2	-1.55469	0.000331
Epn1	1.32244	0.0011771		Tes	-1.36399	0.000339
Eps15	1.31736	0.0367248		Dok2	-1.44281	0.000351
Erap1	2.20279	4.01114e-13		Zmynd8	-1.5603	0.000354
Erf	2.4058	0.00200668		Rassf5	-1.46525	0.000354
Ergic2	1.32878	0.0330447		Dgkg	-3.31908	0.000356
Ero1l	8.92454	4.05659e-83		Cyren	-1.99056	0.000364
Ero1lb	2.25182	5.36132e-06		Aoah	-1.83131	0.000399
Erp44	1.30012	0.03834		Cib1	-1.58459	0.000401
Esd	1.72269	5.20797e-08		Gm21188	-1.43159	0.000402
Etv6	1.71946	1.75221e-05		Eci2	-1.80164	0.000425
Ewsr1	1.39914	0.000759827		Atraid	-2.4072	0.00043
Exoc5	1.46994	0.00245368		Shkbp1	-1.75812	0.000434
Exosc8	2.26524	9.27113e-07		3110082I17Rik	-2.6102	0.000435
F10	2.37342	6.34972e-07		Ifitm6	-7.43171	0.000461
F830016B08Rik	5.64787	1.79236e-05		Igf1r	-1.62843	0.000464
Fam102a	2.80744	8.85909e-14		Gnptg	-1.6532	0.000479
Fam114a1	7.01785	6.27766e-12		Dapk2	-2.70857	0.000493
Fam120a	1.45695	0.00147192		Cdk2ap2	-1.55905	0.000493
Fam129a	2.21651	0.00396455		Yaf2	-1.64433	0.000498
Fam129b	1.55503	0.0132952		Megf9	-1.86239	0.000505
Fam13b	1.51719	0.0429455		Mrpl34	-1.74005	0.000508
Fam162a	17.908	2.12639e-87		Creb5	-2.12048	0.00051
Fam168b	1.33235	0.0196986		Plcb2	-1.6261	0.000517
Fam174a	1.53517	3.49996e-06		Sh3glb2	-4.22444	0.000538
Fam49b	1.25567	0.014106		Septin9	-1.81164	0.00054
Fam50a	1.48181	0.000200455		Cd33	-2.20976	0.000543
Fam78b	5.68745	0.0188942		Stk26	-2.28394	0.000564
Fam8a1	1.49865	0.0124536		Poli	-3.58729	0.000568
Fau	1.36888	0.00207131		Nagpa	-1.92367	0.000568
Fbrs	1.34311	0.0213693		Lmna	-1.54187	0.000571
Fbxl15	2.06833	0.00955706		Rnf166	-1.526	0.000575
Fbxl5	2.15657	1.9455e-15		Tmigd3	-1.78172	0.000577
Fbxo6	1.47787	0.00103661		Ppdpf	-1.97425	0.00058
Fbxw11	1.40795	0.00727233		Fkbp3	-1.69978	0.000583
Fcer1g	1.32085	0.0128623		Pip5k1b	-2.17987	0.00059
Fcgr4	1.95143	0.000626183		Pop5	-3.07925	0.000608
Fem1c	1.55016	0.000252741		Cebpe	-1.51429	0.000608
Ffar2	1.29655	0.0305094		Borcs5	-4.26742	0.000614
Fgd3	1.25419	0.00914059		Prkra	-6.54629	0.000618
Fgl2	1.92798	5.90135e-16		Orai2	-1.49943	0.000628
Fgr	1.71437	5.0758e-10		Rufy4	-5.20578	0.000645
Flii	1.56584	2.10121e-06		Crip1	-2.42363	0.000652
Fnbp1	1.30649	0.00995207		Pik3r1	-1.66745	0.000673
Fndc3a	1.94376	2.11476e-05		Ms4a7	-8.67532	0.000676
Fndc3b	1.64506	4.66452e-05		Mrps14	-1.58329	0.000686
Fnip2	2.22986	0.0183318		Ttc7	-2.66148	0.0007
Focad	9.58642	6.20089e-07		Tspan17	-2.02015	0.0007
Fosl1	6.29305	1.53786e-07		Phf11c	-1.69484	0.000703
Fosl2	2.11907	3.13199e-08		Pisd	-1.37957	0.000711
Foxj2	1.63442	0.0404567		Itgb5	-3.09151	0.00076
Foxp4	1.96736	0.0162512		Gpr65	-1.48606	0.000768
Fpr2	1.80226	0.00441722		Dcaf4	-4.2518	0.000773
Ftl1	1.68516	4.62751e-08		Ago1	-2.1832	0.000773
Fubp1	1.4659	0.000335251		Gpr55	-1.53212	0.000787
Fxyd5	1.28127	0.0462755		Gm2396	-3.71825	0.000806
Fyb	1.48627	1.05907e-05		Fmo5	-1.87802	0.000853
Fzd1	2.482	0.0271596		Tbc1d10c	-1.42591	0.000856
Fzd7	2.24834	0.000146521		Os9	-1.39451	0.000869
G530011O06Rik	2.09103	0.00967066		Dglucy	-2.58206	0.000974
G6pdx	1.37881	2.74618e-05		Lgals9	-1.32561	0.000982
Gab2	1.72819	0.000568183		Acyp1	-2.04363	0.000989
Gabarap	1.39652	0.000505459		Gm44292	-1.89373	0.000994
Gabarapl1	1.51557	0.0127327		Slc25a45	-1.63776	0.00100266
Gabpb1	1.51322	0.0475136		Oit3	-2.11426	0.00100477
Galnt6	1.31265	0.0138889		Lcn2	-2.42359	0.00103089
Gapdh	3.18573	7.87782e-41		Fundc1	-2.2672	0.00103435
Gas5	1.52509	0.000642528		NA	-3.97515	0.00106773
Gata1	1.33409	0.00150824		Trerf1	-1.34874	0.00106906
Gbe1	2.52905	7.45045e-16		Rab44	-1.41501	0.00107145
Gbp11	5.24397	0.0111494		Gm5150	-2.42824	0.00108652
Gbp2	5.53118	2.68706e-41		Cnp	-1.52334	0.00108897
Gbp2b	4.98617	0.00515807		Gm44250	-1.92363	0.00109604
Gbp3	3.03504	4.20222e-16		Ergic3	-1.61627	0.00111984
Gbp4	11.9544	2.27502e-144		Ear6	-1.87431	0.00115525
Gbp5	4.79016	1.89553e-15		Khk	-2.99926	0.00119334
Gbp6	2.76511	0.001916		Galnt10	-2.48642	0.0011947
Gbp7	2.20046	5.81588e-13		Ighm	-2.33626	0.00120203
Gbp8	11.9444	1.95904e-64		Cenpx	-1.81116	0.001204
Gbp9	1.70404	1.98665e-07		Tmem131l	-1.56	0.00122687
Gclc	2.13617	3.70771e-09		Rpa1	-1.89332	0.001244
Gclm	2.18061	3.56527e-17		Pdk2	-11.1052	0.00126793
Gcnt1	1.23007	0.0324876		Wls	-3.09525	0.00127092
Gcnt2	2.01592	2.96621e-06		Ebp	-1.69426	0.00128799
Gde1	1.79462	3.34081e-07		Smim24	-2.80668	0.00129865
Gfod1	1.60123	3.16145e-08		Espl1	-7.51798	0.00131795
Gfpt1	2.03045	6.97596e-15		Tex9	-3.63549	0.00131795
Gga1	1.65654	0.0120019		Mrps36	-1.81967	0.00133187
Ggct	3.42458	1.66174e-05		Elp1	-2.66066	0.00135261
Ghitm	1.5402	2.12161e-06		Mast3	-1.62649	0.00136207
Gid4	1.87238	0.03773		Panct2	-1.9044	0.00137535
Gla	1.71488	0.000703481		Padi4	-1.62298	0.00138245
Glb1	1.83165	0.00181793		Chek2	-3.6365	0.00141544
Glod5	17.7436	0.011477		Emc9	-6.97883	0.00143482
Gm12185	26.0837	6.05526e-55		Ankrd16	-1.89792	0.00143836
Gm12216	5.37045	5.03402e-12		Rnpep	-1.61724	0.00145766
Gm12250	5.18092	7.34941e-10		Dtymk	-3.51165	0.00151666
Gm13340	1.5596	0.0244228		Tesk2	-2.47356	0.00151779
Gm15247	5.54085	0.0320087		Pigs	-1.85379	0.00151779
Gm16754	15.7616	2.27609e-06		Parvg	-1.52601	0.00151779
Gm19705	5.33005	1.11e-09		Stx16	-1.7766	0.0015188
Gm2011	3.35172	0.0156614		Sgip1	-5.90299	0.00158089
Gm20234	3.89999	0.0165129		Lgals3bp	-1.32715	0.00158319
Gm26834	5.36152	0.00578305		Dlg3	-3.03989	0.00163638
Gm2a	5.2217	3.63694e-40		Morrbid	-1.5559	0.00167185
Gm32511	6.19473	0.00121675		Aamdc	-3.02028	0.00169548
Gm37498	11.6823	0.0391088		Gm6545	-2.83742	0.00173265
Gm38134	4.34173	0.0242806		NA	-2.50548	0.00174752
Gm3839	3.24312	8.69849e-20		Wdr6	-2.91831	0.00174936
Gm42047	2.55619	9.1157e-07		Dpy30	-2.11244	0.00174936
Gm42432	3.03728	2.27766e-08		Dstn	-1.36807	0.00174936
Gm42462	3.20747	5.87432e-05		Coa6	-3.08911	0.00176147
Gm43181	6.7554	0.0201424		Ecd	-1.7336	0.0017816
Gm43499	3.01548	0.0010412		Il1rap	-2.58947	0.00185074
Gm43627	3.04252	0.0247891		Zfp90	-2.15209	0.00189897
Gm43814	2.45736	0.00603522		Ap3m2	-2.33926	0.00190906
Gm45222	1.97506	0.00639787		Casp6	-2.18232	0.00190906
Gm47022	3.52584	0.00484536		2610507I01Rik	-5.53026	0.00191297
Gm47111	2.37965	0.0371363		Cep68	-2.81231	0.00195346
Gm48210	5.68992	0.000877822		Uvrag	-1.39042	0.00196921
Gm48226	2.28679	0.0462755		Mrpl22	-1.7293	0.00200667
Gm48231	6.61758	0.00899183		D2hgdh	-2.79702	0.00203151
Gm4841	7.4838	3.78914e-17		Rtn4ip1	-2.24221	0.00203151
Gm49662	3.96819	0.0358923		Smc3	-1.8418	0.00203797
Gm49759	3.68043	0.0208472		Sac3d1	-2.53549	0.00214597
Gm5431	1.756	0.000593058		Gm37646	-3.25726	0.00217359
Gm5970	6.71777	0.0317733		L1cam	-2.22424	0.00221073
Gm9856	2.45198	0.0420743		Eci1	-2.79357	0.00225433
Gna13	1.66162	6.20324e-10		Park7	-1.75035	0.00225433
Gnas	1.33024	0.00356814		Vill	-1.78189	0.00227712
Gnb1	1.61569	4.50797e-07		Ppt2	-2.36261	0.00231449
Gng12	1.4334	0.00735505		Metrnl	-1.61781	0.00240484
Gng2	2.95262	1.56067e-26		Atxn7	-1.46731	0.00240977
Gnl1	1.60039	0.00021731		Ttc38	-2.6661	0.00241865
Gns	1.5208	0.000284703		Smpdl3a	-1.38073	0.00241865
Golph3	1.5103	0.00861114		Pdcd4	-2.13553	0.00242175
Gorasp2	1.33866	0.0221376		Zdhhc6	-1.62087	0.00243728
Gosr1	1.65038	0.0423313		Exosc1	-2.06213	0.00245016
Gosr2	1.44165	0.0227563		Rp9	-1.50333	0.00245735
Got1	3.68395	1.04239e-12		Tcn2	-1.53668	0.00247677
Gpaa1	2.96655	2.46672e-24		E330020D12Rik	-7.43597	0.00248659
Gpat3	2.85663	0.0331134		Pdlim1	-1.30678	0.00248659
Gpat4	1.36286	0.0212682		Guk1	-1.86994	0.00256827
Gpbp1	1.35402	0.0404567		Acap3	-1.93935	0.00257021
Gpd2	1.3521	0.0495089		Klrg1	-3.26087	0.0025746
Gphn	4.05533	4.01714e-05		Lrwd1	-1.9228	0.00258829
Gpi1	2.07646	9.23249e-14		Haao	-6.10159	0.00266076
Gpkow	1.36785	0.0324876		Patz1	-1.81424	0.00267218
Gpr141	5.83638	6.88407e-38		Nop56	-1.69574	0.00268779
Gpr34	1.29349	0.0256256		Tstd3	-1.86276	0.00277808
Gpr35	1.95324	0.002112		Ptp4a3	-2.12275	0.00279149
Gpsm2	6.30318	0.00121716		Bst2	-1.40281	0.00279149
Grhpr	4.81626	9.93481e-05		Uros	-2.78987	0.00281692
Grina	1.99704	1.2076e-15		Lima1	-2.76522	0.00282148
Gsap	1.70319	0.000386968		Hcfc1r1	-1.78076	0.00282148
Gsdmd	1.28537	0.0052983		Ceacam16	-1.98343	0.00284242
Gse1	1.86937	7.1377e-11		Rgs14	-1.41265	0.00286995
Gsk3a	1.32733	0.0104881		Arhgap18	-1.41337	0.00287568
Gsn	2.75909	1.5905e-15		Vps33b	-1.63718	0.00290885
Gsr	1.37462	0.0361256		Aprt	-1.35309	0.00293346
Gsta3	3.02035	0.00174936		Oas2	-1.51597	0.00293773
Gt(ROSA)26Sor	1.70731	0.00653312		Cd59a	-9.18601	0.0029581
Gtdc1	1.55913	0.0300966		Rab1b	-1.61451	0.00297466
Gtf2e2	1.72155	0.000383177		Esyt1	-1.36441	0.00298672
Gtpbp2	2.37684	4.74931e-15		Mrpl57	-1.64196	0.00301969
Gys1	17.0601	2.59879e-52		Limk1	-5.2573	0.00303424
Gzf1	2.03252	0.0124843		Gm30054	-7.72735	0.00309338
H2-Aa	2.62176	3.37059e-07		2510002D24Rik	-2.2148	0.00309338
H2-Ab1	4.00685	3.63644e-15		Tmem215	-18.4862	0.00310346
H2az1	1.43993	0.0224561		Trappc2l	-1.49537	0.00310405
H2-DMa	2.93078	0.00208676		Ctse	-1.3378	0.00312445
H2-DMb1	3.81661	0.00209753		Fryl	-1.48263	0.00313438
H2-Eb1	2.80982	2.46189e-06		Bms1	-1.62138	0.00315822
H2-M3	1.71996	0.000563538		Zbtb34	-1.77013	0.00316062
H2-Q4	1.42016	0.0164156		Dusp7	-2.32519	0.00317076
H2-Q6	1.48618	0.0241122		Itm2c	-1.32465	0.00318066
H2-Q7	1.44629	0.00243825		Zmiz1	-1.62978	0.00334778
H2-T22	1.53286	0.000613153		Pycr2	-1.62166	0.00342282
H2-T23	1.52997	1.1819e-05		Mthfsl	-1.51229	0.00344753
H3f3a	1.30651	0.0447082		Tmem147	-1.65343	0.0034898
Hat1	1.96442	4.41935e-06		Ifit1bl1	-1.55716	0.00352249
Hbp1	1.35776	0.0012247		Vars	-2.03143	0.00353164
Hcar2	2.74118	0.000860699		Vps36	-1.80256	0.00353547
Hcfc2	1.62925	0.000912965		Map4k2	-1.5377	0.00355277
Hdac5	1.57948	0.00086052		Ly86	-1.81464	0.00372968
Hdc	8.22129	3.34464e-56		Adgre5	-1.33244	0.00373433
Hdlbp	1.99878	3.54424e-14		Hint2	-2.55234	0.00375383
Herc1	1.42132	0.0121243		Sec61b	-1.5468	0.00383154
Herc3	1.71798	0.000403915		Slc12a9	-1.68722	0.00383988
Herc4	1.33928	0.00634903		Oas1a	-1.69534	0.00385041
Herc6	1.52732	0.000227033		Bcdin3d	-2.19614	0.00388741
Hes1	8.93272	3.35434e-40		Aga	-2.65023	0.00395488
Hif1a	1.72574	8.51836e-08		Dtx4	-1.44854	0.00396455
Higd1a	3.42801	4.1842e-24		Zfp362	-2.58838	0.00397987
Hilpda	6.05118	2.5387e-31		Cenpa	-1.88799	0.00401885
Hint1	1.43113	0.00597328		Mpdu1	-1.65831	0.00405753
Hipk2	1.49803	0.0276175		Gltp	-1.45543	0.00407339
Hipk3	1.6729	8.34131e-05		Prxl2a	-2.36806	0.00407681
Hivep1	1.68195	0.0023564		Cplane1	-1.67593	0.00411833
Hivep2	1.9097	0.0406232		Runx1	-1.39773	0.00416883
Hk1	2.79999	2.16482e-31		Mettl7a1	-2.45991	0.00417841
Hk2	2.32477	4.20868e-15		A930005H10Rik	-4.35823	0.0042047
Hk3	3.09377	3.12003e-14		Hdac6	-2.20376	0.0042047
Hmga1	3.42095	1.5831e-09		Tmem68	-1.87712	0.0042085
Hmgcr	1.60833	0.0191722		Mat2a	-1.25777	0.00425136
Hmgn1	1.72729	5.07328e-05		Alg6	-4.10883	0.00433042
Hmox1	2.5726	1.5836e-12		Tmem219	-1.51236	0.00440537
Hnrnpa1	1.59755	0.000899209		Ppa2	-2.51833	0.00441908
Hnrnpa2b1	1.45888	0.00196215		Sorl1	-1.32326	0.00448606
Hnrnpa3	1.31063	0.00179783		Ccdc66	-3.46479	0.00448937
Hnrnpd	1.34261	0.0137865		Cdkn2aipnl	-1.73795	0.00454674
Hnrnpdl	1.4257	0.000210414		Naip5	-1.41986	0.00457947
Hnrnpf	1.50086	0.000148714		Gngt2	-1.71091	0.00458509
Hnrnph2	1.62204	4.79524e-06		Naprt	-3.02391	0.00466758
Hnrnpk	1.39576	0.000462529		Nectin4	-1.94054	0.0046739
Hnrnpll	1.65108	0.00484536		Tmem242	-1.79901	0.00467396
Hnrnpm	1.3425	0.00705999		Selp	-2.28932	0.00468412
Hnrnpu	1.47148	0.000204214		Spic	-4.23254	0.00471804
Hnrnpul1	1.36063	0.0409835		B3gnt7	-1.98335	0.00474791
Hook2	2.37453	0.00924405		Wdfy4	-1.80152	0.00475293
Hprt	1.78129	2.33277e-07		Glod4	-1.8527	0.00479098
Hpse	2.92683	0.000366825		Tmem250-ps	-2.40512	0.00480179
Hsp90aa1	2.10804	5.55109e-13		Cdk5	-2.43921	0.00484552
Hsp90ab1	2.0919	3.74074e-22		Kif21b	-1.41082	0.00485747
Hspa1a	3.18598	0.00010518		Sdhaf4	-2.99916	0.0049474
Hspa1b	4.36313	3.11278e-06		Cdc14b	-2.11794	0.00504861
Hspa8	1.86472	1.12998e-10		Pigyl	-2.27406	0.00505749
Hspa9	1.25595	0.0461085		Ctsa	-1.56466	0.00511081
Icam1	3.06196	7.39167e-14		Cracr2a	-2.75978	0.00511809
Idh1	1.49173	0.00786717		Ilk	-1.41681	0.00514148
Idnk	2.32095	7.74941e-15		Ddrgk1	-1.54305	0.00519318
Ido1	5.46982	0.0050176		Gimap5	-11.6032	0.0052983
Ier3	1.72572	0.00565881		Pmf1	-1.72108	0.0054553
Ier3ip1	1.2239	0.0495656		Meis1	-4.00346	0.00548537
Ifi206	1.56658	0.0289759		Fam53b	-2.15254	0.00551598
Ifi27	3.04682	4.43649e-05		Poglut1	-2.2274	0.00555791
Ifi47	2.28332	7.37884e-20		Suclg1	-1.48961	0.00558074
Ifit2	2.03343	1.1884e-06		U90926	-3.47767	0.00560938
Ifitm1	5.97424	3.14128e-52		Cers4	-4.45433	0.00569259
Ifnar2	1.86362	2.11903e-05		Gm44005	-2.05357	0.00571608
Ifrd1	1.69878	0.00418916		St3gal3	-2.10028	0.00572698
Igtp	5.20779	3.39063e-92		Sp100	-1.27287	0.00572698
Iigp1	6.32022	2.50376e-27		Fancl	-3.09057	0.00579703
Ikbkg	1.84446	5.85247e-08		Tmem86a	-1.62207	0.00579703
Ikzf3	1.37381	0.0026858		Syngap1	-8.78048	0.00581103
Il12b	27.4994	0.000429941		Trim14	-1.94863	0.0058424
Il13ra1	10.8054	3.93184e-26		Coro7	-1.9426	0.00588801
Il15	3.95772	2.20525e-07		Cep250	-1.87756	0.00591334
Il15ra	2.40519	1.24264e-09		Ndufb7	-1.56094	0.00597245
Il18bp	5.52306	1.4706e-53		Dennd3	-1.92902	0.00597465
Il18rap	1.94409	0.00117216		Msrb2	-5.58958	0.00597798
Il1a	2.28096	1.80491e-06		Tgm1	-9.46426	0.00621744
Il1b	2.09272	3.22785e-05		Commd1	-1.75681	0.00622527
Il1r2	15.3043	6.0842e-49		Tdp1	-2.06155	0.00625836
Il1rn	1.32889	0.0197439		Sfxn1	-1.72943	0.00625836
Il27	2.06616	0.00103661		Dhrs1	-1.42196	0.00634681
Il2rg	2.87943	1.24229e-37		Rfc2	-1.38431	0.00636344
Il33	38.678	0.000287881		Krtcap2	-1.46288	0.00639787
Il6	2.2602	1.00482e-05		Hmgb1-ps8	-3.05223	0.00641871
Ilf3	1.86398	4.25437e-05		Leprot	-1.32653	0.00642132
Ilrun	1.67197	1.47691e-08		Slfn8	-1.28479	0.00649486
Impa2	1.8397	0.00100039		Ms4a4c	-1.64702	0.0065538
Impdh1	2.77861	2.69164e-08		Perp	-2.08536	0.00660461
Inafm2	1.53795	0.0328514		Cpne3	-1.4393	0.00661136
Insig2	1.52849	0.0227939		Cyth4	-1.31112	0.00661136
Insl6	6.36762	1.46253e-10		Entpd6	-2.36318	0.00667725
Iqcg	10.6869	1.43445e-25		Lars2	-2.02457	0.00677367
Irak2	1.59873	6.03122e-06		Prpf19	-1.67396	0.00684364
Irak3	1.92113	7.1186e-11		Ech1	-1.51616	0.00685952
Irf1	4.34917	1.14669e-123		AI427809	-4.7245	0.00693728
Irf2	1.79837	2.87653e-15		Mrpl52	-2.27437	0.00698485
Irf2bp2	1.39625	0.045779		Dhcr24	-1.88525	0.00702655
Irf5	1.54699	1.1891e-05		Pgm2l1	-2.30811	0.00704547
Irf8	3.81114	1.13777e-08		Cyp4f13	-1.53965	0.0072319
Irgm1	2.21724	4.47197e-16		Add3	-1.29243	0.00727118
Irgm2	2.5259	9.46288e-31		Tmem176b	-3.00311	0.00727449
Ist1	1.43363	0.00602501		Hsd17b4	-2.06108	0.00755208
Itga4	1.34238	0.00694756		Fry	-1.88401	0.00760073
Itgal	1.44225	0.00457366		Cd79b	-2.62859	0.00772628
Itprid2	1.70869	0.00431645		Aldh2	-1.2935	0.00777792
Itsn2	1.36499	0.0283001		Mthfsd	-1.81774	0.00781707
Jade1	1.34122	0.00911618		Erp29	-1.36203	0.00786717
Jdp2	2.66828	1.69526e-19		Atp5g1	-1.44082	0.00788673
Jmjd6	2.44602	3.74414e-16		Ecsit	-2.16362	0.0080097
Jun	1.73689	0.00555461		Tdrd7	-1.39229	0.0080097
Jund	1.41622	0.0157942		Acadm	-1.73501	0.00813064
Kat2b	1.59056	0.000222946		Med30	-1.55901	0.00839662
Kat7	1.38654	0.0301404		Nsmaf	-1.73788	0.00840302
Katna1	1.55335	0.000361516		Rgl1	-1.43492	0.00846611
Kcmf1	1.60621	1.72227e-08		Prkdc	-4.82325	0.00851261
Kctd9	1.48432	0.0135274		Uap1l1	-2.20832	0.0085251
Kdelr2	1.68435	0.00211608		Cbx7	-2.09202	0.00855482
Kdelr3	7.57122	0.00296051		Kcnab2	-1.75948	0.00856166
Kdm3a	2.60142	1.25299e-10		Lrp12	-1.44522	0.0087562
Kdm4b	2.96318	1.22058e-08		Twf2	-1.35999	0.0087562
Kdm5b	1.78388	0.000124192		Ift27	-3.57533	0.00883072
Kdm5c	1.39438	0.0238217		Otub2	-2.3349	0.00884623
Kdm6b	1.6759	0.00233671		Car9	-7.94961	0.00885883
Keap1	1.31789	0.037493		Oas3	-1.34344	0.0089822
Khdc4	1.32153	0.026657		Slc22a17	-2.41804	0.00902266
Khdrbs1	1.46413	0.00194809		Slc36a1	-2.35049	0.00902411
Khsrp	1.75201	0.00765339		Pdrg1	-1.48465	0.00904484
Klf4	7.93142	8.8495e-13		Shisa5	-1.27096	0.00904761
Klf6	1.31698	0.00306017		Mknk1	-1.35269	0.00905794
Kmt2b	1.47389	0.0271596		Ganc	-2.00977	0.00917754
Kmt5b	1.32261	0.0483		Gsto1	-1.42427	0.00931286
Kpna1	1.47645	0.0247627		Kcnk5	-4.56933	0.00936745
Kpna4	1.80174	7.27495e-08		Aco1	-3.82843	0.00945302
Kpnb1	1.88857	1.54381e-09		Zfp930	-3.2638	0.00945302
Lair1	14.6683	6.58759e-69		Fam173a	-2.01521	0.00955058
Lamp1	1.23141	0.0441196		Pik3r5	-1.56483	0.00955706
Lamp2	1.48699	0.000301604		Rara	-1.51795	0.00955706
Lap3	4.80681	1.54677e-56		Peg13	-1.70514	0.00961286
Laptm4a	1.33485	0.00578305		Fcrls	-3.30032	0.00963308
Larp1	1.56692	5.11009e-06		Mrps15	-1.59153	0.0096454
Larp1b	1.84738	0.000357439		Hexa	-1.44604	0.00967066
Larp4b	1.37047	0.00219708		Cdk14	-1.88172	0.00968508
Lats1	1.5564	0.012632		Gm15513	-6.56705	0.00981309
Lats2	1.62841	0.000987094		Cryl1	-3.28063	0.00993166
Layn	3.5031	0.000552792		9830107B12Rik	-1.26767	0.00995207
Lcp1	1.36699	0.00316502		Pgpep1	-2.02137	0.0100682
Ldha	2.67864	2.9895e-27		Def8	-1.84164	0.0101145
Ldlr	1.59151	0.00011722		Gm6116	-10.0153	0.010263
Lekr1	3.52708	0.0118744		Gm47926	-2.00014	0.010293
Leng8	1.74378	0.0438065		Cdkn2b	-1.44578	0.0103162
Lgals3	1.26705	0.0149063		Tnfaip8	-1.24566	0.0103241
Lgmn	2.29944	5.83788e-06		Zfp871	-2.32747	0.0103894
Lilr4b	1.47345	1.45828e-05		Thap3	-2.28048	0.0103894
Lipa	1.56604	1.34614e-05		Gm37018	-3.38319	0.0104252
Litaf	1.24664	0.0371363		Zfp422	-2.41836	0.0104252
Llgl1	1.57853	0.0401532		Tctn1	-1.84092	0.0104719
Lmbr1l	1.9527	0.0229094		Rabepk	-2.20662	0.0104825
Lmbrd1	1.56957	6.26615e-06		Gm21994	-3.17739	0.0104881
Lmnb1	2.38908	4.7017e-07		Ints6l	-2.32341	0.0105161
Lmo2	1.34519	0.0235915		Myb	-5.03665	0.0107796
Lnpep	1.31054	0.0347991		4931414P19Rik	-4.28576	0.0109291
Lonp1	1.80099	0.00330904		Zfp296	-2.56175	0.0110878
Lonrf1	2.88575	1.49401e-11		4833403J16Rik	-5.80647	0.0111825
Lpar1	2.47502	0.0274293		Cdipt	-1.33418	0.0112932
Lpar6	1.38116	0.00855064		Sdhaf1	-2.95671	0.0113183
Lpin2	1.86933	0.00120758		Cd34	-2.36164	0.0113777
Lpl	1.82585	0.033972		Psmg1	-1.99406	0.0113786
Lrrc8d	1.63482	6.95831e-06		Ankmy2	-4.04612	0.0114041
Lrrk2	2.67114	4.86911e-15		Chaf1b	-3.14579	0.0114357
Lsm12	1.55867	0.00504226		Sft2d2	-1.35768	0.0114643
Lsm14a	1.35675	0.00680705		Idh2	-3.23853	0.0115435
Ly6a	3.1832	3.4658e-17		Il1rl2	-6.25844	0.0116174
Ly6a2	2.20799	2.50978e-11		NA	-4.5472	0.0116174
Ly6g	5.07214	3.2227e-07		Abhd14b	-2.62568	0.0116234
Ly6i	1.8949	9.25907e-09		Lsp1	-1.98527	0.0117763
Lyz1	1.94151	0.0269678		Madd	-1.74017	0.0117786
Maea	1.24058	0.0386596		Sumo3	-1.50017	0.0122339
Maff	15.6689	7.00667e-12		Hmgb1	-1.23548	0.0122724
Magt1	1.4304	0.0285968		Timm10b	-1.75093	0.0124843
Maml1	1.89149	0.000580093		Dnmt1	-2.21265	0.0124901
Maml2	3.13204	0.0331134		Vmn2r26	-1.7425	0.0125062
Man1a	1.43223	0.000571465		Gstz1	-4.34905	0.0125305
Man1a2	1.52041	0.010347		Smim20	-1.45404	0.012598
Map2k1	2.11942	3.34547e-14		Xylt1	-3.14241	0.0126075
Map2k4	1.34427	0.00817335		Gm43362	-1.63865	0.0126125
Map3k1	2.50695	9.06e-09		Inpp5j	-1.28877	0.0126851
Map3k15	2.57806	9.27463e-10		Sfxn5	-4.03486	0.0127033
Map4	2.36213	1.22212e-24		Ccdc180	-1.97239	0.0127033
Map4k4	2.18729	2.31176e-07		Pithd1	-1.44557	0.0128211
Map7d1	1.80367	8.34904e-07		Abca3	-1.87887	0.0128472
Mapk1ip1l	1.67035	0.00116208		Ctla2a	-2.48999	0.0130868
Mapk6	1.8302	0.0002986		Kti12	-1.75518	0.0132474
Mapk7	1.57637	0.000673032		H1f2	-1.6882	0.013305
Mapkapk2	1.52275	2.8377e-05		Pycard	-1.58565	0.013305
Mapre1	1.25744	0.00617504		Tomm40l	-2.86217	0.013372
Marchf5	1.31691	0.024528		Srek1ip1	-1.8996	0.0136393
Marchf6	1.63516	0.000780561		Cst3	-1.37177	0.0137583
Marco	2.10782	1.12591e-08		Ksr1	-1.31768	0.0140359
Mark4	1.34252	0.0338338		Mri1	-4.28028	0.0140851
Max	1.42622	1.0857e-05		Ccdc186	-1.64568	0.0141404
Maz	1.51149	0.0132366		Mitd1	-1.49491	0.0142559
Mboat1	2.12683	2.79683e-12		Cmtm3	-1.29523	0.0142766
Mboat7	1.27818	0.018344		Mrps26	-1.64612	0.0146421
Mcl1	1.56127	1.82546e-05		Limd2	-1.30751	0.0147012
Mcub	2.81326	2.08507e-06		Tars2	-2.21122	0.014742
Mdm2	1.39393	0.0152091		Ei24	-1.54799	0.0147775
Me2	1.80688	0.00282148		Abcd1	-1.50083	0.014815
Med13	2.0091	3.14748e-09		Hars2	-1.81705	0.0148947
Med21	1.40447	0.0459711		Sirt3	-2.45355	0.0149334
Mef2d	1.53307	4.7902e-05		Ralbp1	-1.3605	0.0151263
Memo1	1.6954	0.0343821		Zc3h7b	-2.62955	0.0151886
Mertk	2.79921	0.0045016		Gm32856	-3.70243	0.0151917
Met	3.35761	8.23753e-09		Cep164	-3.11205	0.0154522
Mettl9	2.20293	0.000110904		Ak3	-1.576	0.015689
Mex3c	1.68404	0.00803815		2310001H17Rik	-1.39443	0.015689
Mex3d	3.13598	0.000181013		Zfp839	-1.74279	0.0157553
Mgarp	101.159	7.32455e-09		Trp53i11	-1.3813	0.0157942
Mgat4a	1.81807	5.4894e-05		Slamf9	-3.59593	0.0158707
Mgst1	1.59515	5.21999e-05		Traf3ip3	-1.53235	0.0160751
Micall1	1.51411	0.008633		AW209491	-2.76289	0.0160907
Mier1	1.33024	0.0126564		2810006K23Rik	-2.53091	0.0163484
Mif	10.783	2.17598e-102		Ripor1	-1.60211	0.0163975
Milr1	1.62131	8.95464e-08		Fam222b	-1.92887	0.0164076
Mir22hg	2.37363	1.55079e-10		Arhgap25	-1.25282	0.0165232
Mir703	1.68556	0.0147923		Isy1	-1.45649	0.0167585
Mirt2	4.36183	1.47357e-43		Pgghg	-1.84471	0.0168152
Mitf	2.68223	2.76928e-05		Naaa	-2.05163	0.0168533
Mllt6	1.84946	2.98183e-05		Cdc14a	-2.24508	0.0169622
Mmp27	3.92085	2.62574e-16		Gart	-1.7068	0.0169684
Mmp8	3.9674	7.08944e-14		Grk5	-1.68894	0.017048
Mmp9	1.75851	1.13488e-05		Pctp	-2.20561	0.0170611
Mnt	1.5755	0.00268874		Paxx	-1.89175	0.0172129
Mob1a	1.27347	0.0498307		Txndc16	-1.6558	0.0172368
Mocos	1.79624	4.07098e-05		Gpr160	-1.92246	0.017239
Morf4l2	1.846	2.98493e-06		Snrpd3	-1.79454	0.0173029
Mpc1	1.99372	8.80529e-14		Mid1ip1	-1.41102	0.017759
Mpeg1	2.37903	9.19306e-24		Gon4l	-1.81053	0.017764
Mphosph10	1.6878	0.000638343		Dnajc9	-2.1401	0.0178356
Mpp6	1.59795	0.048826		Adssl1	-1.55373	0.0179229
Mrpl45	1.7254	2.93408e-05		Mlycd	-1.97547	0.0180166
Mrpl54	2.25799	1.24877e-06		Dpm3	-1.49462	0.018069
Msantd2	1.67268	0.00710202		Gpr137b	-1.44619	0.0182397
Msh4	5.55853	4.99133e-06		Rpap3	-4.00153	0.0183392
Msi2	2.46736	4.04337e-11		Ide	-1.92753	0.0183392
Msn	1.56038	1.82702e-06		Sco2	-2.21194	0.0183414
Mt1	1.6401	0.00504861		Hacd3	-2.52636	0.0183526
Mta2	1.32338	0.0189074		Hhex	-2.05505	0.0185348
mt-Atp8	1.72837	0.000973599		Ndufaf3	-2.06181	0.0185705
mt-Co3	1.38713	0.0127993		Abhd17a	-1.63977	0.0186241
Mthfd1l	9.4682	1.98115e-13		Flna	-1.34927	0.0186962
Mtmr7	5.08885	0.000266943		Myo7a	-2.41671	0.0189235
mt-Nd3	1.93288	0.0144206		Vps18	-1.59892	0.0189991
Mtpn	1.30883	0.000675958		Cep19	-2.59836	0.0192303
Mtss1	2.81554	0.000147067		Bcl2	-1.96299	0.0192373
Mtus1	1.47503	0.0226743		Prg2	-1.72451	0.019271
Mucl1	4.40074	0.0113238		Cntln	-3.38979	0.0195015
Mvp	1.8196	8.43374e-13		Srsf5	-1.20776	0.0197244
Mxd1	1.36986	0.0164022		Siglec1	-1.99971	0.0199208
Mxi1	2.71	4.14878e-27		Comtd1	-2.61507	0.0200452
Myo1c	1.39218	0.0104881		Mrpl42	-1.88036	0.0200611
Myof	1.66375	0.0285383		Gab3	-3.29854	0.020121
N4bp2	2.02533	0.000147067		Gm37258	-6.59018	0.0201424
NA	5.13348	6.04728e-07		Lrrk1	-2.01975	0.0201424
NA	3.67653	4.97098e-06		2310009B15Rik	-2.14966	0.0203245
Nab2	7.31115	1.97456e-26		Rnaseh2a	-1.92242	0.0203323
Nabp1	3.20192	2.9059e-31		Ypel3	-1.24132	0.0203371
Nadk	1.44767	4.78474e-05		Smim26	-2.49571	0.0203642
Nampt	6.59964	1.32624e-123		Nbdy	-2.33189	0.0203747
Nap1l1	1.60704	3.66646e-05		Sesn1	-2.48885	0.020647
Nap1l5	3.91395	0.0314926		Ncapd3	-1.98614	0.0207963
Napa	1.38687	0.00219027		Cars2	-2.16217	0.0209162
Narf	2.19394	5.59115e-05		Hdac10	-3.08254	0.02093
Ncf2	1.28725	0.00914059		5430427O19Rik	-1.85912	0.0209689
Ncoa3	1.45097	0.013372		Unc13b	-3.76401	0.0210181
Ncstn	1.33174	0.0331809		Cand2	-1.87752	0.0211392
Ndel1	1.24312	0.035013		Smarca2	-1.39987	0.021311
Ndrg1	10.6002	4.49587e-11		Pex12	-2.20989	0.0213586
Ndufv3	1.53019	0.00040289		Rpp14	-2.08358	0.0213693
Neat1	1.57636	4.22237e-05		Ccsap	-2.14365	0.0213916
Nedd9	1.58523	1.77859e-05		Ikzf2	-1.65331	0.0218228
Nemp1	1.99649	0.0170611		Evi2a	-1.27927	0.0219562
Nf1	2.02618	0.0367137		Ehmt1	-1.81216	0.0221376
Nfe2l1	1.50176	0.0198119		Sptbn1	-1.31815	0.0221376
Nfil3	2.13608	8.00628e-14		Atp5c1	-1.31047	0.0221457
Nfix	1.97578	3.25251e-05		Zbtb38	-2.09438	0.0222137
Nfkb2	1.70695	2.24814e-05		R3hdm4	-1.82515	0.0222313
Nfkbia	1.32023	0.0132192		Gm15706	-6.36882	0.0224036
Nfkbib	1.55706	0.000265192		Irak4	-1.50629	0.0225384
Nfkbid	2.18466	9.63465e-15		Slc6a13	-2.00794	0.0225465
Nfkbiz	1.85799	0.000138112		AC149090.1	-1.44974	0.022599
Ninj1	1.42051	0.00211106		Coprs	-1.92135	0.0226743
Nlrc5	2.87099	8.41152e-17		Eef2kmt	-2.08564	0.0227422
Nlrp3	2.54576	0.0043047		Dhx30	-1.61503	0.0227939
Nmi	1.74291	2.50178e-06		Ift140	-5.83762	0.0228682
Nmrk1	2.87133	3.98887e-07		Exoc7	-1.61585	0.0229674
Noc4l	1.86058	0.0379366		Capzb	-1.25824	0.0230503
Nod1	2.06665	0.0129077		Pou2f2	-1.585	0.0230941
Nomo1	1.5339	0.000331494		Gm16287	-2.20514	0.0231116
Nop10	1.765	0.00936745		Lmnb2	-4.34657	0.0231345
Nos2	13.9685	7.14809e-28		Ndufaf5	-2.45266	0.0231581
Notch1	1.23852	0.0148737		Def6	-1.39997	0.023305
Npc1	1.44604	0.00893783		Plxnd1	-3.29274	0.023355
Npepps	1.92545	1.05803e-13		Dnajc19	-1.61368	0.0233785
Nploc4	1.78427	0.0122117		Zc3h6	-4.5004	0.023595
Npm1	1.34994	0.00118665		Alg1	-1.52585	0.0236937
Nqo1	1.94777	1.74128e-05		Mgst2	-2.97499	0.0237521
Nr1h2	1.75203	4.92192e-12		Dguok	-1.50392	0.0238217
Nr2c2	1.46778	0.0178652		Tmc6	-1.56119	0.0240254
Nr4a3	4.07307	0.00195228		Sinhcaf	-2.00271	0.0240296
Nras	1.30407	0.00373292		Pip4k2b	-1.67489	0.0242913
Nrd1	1.27944	0.0341174		Klf2	-1.31851	0.0242999
Nrp2	2.03519	0.000420983		Serinc5	-3.51145	0.0245145
Nub1	2.78283	2.32237e-28		Sirt7	-1.28633	0.0245778
Numb	1.77008	2.22348e-06		Gm38359	-5.2128	0.0247207
Nup62	1.5377	0.00114676		Mical1	-1.44094	0.0247891
Nxf1	1.56117	2.42072e-05		A530064D06Rik	-1.21898	0.0251165
Nxn	4.19144	3.03656e-13		Hscb	-2.70309	0.0251662
Oasl2	1.36703	0.000513551		Stat4	-2.2267	0.0255817
Odc1	1.63539	0.000422769		Gm45606	-2.64297	0.0256668
Ogfr	1.44878	0.0101677		Rnf125	-2.27616	0.0257727
Olfr548-ps1	9.40697	0.000188483		Marcks	-1.7597	0.0258451
Olr1	2.04523	9.23484e-09		Erg28	-1.62807	0.0260073
Osbpl8	2.07761	2.28575e-10		Scap	-1.43958	0.0260127
Osgin2	1.71254	0.00466758		Vkorc1	-1.89821	0.0260243
Ostf1	1.46436	6.09107e-05		Svbp	-1.56581	0.0261891
Otud4	1.57277	0.0013885		Thap2	-2.6855	0.0262676
Oxsr1	2.16571	1.41898e-05		Lbh	-1.49981	0.0263126
P4ha1	9.1403	1.16525e-70		Hibch	-1.63907	0.0265572
P4ha2	10.965	1.06836e-06		Hint3	-1.77128	0.0265892
P4hb	2.34187	1.56185e-24		Ncoa4	-1.34411	0.0266078
Pabpc1	1.89944	4.68306e-16		Hs1bp3	-2.12205	0.0266401
Pacs2	1.78594	0.000283423		Plxna4os1	-2.27699	0.0266989
Pafah1b1	1.2333	0.032467		Zfand4	-3.47765	0.0269177
Pafah1b3	3.14286	2.84926e-23		Ldlrap1	-1.30762	0.0271465
Pag1	2.56776	0.0249175		Sipa1	-1.37274	0.0271596
Pak1ip1	1.40635	0.000617969		Dgcr6	-2.70861	0.0272012
Papola	1.28543	0.0216337		Serhl	-3.21741	0.0273242
Papss2	2.29546	0.000593058		Cacnb2	-3.91058	0.0273675
Parp10	4.54821	4.16884e-48		Mrps11	-2.92933	0.0273675
Parp12	1.4913	2.41847e-05		Batf	-1.95274	0.0275078
Parp14	1.70687	1.8985e-10		Sntb1	-2.78885	0.0275463
Parp4	1.63696	0.000130894		Mafb	-1.85883	0.0276321
Parp9	1.53561	0.000231361		Fscn1	-2.72469	0.0276784
Patl1	1.65245	0.000252741		Cbr4	-2.14336	0.0277058
Pcbp2	1.32902	0.0404595		Pros1	-2.11884	0.0278856
Pcgf5	1.93971	1.32078e-08		Prkab1	-1.2711	0.0279059
Pcmt1	1.92175	1.89238e-14		Gm38042	-4.27082	0.0279455
Pdcd10	1.25218	0.0308456		Hmbs	-2.84922	0.0279712
Pdcd1lg2	5.03431	0.001948		Uqcr11	-1.75125	0.0279712
Pde3b	1.97386	7.08422e-12		Tspan4	-2.01854	0.0279796
Pdk1	2.22803	1.98946e-06		Pccb	-5.74813	0.0283001
Pdk3	1.68206	4.52831e-06		Hadh	-4.46672	0.0283718
Pdxp	5.47625	0.000131099		Mkks	-2.17366	0.0284106
Pef1	1.31201	0.0155299		Oas1b	-1.52194	0.0285386
Peg10	2.62177	0.0338161		Ndufb10	-1.39139	0.0286111
Peli1	1.53251	0.00375235		Hagh	-1.74845	0.0288149
Per1	5.35556	7.09116e-12		Nacc2	-2.27348	0.0289759
Pfkfb3	7.87567	3.16066e-44		2900092N22Rik	-5.74078	0.0292455
Pfkl	8.3379	3.01565e-80		Iffo1	-1.67283	0.029252
Pfkp	4.39816	3.49098e-35		Slc37a1	-1.68815	0.0296211
Pgam1	2.41528	2.71638e-19		Mapk4	-3.59465	0.0297319
Pgap1	5.74476	2.42322e-08		Lpcat3	-1.24045	0.0297319
Pgd	1.64883	7.61859e-14		Glrx5	-1.51218	0.0298452
Pgk1	5.22114	2.6043e-65		Serp1	-1.27349	0.0298452
Pgm1	8.03814	1.99365e-59		Parn	-2.40739	0.0301121
Pgp	1.59938	0.0124174		Slf1	-2.36491	0.0301121
Phc2	1.7657	4.59512e-05		Abhd11	-2.05028	0.0301599
Phf21a	1.48355	0.00639725		G0s2	-1.88305	0.0301599
Phf8	1.43908	0.0201352		Klhl22	-2.45854	0.0303229
Phlda1	1.63405	0.0489077		Gimap9	-1.82149	0.0303229
Phldb3	1.90942	0.0327753		1600010M07Rik	-1.74333	0.0303429
Pi4ka	1.36764	0.0327753		Elmod3	-5.19509	0.0303525
Picalm	1.57454	7.40194e-05		Dele1	-1.76091	0.0304161
Piga	4.54248	6.31773e-05		4732465J04Rik	-2.67946	0.0306367
Pik3cb	1.81405	9.14024e-05		Mcts1	-1.38946	0.0308048
Pilrb1	1.44906	0.00760073		Calcrl	-3.00775	0.0308762
Pilrb2	1.77489	6.70296e-05		Gpx1	-1.33452	0.0308762
Pim3	1.43521	0.0384637		Eepd1	-1.41911	0.0308918
Pkm	1.7841	7.76458e-08		Lgalsl	-2.39837	0.0310561
Plaat3	3.42282	9.98167e-15		Hexb	-1.2587	0.0310682
Plac8	1.59733	0.00022692		H6pd	-1.4121	0.0310723
Plaur	1.6788	1.93638e-08		Gtf2h2	-2.13807	0.0311541
Plbd1	3.39926	4.90163e-07		Psmg3	-1.56441	0.0314636
Plek	1.84885	1.89238e-14		Nfe2	-1.30576	0.0316253
Plekha2	1.88765	1.11687e-10		Setd4	-2.52217	0.0316691
Plekhm1	1.4079	0.0372563		Phax	-1.44306	0.0316691
Plekho2	1.30387	0.0219701		AW146154	-2.32948	0.0317733
Plin2	2.20601	8.1791e-15		Mrpl2	-1.84938	0.0317733
Plod3	1.46744	0.0072234		Nipal3	-1.50054	0.03182
Plp2	1.66418	0.00955706		Ppil3	-2.23673	0.0318266
Plpp3	2.32848	0.00203234		Ino80b	-1.54919	0.032117
Plxnc1	1.34662	0.0214088		Tacstd2	-1.39245	0.0322874
Pmaip1	3.46619	1.56185e-24		Smpd1	-1.77182	0.0323455
Pnp	1.7165	0.000262512		Osbpl7	-1.63874	0.0324243
Pnp2	4.08715	0.033972		Usp46	-2.17057	0.0326118
Pnpla2	1.84157	4.53345e-11		Ndufa13	-1.3375	0.0327999
Pnrc1	1.45088	8.00805e-05		Ndufb8	-1.43717	0.0328514
Poldip3	1.27955	0.0318266		Tomm7	-1.29664	0.0328514
Polr2d	1.86361	0.0161054		Npy	-3.96092	0.0328941
Pomp	2.14153	3.40014e-14		Saa1	-4.68845	0.0329225
Por	1.2942	0.017759		Ttc5	-2.16125	0.0329456
Ppa1	2.3063	1.5876e-05		Zfp637	-2.90248	0.0329929
Ppard	2.46308	8.64755e-07		Rfng	-2.8791	0.0329929
Ppbp	11.9374	3.75289e-42		Gm31520	-1.94039	0.0331134
Ppfibp2	1.5161	0.00265838		Ccdc181	-4.84802	0.0332157
Ppme1	3.38291	4.18624e-28		Zfp398	-1.87187	0.0332658
Ppp1cb	1.32734	0.00961286		Dtx3	-1.70899	0.0334759
Ppp1r13l	9.60964	5.21555e-07		Zfp951	-2.74411	0.0339297
Ppp1r15a	1.58921	2.41392e-05		Gpatch4	-4.315	0.0339445
Ppp1r3b	3.59712	4.9056e-15		Bmp2	-3.89179	0.033972
Ppp2ca	1.2276	0.0161054		Ncor2	-1.96208	0.033972
Ppp2cb	1.46437	3.11279e-05		Ms4a6c	-1.61678	0.033972
Ppp2r1a	1.26942	0.0358598		Cd300lf	-1.2355	0.033972
Ppp2r2d	1.59816	2.798e-05		Top2b	-1.33012	0.034411
Ppp2r3a	3.28119	0.0413582		Rfesd	-1.95083	0.0345009
Ppp2r3d	2.02755	0.0172694		Nmral1	-3.23143	0.0346918
Ppp4c	1.35282	0.0238611		Eif2b4	-1.81286	0.0346918
Ppp6c	1.31456	0.0430329		Mrpl17	-1.53483	0.0347153
Ppp6r3	1.28566	0.0484644		Rhob	-1.34898	0.035012
Prdx1	3.37186	2.55122e-21		Pdxk	-1.85422	0.035013
Prdx5	1.8885	3.21681e-11		Trio	-1.91119	0.035017
Prdx6	2.37081	2.71638e-19		Nhsl2	-1.32318	0.0351627
Prelid1	2.47925	6.22144e-28		Atp13a2	-1.37346	0.035252
Prelid3b	1.40624	0.00968508		Faap24	-1.87964	0.0352746
Prkar1a	1.28308	0.0113777		Selenop	-1.68455	0.0353248
Prkar2b	1.72222	8.8723e-05		Mtap	-1.82781	0.0355382
Prkcb	1.5301	1.70311e-09		Ola1	-1.5251	0.0358345
Prkcq	1.67026	9.48516e-07		Brd3	-1.41316	0.0358345
Prkd3	1.50374	0.000350576		Slc35b2	-1.73524	0.0358774
Procr	9.67367	3.63694e-40		Usp45	-1.6604	0.0360981
Prr5l	1.65285	4.7017e-07		Uqcc3	-1.65645	0.0362864
Psat1	2.68602	8.83218e-05		Eva1b	-1.95792	0.0364471
Psen1	1.25177	0.0371363		Rrs1	-2.06259	0.0366962
Psip1	1.38704	0.0391432		Snrnp70	-1.20473	0.0367377
Psma1	1.29958	0.0260127		Pet100	-1.39692	0.0369729
Psma2	1.34632	0.00144384		Ext2	-1.90993	0.0370055
Psma4	1.34691	0.00182076		Mlh3	-2.91338	0.0371168
Psma5	2.22539	1.20333e-21		Gm37010	-2.16481	0.0371598
Psma7	1.25261	0.0211392		Rnase6	-1.2623	0.0371598
Psmb10	2.16711	2.34044e-12		B3gntl1	-3.49957	0.03725
Psmb4	1.32863	0.00225433		Tspan5	-1.35354	0.0372938
Psmb8	1.98949	1.20933e-16		Ccl12	-1.71864	0.0374036
Psmb9	1.98743	2.19352e-13		A530010L16Rik	-1.97158	0.0374565
Psmc6	1.30363	0.0114643		2610044O15Rik8	-2.26302	0.0375736
Psmd11	1.41937	0.015402		Foxo4	-1.50102	0.0376405
Psmd2	1.42103	0.0285968		Ndufb3	-1.3274	0.0376567
Psmd8	1.38288	0.00171686		Samd10	-1.57191	0.0379366
Psme1	1.89409	7.46435e-12		Tmem126a	-1.85454	0.0380037
Psme2	2.95789	2.56572e-30		Slc5a6	-4.39972	0.0381434
Psme4	1.33299	0.0420674		Naa38	-1.69702	0.0381608
Ptafr	1.25088	0.0226743		Cox15	-1.36204	0.038311
Ptbp1	1.47531	0.00189772		Smtnl2	-3.9842	0.0383724
Ptbp3	1.37816	0.000984089		Ube2e1	-1.31727	0.0387674
Pten	1.82715	5.8342e-07		Cebpa	-3.36796	0.0390313
Ptges3	1.71931	1.38602e-06		Mttp	-4.15824	0.0391198
Ptgr1	4.13253	1.02132e-07		2210016F16Rik	-1.50242	0.0393037
Ptgs2	6.5505	2.20178e-36		Evi5	-1.49548	0.039307
Ptk2b	1.71733	1.45263e-08		Mfng	-1.59109	0.0398095
Ptp4a1	1.78304	1.97732e-06		Ctbs	-1.90139	0.0399704
Ptp4a2	1.33152	0.0010336		Pstpip1	-1.26743	0.0402816
Ptpn12	1.46433	1.32654e-05		Msh3	-2.8593	0.0404567
Ptpn2	2.02261	3.95484e-09		Pheta2	-1.95959	0.0404567
Ptpra	1.27226	0.047073		Kbtbd3	-2.41799	0.0406915
Ptprj	1.71676	0.0329684		Akr1b10	-1.82157	0.0406915
Pum2	1.27408	0.0138108		Gm43430	-2.24354	0.0407175
Pxk	1.40804	0.0264446		Fam193b	-1.60792	0.0411153
Qk	1.48113	0.000287269		Nolc1	-1.5582	0.0412528
R3hdm2	1.59009	0.000319396		Igsf8	-1.59989	0.0414628
Rab10	1.37465	0.00108733		Ocel1	-1.47837	0.0415793
Rab18	1.33277	0.0114078		Thra	-2.84664	0.0417228
Rab1a	1.24617	0.0197279		Adcy9	-2.94883	0.0419817
Rab20	1.7053	0.000275054		Commd4	-1.39973	0.0419817
Rab22a	1.42968	0.0213811		Cerkl	-4.09883	0.0420557
Rab26os	2.53395	0.0484644		Romo1	-1.58168	0.0420674
Rab27a	1.64533	4.90892e-07		Tnfaip8l2	-1.51888	0.0421301
Rab2a	1.27517	0.00446373		S1pr4	-1.44983	0.0424141
Rab31	1.6281	0.0177973		Gm4707	-2.58539	0.0424677
Rab32	1.51853	0.000938368		C2cd5	-1.86963	0.0426192
Rab33a	4.65238	2.26928e-05		Alg3	-1.99213	0.0430659
Rab3ip	2.21785	0.0244763		Chic2	-1.19765	0.0430874
Rab5a	1.44799	1.3919e-05		Cbx2	-2.37213	0.0432414
Rab5b	1.35381	0.044076		Ggt5	-1.96723	0.0434015
Rab5c	1.36106	0.0178356		Csf3	-3.01843	0.0434114
Rab6a	1.61943	1.68361e-05		Rchy1	-1.33813	0.0434677
Rab7	1.52943	4.96774e-05		Txndc5	-1.87452	0.0435935
Rab7b	1.9321	0.00700835		Ptcd2	-1.46029	0.0435935
Rabgef1	1.75783	0.00572698		Per3	-4.53906	0.0436807
Rad23b	1.72847	4.7017e-07		Prkar2a	-1.63989	0.0438462
Raf1	1.78615	2.11214e-11		Snapc3	-1.48225	0.0438462
Ralb	1.47452	0.0168502		Akip1	-1.8956	0.0438749
Ralgapa1	1.61817	0.0140317		Zbtb18	-1.685	0.0441753
Ramp3	2.42375	0.0103894		Gsdme	-1.3952	0.0450794
Ran	1.78425	7.1443e-12		Tmco1	-1.59571	0.0454146
Ranbp3	1.28162	0.0286111		Rubcn	-1.80586	0.0456793
Rap1a	1.26434	0.030019		Abracl	-1.3322	0.0458412
Rap1gap2	1.34256	0.0252917		Sumf2	-4.94687	0.045963
Rap2c	1.36968	0.0037415		Fam126a	-1.29576	0.045963
Rars	1.44693	0.0393037		Ccdc107	-2.85599	0.0461085
Rasa4	1.97383	0.00641718		L3mbtl2	-2.30751	0.0462755
Rassf1	1.68362	7.10613e-06		Cox10	-1.79557	0.0464175
Rassf4	1.57425	2.5057e-06		Timm22	-1.55983	0.0464599
Rb1	1.61935	0.00101362		Pnpo	-1.5697	0.0465755
Rbl1	2.16687	5.13319e-06		Rbfa	-1.42623	0.0466075
Rbm14	1.67071	0.021678		Mag	-1.51297	0.0466823
Rbm3	1.37267	0.00880848		Timm21	-1.87702	0.0466862
Rbms2	2.33692	0.00269918		Pxmp4	-1.56982	0.0466862
Rcn1	1.41622	0.0110391		Zfp53	-2.21967	0.046699
Rcor1	1.62018	0.000138417		Coq2	-1.92816	0.0468372
Rdx	1.47953	0.000563538		Swap70	-1.67883	0.0468372
Rel	1.6059	0.00661644		NA	-3.04598	0.0468543
Relb	1.48195	0.0218228		Cilk1	-1.78194	0.0468932
Rell1	1.52789	0.0043734		Hps6	-2.21894	0.0469814
Retreg1	1.92418	0.0167585		Tspyl3	-3.4583	0.0471724
Retreg2	1.60928	0.011641		Mrpl13	-1.69611	0.0472976
Rexo2	1.80381	2.21349e-06		Zfp873	-3.07646	0.0473285
Rffl	1.50229	0.00756459		Scfd2	-2.41472	0.0473285
Rgcc	1.79174	4.47467e-05		Sec14l2	-3.66956	0.0474
Rgs10	1.88351	0.00418099		2300009A05Rik	-1.44299	0.0474442
Rhbdd1	1.55541	0.0226063		Dbt	-2.01391	0.0475353
Rhbdf2	2.08903	0.000570217		Got2	-1.44039	0.0476031
Rheb	1.25718	0.0118744		Selenoh	-3.20825	0.0477416
Rhobtb1	1.61418	0.00540026		Lta4h	-1.30643	0.0477527
Rhoh	2.15274	3.40042e-14		Slc41a3	-1.40213	0.0477844
Ric1	3.20254	4.09846e-07		Mrps5	-1.69842	0.0479519
Riok3	1.31322	0.00504861		Mcm6	-1.77403	0.0481964
Ripk1	1.33951	0.0356698		Gga2	-1.7297	0.0484883
Ripk2	2.07114	8.20911e-05		Zfp74	-2.97089	0.0485681
Ripor2	2.11282	1.31353e-15		Pcyox1	-1.55224	0.0486678
Rlf	1.81584	0.00118952		Tmem175	-1.61982	0.0489318
Rmdn3	2.6736	3.55082e-08		Zdhhc4	-1.62413	0.0489576
Rn7sk	34.2699	3.49559e-08		Ndufaf8	-1.48076	0.0491761
Rnf11	1.36337	0.00815706		3110009E18Rik	-2.49545	0.0495089
Rnf115	1.47979	0.000942076		Sgk3	-1.44878	0.0495557
Rnf126	2.13723	2.85633e-06		Ccdc62	-4.06012	0.0498207
Rnf128	2.66056	1.69477e-10		Rpa3	-3.00418	0.0498207
Rnf13	1.34652	0.00282489		Stk24	-1.25112	0.0498822
Rnf139	1.3631	0.0458998
Rnf14	1.52419	0.0252028
Rnf145	2.0562	4.62007e-07
Rnf19a	3.05491	2.10228e-10
Rnf19b	2.7116	5.03465e-21
Rnf225	6.20131	1.67343e-05
Rnf38	1.55092	0.0298452
Rpl10	1.59552	0.00015862
Rpl10-ps3	1.59544	0.0296881
Rpl17	1.26225	0.036363
Rpl21	1.25432	0.0465755
Rpl23	1.32458	0.0215753
Rpl31	1.27868	0.0484243
Rpl4	1.36076	0.00219027
Rpl5	1.34761	0.0019692
Rpl7a	1.24077	0.0330115
Rps15a	1.5415	0.000258955
Rps2	1.36555	0.000341266
Rps20	1.64969	1.87701e-05
Rps25	1.32896	0.0104881
Rps27	1.64141	0.00294122
Rps5	1.54677	2.11476e-05
Rps6ka3	1.46782	0.000573008
Rps7	1.27241	0.00981918
Rras	1.57973	1.10992e-05
Rras2	3.6535	0.0010466
Rrbp1	1.54606	2.2004e-06
Rrn3	1.77698	0.00738274
Rrp1b	2.25932	0.0303314
Rsad2	1.35176	0.0240684
Rsbn1	1.43959	0.0314414
Rtn3	1.36376	9.78814e-05
Rtn4	1.32373	0.000422171
Runx3	1.45423	0.00743696
Ruvbl2	4.29546	2.19282e-31
S100a11	1.32941	0.0179863
S100a8	4.70294	0.000216986
Safb2	1.42261	0.000978541
Samd4b	1.37962	0.0308762
Samd8	2.42765	3.23785e-06
Samhd1	1.62496	1.54959e-06
Samsn1	1.22557	0.0329456
Sar1a	1.44615	0.000478647
Saraf	1.96562	1.62241e-11
Sav1	1.88845	7.14363e-05
Sbds	1.42156	0.0026909
Sbf1	1.43863	0.00362817
Sbno2	1.38453	0.00169637
Sc5d	1.75021	0.000143491
Scamp1	2.32017	0.0343213
Scd2	9.8468	8.71516e-08
Scfd1	1.68192	1.18791e-05
Scpep1	2.82025	8.55737e-18
Sdc3	1.74725	0.00632541
Sdc4	1.91148	0.0298452
Sdcbp	1.67263	1.74427e-07
Sec14l1	1.28117	0.0283782
Sec16a	1.4104	0.0481964
Sec23b	1.5946	0.00170505
Sec23ip	1.4559	0.0448969
Sec24b	1.78585	0.00122148
Sec61g	1.53256	0.00597838
Seh1l	2.46569	5.87551e-12
Selenow	1.59707	1.80793e-05
Septin7	1.40353	9.07203e-05
Serinc1	1.36678	0.00561291
Serpina3f	35.2168	2.89792e-07
Serpina3g	36.2276	2.25713e-07
Serpinb1a	5.98262	1.00168e-42
Serpinb2	1.44535	0.00185636
Serpinb6a	1.59183	0.0334995
Serpinb9	4.89829	1.75441e-23
Serpinb9b	4.33803	0.0209468
Serpine1	8.38865	3.00775e-19
Serping1	48.7076	8.45859e-11
Sertad1	2.06368	0.000170441
Sertad2	1.31299	0.0397752
Sertad3	1.7341	0.0454035
Sesn2	2.4906	7.66975e-16
Set	1.27523	0.0122673
Sf1	1.38198	0.00265661
Sf3b1	1.36444	0.000388487
Sfpq	1.49647	3.60609e-05
Sgms2	2.73592	1.04659e-10
Sgpl1	1.81851	1.01897e-05
Sh2b1	1.37989	0.0402533
Sh3glb1	2.04969	2.3676e-10
Siah2	1.53204	0.0468543
Sipa1l1	3.35422	2.50376e-27
Skil	1.53121	0.000614703
Slain2	1.36901	0.0168866
Slc11a1	2.66201	1.86633e-19
Slc16a3	2.72086	4.23645e-31
Slc16a6	1.26924	0.0319095
Slc19a2	3.10091	0.000852292
Slc23a2	3.49208	0.000368986
Slc25a25	2.06728	0.000243571
Slc25a33	1.72225	0.00244561
Slc25a36	1.85234	0.000402248
Slc27a4	1.68347	6.91093e-08
Slc2a1	5.77197	1.02879e-34
Slc2a3	3.75276	3.11142e-26
Slc2a6	2.94943	2.25541e-11
Slc30a9	1.57988	0.000642982
Slc31a1	2.75695	1.01793e-09
Slc35f5	2.55729	5.32446e-05
Slc36a3os	8.57083	0.00547849
Slc38a4	5.9598	0.0196888
Slc39a4	1.40619	0.0318349
Slc3a2	1.78733	4.02701e-09
Slc40a1	2.70601	1.30791e-17
Slc41a2	2.68492	0.00521481
Slc43a2	1.27231	0.0292652
Slc4a2	1.49845	0.0113786
Slc6a6	1.43232	0.000146657
Slc6a9	4.7846	0.000135931
Slc7a1	1.61372	0.00326979
Slc7a11	4.9198	1.49885e-55
Slc7a2	2.73383	4.81784e-09
Slc7a8	1.66231	8.50852e-05
Slco3a1	2.04637	9.59789e-05
Slfn1	1.30615	0.00261653
Smap1	1.36219	0.00258063
Smarca5	1.37894	0.00849903
Smarcb1	1.5509	0.00835337
Smc5	1.6682	0.00898427
Smg7	1.73409	0.000892462
Smndc1	1.40448	0.000634768
Smox	2.63769	6.29436e-08
Smpd5	9.17539	2.9119e-21
Smpdl3b	2.14389	0.00463778
Smurf2	1.46478	0.0104252
Snd1	1.89549	0.00218756
Snhg1	1.62464	0.00594848
Snhg8	1.81332	0.00959021
Snx10	1.77126	1.5291e-08
Snx18	2.09542	0.000994581
Snx25	4.84766	7.26878e-12
Snx3	1.28465	0.00309338
Soat1	1.69206	0.00173062
Socs1	2.59367	2.16518e-28
Sod2	1.61239	0.00814793
Sp140	1.64435	1.41856e-05
Spata13	2.22096	3.42648e-06
Spg21	1.59375	0.000173134
Sphk2	1.4875	0.00190461
Spin1	1.49985	0.03101
Spop	1.3523	0.00146694
Sppl2a	1.46643	8.75631e-05
Spred1	1.76324	0.0160788
Sprtn	1.59221	0.0221471
Spryd7	1.79127	0.0491015
Sptan1	1.42192	0.000168398
Sqstm1	1.70945	3.50706e-09
Sra1	1.68173	1.80715e-08
Srebf1	1.88074	4.83817e-05
Srpr	1.37217	0.00935568
Srrt	1.25675	0.0440104
Srsf10	1.4106	0.0317488
Srsf2	1.39077	0.00242175
Srsf9	1.4413	0.0469124
Srxn1	2.76998	3.29635e-19
Ss18	1.5216	0.000357796
Ssr3	1.59691	1.58231e-05
St13	1.98355	4.11847e-08
St3gal5	2.7315	3.31223e-09
St8sia4	2.20352	8.23117e-12
Stag2	1.4947	0.00154949
Stat1	2.48511	4.47049e-30
Stat2	1.33929	0.00402495
Stat3	2.47081	1.07113e-23
Stat5b	1.67362	0.010817
Stat6	1.43585	8.70425e-06
Stc2	44.928	0.000201476
Stim2	1.29559	0.0242999
Stip1	1.75422	4.76328e-06
Stk40	1.37683	0.00874926
Ston2	1.50479	0.00500861
Strn	1.44134	0.00955058
Stt3a	1.47628	0.0480758
Stt3b	1.46261	0.00226509
Stx11	1.87508	9.34956e-10
Stx12	1.3596	0.0186095
Stx2	2.73827	8.53957e-15
Stxbp3	1.64546	8.08175e-08
Suco	1.73619	1.8346e-05
Susd6	1.67428	2.53413e-06
Syce2	4.0801	8.71681e-10
Syk	1.27312	0.00781707
Sypl	1.28551	0.0340303
Szrd1	1.30891	0.0346918
Tab2	1.29993	0.00293346
Taf7	1.53336	0.0132508
Tagap	2.17231	1.67368e-09
Tap1	2.28278	1.64038e-23
Tap2	2.38442	5.07923e-34
Tapbp	1.85037	7.54031e-08
Tapbpl	3.85902	1.58156e-39
Tarm1	1.71068	0.00835357
Tax1bp1	1.25459	0.0232635
Tbc1d1	1.55904	0.00104586
Tbc1d15	1.47245	0.00303424
Tbc1d20	1.41362	0.00364262
Tbc1d23	1.36481	0.0424677
Tbk1	1.45518	0.0037132
Tbl1x	1.54164	0.00914231
Tbl1xr1	1.33122	0.0101931
Tbl2	2.53362	5.26268e-05
Tcf25	1.36155	0.000607943
Tcp11l2	1.38798	0.0259595
Tdg	1.4942	0.00198307
Tec	2.92014	2.59638e-40
Tent2	1.48195	0.00450299
Tent4b	1.49858	0.0212403
Tex264	1.74264	0.000763406
Tfe3	1.68443	0.000297847
Tfg	1.55166	0.000371084
Tfrc	10.2554	1.03017e-40
Tgfbr2	2.39224	8.87836e-11
Tgif1	4.23276	1.31946e-15
Tgm2	6.57165	2.05764e-60
Tgtp2	4.57677	0.0121407
Thbs1	4.63971	9.21162e-40
Themis2	1.67142	1.28884e-11
Thoc7	1.51763	0.00513833
Tiam1	2.38695	0.0114357
Timm8a1	4.92031	2.10121e-06
Tiparp	1.65447	0.000133695
Tlr13	1.92292	0.000132863
Tlr6	4.15444	8.21693e-15
Tma16	1.8905	0.00235929
Tmbim4	2.15825	2.60215e-24
Tmed2	1.29261	0.0174309
Tmed7	1.3231	0.0338295
Tmem106a	1.6823	0.0024649
Tmem127	1.28382	0.0206794
Tmem131	1.82506	0.0362365
Tmem140	2.83401	7.28396e-35
Tmem165	1.3182	0.0447082
Tmem168	1.49338	0.00744943
Tmem189	3.48424	2.93376e-33
Tmem229b	1.87389	9.35471e-08
Tmem263	1.98395	0.0329259
Tmem30a	1.27513	0.0201424
Tmem50b	2.54615	7.62295e-15
Tmem64	1.49712	6.13669e-06
Tmem67	2.51835	0.00904761
Tmem71	1.22995	0.0319287
Tmod3	1.52936	9.18704e-07
Tmsb10	1.90081	0.000786649
Tnfaip2	6.52993	2.77666e-72
Tnfaip3	2.35922	2.60217e-12
Tnfrsf18	1.8406	0.000420015
Tnfrsf1a	1.69892	0.000513551
Tnfrsf1b	1.47362	0.0169986
Tnfrsf26	4.00665	6.68605e-22
Tnfsf14	1.32434	0.00447494
Tnfsf9	7.86427	2.27766e-08
Tnpo1	2.12366	2.56513e-12
Tnpo2	1.69007	0.0022479
Tns3	2.04173	0.0332658
Tollip	1.47961	0.00576996
Tox4	1.59831	0.00108849
Tpd52	2.82161	1.21189e-17
Tpi1	8.03052	1.26533e-89
Tpm4	2.9626	5.68766e-11
Tpsb2	2.97534	0.0209468
Tpst1	1.93674	3.85006e-06
Tpt1	1.38347	0.00639787
Traf6	1.56601	0.0183917
Trem1	3.12709	8.64381e-09
Trib1	1.36259	0.000563768
Trib3	3.9213	7.08393e-05
Trim12a	1.7177	2.34531e-10
Trim21	1.89972	1.01132e-07
Trim25	1.63655	6.11799e-05
Trim28	1.30317	0.028839
Trim30b	1.85775	8.79471e-15
Trim30c	6.70436	2.23219e-06
Triobp	1.83314	3.75592e-08
Trpm2	4.31029	1.4024e-06
Trpv2	1.70286	0.00103891
Tsc22d1	2.20347	0.00445976
Tspan3	1.68189	0.0404676
Ttc39b	1.71514	9.12937e-08
Ttyh3	1.51867	0.0190484
Tuba1b	1.43488	0.000148714
Tuba1c	1.26726	0.0173176
Tubb2a	1.53123	0.0193969
Tubb5	1.49783	0.00264366
Tubb6	1.89018	3.25534e-05
Tug1	1.35921	0.032511
Tulp4	1.57969	0.00137535
Twf1	1.44986	0.0113786
Txn1	1.79704	9.03165e-12
Txndc9	1.24603	0.0386802
Txnl1	1.59512	0.000137914
Txnrd1	2.54627	6.86314e-17
Uap1	2.62706	1.72438e-09
Uba1	1.34126	0.00231783
Uba7	1.3132	0.00610358
Ubap1	2.31109	2.54169e-22
Ubap2	1.70423	0.00740592
Ubash3b	1.32346	0.00155374
Ubb	1.30898	0.0139808
Ube2b	1.21093	0.0346659
Ube2d2a	1.25989	0.0141653
Ube2d3	1.39767	1.24877e-06
Ube2g1	1.95345	7.03647e-08
Ube2i	1.24027	0.0213955
Ube2j1	1.72483	2.83034e-06
Ube2k	1.47629	3.17985e-06
Ube2l3	1.21821	0.0147704
Ube2m	1.87231	3.35242e-10
Ube2n	1.50471	0.00219898
Ube2o	2.1374	0.0250533
Ube2z	1.34895	0.0294361
Ube4a	1.52409	0.0439458
Ubqln1	1.59827	0.000399056
Ubr4	1.42573	0.00156098
Ubr5	1.62036	0.000422495
Ubxn4	1.3048	0.0104881
Ufsp2	1.54489	0.00112606
Ugp2	1.37122	0.00839662
Uhrf1bp1	1.62885	0.000326346
Uhrf1bp1l	1.55334	0.00931286
Ulbp1	2.73762	0.00480166
Unc93b1	1.54714	2.68098e-05
Upp1	2.39826	2.3934e-14
Uqcr10	1.47957	0.00960864
Usb1	1.40589	0.0323455
Uso1	1.45152	0.00118353
Usp12	1.65733	0.00228642
Usp32	1.54611	0.0027054
Usp9x	1.54425	0.00195044
Uspl1	1.49041	0.00865198
Vamp2	1.36122	0.00638622
Vamp4	1.83805	1.03216e-07
Vapa	1.40875	0.00241594
Vcam1	1.94327	0.0211654
Vdac1	2.54774	2.63517e-11
Vdac2	1.25856	0.020238
Vdac3	1.29592	0.0236938
Vegfa	20.8752	1.39776e-90
Vezt	1.99711	0.0303316
Vhl	1.67737	0.020433
Vim	1.89001	1.37497e-06
Vmp1	2.59969	1.24895e-13
Vopp1	2.34453	4.67586e-07
Vps26a	1.38982	0.00609084
Vps37a	1.72048	1.79964e-05
Vps37b	1.39598	0.0105335
Vps54	1.65471	0.00014709
Vwa5a	2.04044	0.000182595
Wars	10.1462	3.88324e-119
Wbp1l	1.36435	0.0309758
Wbp2	1.49051	1.62072e-05
Wfdc17	2.38797	0.00071114
Whamm	1.86963	6.0308e-07
Wipf1	1.44668	0.0013885
Wsb1	2.37573	1.77678e-16
Wsb2	1.98901	3.46444e-08
Wwp2	1.3075	0.0376723
Xpo1	1.38365	0.0373895
Xpo6	1.31677	0.0156471
Ywhae	1.40429	0.000133328
Ywhag	1.95463	1.83391e-06
Ywhah	1.4427	0.000275509
Zbp1	1.50288	2.1616e-06
Zbtb4	1.49633	0.0209223
Zbtb7b	1.48971	9.87258e-05
Zc3h12c	3.71012	0.000287995
Zc3h7a	1.72173	7.10288e-05
Zc3hav1	1.46444	2.21515e-05
Zdhhc17	1.65652	0.0176994
Zdhhc9	1.58853	0.00219027
Zfand3	1.56742	3.1926e-05
Zfp106	1.53737	0.00066286
Zfp143	1.59342	0.0273242
Zfp276	1.50983	0.0104102
Zfp281	2.37626	3.34442e-16
Zfp292	2.4905	4.29851e-06
Zfp324	2.885	0.035013
Zfp384	1.54704	0.0427761
Zfp395	3.30703	1.85937e-08
Zfp653	1.63821	0.00658995
Zfp654	2.14482	3.98938e-05
Zfp655	1.47412	0.0447876
Zfp91	1.30944	0.0149645
Znfx1	1.35879	0.00445345
Znhit1	1.8056	0.000359436
Zwint	1.50964	8.77626e-07
