# Supplementary material for: Transcriptional Profiling of Mouse Eosinophils Identifies Distinct Gene Signatures Following Cellular Activation
Source: Front Immunol. 2021 Dec 14;12:802839. doi: 10.3389/fimmu.2021.802839 (PMC8712732; doi:10.3389/fimmu.2021.802839)
Supplement: Supplementary file 4 [file Table_4.xlsx]

## Sheet: Sheet1
IFN-γ and E. coli Upregulated				IFN-γ and E. coli Downregulated
gene_symbol	foldChange	padj		gene_symbol	foldChange	padj
Mgarp	164.479	4.21948e-11		Siglecg	-9.5344	5.87e-112
Il33	158.041	3.99162e-08		Car4	-14.4009	3.19e-108
Calb2	137.582	3.49868e-07		Pglyrp1	-10.0072	5.31e-78
Stc2	128.499	3.08324e-07		Tgfbi	-15.2649	1.44e-70
Cxcl9	111.984	3.30041e-47		Clec12a	-68.4349	4.03e-66
Maff	66.6228	5.63585e-29		Bank1	-12.2484	1.31e-62
Clic5	63.8779	8.48589e-73		Enah	-4.25759	5.7e-62
Il12b	62.6403	2.08391e-06		Cbfa2t3	-6.33785	3.29e-60
Gm37498	56.3963	4.21107e-05		Eef2k	-6.53946	1.21e-56
Serping1	54.1094	1.04958e-11		Sla	-4.23778	4.16e-55
Vegfa	53.9309	3.85425e-158		Ap1s2	-4.53828	3.15e-48
Peg10	53.458	6.17198e-37		Sema7a	-4.93454	1.29e-47
Glod5	52.6842	7.02862e-05		Arhgap18	-5.04726	5.5e-43
Serpina3f	50.3985	4.47829e-09		Lrmp	-14.6299	9e-41
Fst	47.0692	0.000234493		Iqgap2	-7.03253	2.31e-40
Serpina3g	43.9609	1.73861e-08		Hacd4	-3.03065	3.04e-39
Rn7sk	42.2283	1.78237e-09		Krt80	-36.3533	4.47e-39
Zdhhc2	40.7371	0.000370004		Inpp5j	-3.26435	3.11e-38
Ak4	40.6728	1.40977e-07		Ccdc125	-11.5964	2.96e-37
Dgat2	35.6348	2.98873e-16		Smpdl3a	-3.39208	5.17e-37
Ndrg1	33.9466	8.35133e-26		Mvb12b	-4.18302	1.96e-36
Ptgs2	33.5677	4.09443e-132		Rgs2	-2.89454	6.29e-36
Ankrd37	33.1838	7.20935e-56		Acss1	-11.0526	2.7e-35
Egln3	32.6397	1.26652e-209		Slc6a4	-10.822	9.05e-35
Fosl1	31.4569	9.5844e-29		Mylk3	-31.0572	2.02e-34
Gys1	31.4314	1.32073e-78		Id1	-3.83426	2.79e-34
Ccl3	31.016	1.07554e-276		Rsu1	-2.65732	1.45e-33
Fam162a	29.5714	1.0976e-121		Unc119	-4.66069	7.97e-33
Adm	28.0589	1.45869e-07		Selenom	-5.50649	1.53e-32
Nos2	27.2749	3.16983e-44		Klf2	-3.90359	4.81e-32
Ciart	26.8788	7.43064e-13		Tle5	-4.70318	4.73e-31
Bnip3	26.0221	4.28558e-145		Tbc1d8	-2.98797	8.58e-31
F3	25.783	5.22714e-07		Itgb3	-8.7575	1.04e-30
Procr	25.5209	3.51484e-83		Siglecf	-2.85097	5.05e-30
Il6	25.4127	4.69461e-98		Sytl1	-46.0011	2.71e-29
Cxcl5	24.4207	4.53176e-37		Hvcn1	-4.93944	2.94e-29
Csf3	24.0611	2.9853e-29		Adra2a	-18.96	4.14e-29
P4ha2	23.6075	4.81666e-12		Rbm38	-8.42634	4.43e-29
Hdc	23.5754	2.13361e-132		Alox12e	-7.12617	4.45e-29
Serpine1	22.7821	6.7911e-42		Gm35853	-29.1666	1.03e-28
Il1b	22.6789	8.25272e-92		Tspan32	-6.65624	1.54e-28
Pdcd1lg2	21.2841	2.16693e-12		Vrk1	-3.46347	3.99e-28
Slamf1	21.2513	1.35315e-22		Rab11fip4	-4.66865	2.55e-27
Mmp8	21.2149	7.16307e-78		Rab29	-4.13987	2.88e-27
Ifitm1	21.1449	3.36165e-155		Ifit1bl1	-4.71715	3.5e-27
Gm12185	20.7385	3.65991e-47		Neb	-13.0758	8.02e-27
Slc16a1	19.5766	0.000163888		Specc1	-9.77838	1.03e-26
Ppbp	19.4558	8.27231e-62		Nrm	-7.26601	1.42e-26
Smpd5	19.1314	1.41037e-39		St3gal4	-3.57276	2.87e-26
Cxcl3	18.7861	2.92043e-188		Tspan13	-3.79154	5.62e-26
Gm15247	18.1358	1.03729e-05		Ubac2	-4.37843	1.81e-25
Scd2	16.5413	4.40232e-12		Lfng	-2.99564	5.94e-25
Gm16754	16.1896	9.23124e-07		Cst7	-10.9395	9.33e-25
Bmp6	16.1424	3.98673e-06		Acot7	-3.59226	1.18e-24
Rnf225	16.0242	3.65926e-13		Ifit3b	-4.81863	9.24e-24
Hamp	15.9684	7.8003e-05		Sema4d	-3.64055	1.24e-23
Inhba	15.792	3.64619e-37		Ogfrl1	-3.21165	2.82e-23
Mthfd1l	15.4649	1.3817e-20		4930581F22Rik	-5.97551	7.95e-23
Trem1	14.8863	4.62811e-58		Dock5	-5.79718	1.87e-22
Syt7	14.4055	1.37635e-14		Tnfrsf13b	-6.97514	2.35e-22
Slc38a4	14.3713	4.55297e-05		S100a6	-2.97427	5.39e-22
Mif	14.3084	4.29908e-129		Fam43a	-3.67855	6.22e-22
Il1a	14.2472	9.1606e-68		Spns3	-23.3458	8.33e-22
Dpysl3	14.0553	3.12796e-07		Napsa	-2.5015	1.2e-21
Hilpda	13.9887	1.73204e-68		Nxpe4	-8.07088	1.22e-21
Pfn2	13.7319	0.000232929		Serpina11	-7.78377	1.47e-21
Tfrc	13.5489	9.80287e-52		Ltb	-4.70804	1.82e-21
Il1r2	13.4125	1.8407e-44		E130215H24Rik	-12.4121	2.75e-21
5830415G21Rik	13.3806	2.90799e-12		Tecr	-2.44901	2.82e-21
Iqcg	13.3269	4.05611e-31		Fes	-2.25973	5.39e-21
Ppp1r13l	13.1177	2.32491e-09		Septin1	-3.33106	5.78e-21
Mtmr7	13.085	5.79688e-11		Dbi	-4.49878	2.07e-20
Pfkfb3	13.0539	1.361e-69		Ptpn22	-3.51865	2.09e-20
Cnn3	13.0505	1.42262e-09		Mylk	-7.92043	4.14e-20
Dgkh	12.9335	0.000446467		Rnase6	-2.43985	6.14e-20
Tnfsf9	12.8867	2.555e-13		Tesc	-2.91099	8.75e-20
Fam114a1	12.788	2.31704e-21		Zfhx3	-9.48329	9.27e-20
Insl6	12.7385	6.65013e-21		Cd180	-4.03485	1e-19
BC023105	12.503	0.00151993		Pdlim1	-2.11076	1.51e-19
P4ha1	12.1273	5.22307e-91		Chn2	-9.16113	1.52e-19
Wars	12.0859	1.35625e-138		Tmem160	-5.17966	1.9e-19
Gm32511	12.0429	7.90072e-07		Ltb4r1	-2.80401	1.95e-19
Trim30c	11.8092	8.55688e-11		Prkca	-4.02866	2.25e-19
Vnn3	11.7311	0.0114502		Nudt4	-3.85025	2.64e-19
Ero1l	11.674	2.56012e-105		Rab3d	-5.86278	3.32e-19
Gbp4	11.5707	1.5996e-140		Emp3	-2.2377	3.98e-19
Cma1	11.5656	1.23443e-07		Ikzf1	-2.52853	5.62e-19
Plbd1	11.4941	1.3247e-30		Limd2	-2.32185	6.15e-19
Phlda1	11.1994	3.38742e-42		Rmnd5b	-2.82764	6.66e-19
Cxcl1	10.9893	5.07409e-44		Slco4a1	-9.31379	8.09e-19
Gm5970	10.8944	0.00221766		Mrtfa	-2.48827	9.95e-19
Olfr548-ps1	10.8798	2.90408e-05		Slc35c2	-3.71261	1.25e-18
Slc7a11	10.7782	7.71659e-127		Fbxo9	-2.32927	1.94e-18
Atf3	10.6906	2.49796e-43		Grk6	-2.1757	3.18e-18
Zc3h12c	10.5794	3.51818e-14		Plcb2	-3.43825	5.04e-18
Pfkl	10.5158	6.4024e-100		Ptpre	-2.53458	5.05e-18
Il13	10.4266	1.36697e-37		Smpd3	-19.788	6.15e-18
Cd274	10.3303	6.25439e-113		Cd244a	-4.98514	8.9e-18
Cstdc4	10.3268	0.00336196		Lamtor2	-4.76848	1.09e-17
Il13ra1	10.2504	4.07541e-25		Cdc42ep3	-2.43395	1.1e-17
Cxcl2	10.1705	2.43042e-83		Scp2	-2.81957	1.23e-17
Hes1	10.1464	2.11463e-45		Rassf5	-2.33544	1.64e-17
Crem	9.90866	1.63293e-24		Tmem86a	-4.77354	4.63e-17
Gm6209	9.78588	0.00176325		Bri3bp	-2.90228	4.67e-17
Thbs4	9.7592	0.000435262		Ceacam1	-4.21973	5.13e-17
Hspa1b	9.75458	2.44284e-15		Cuta	-3.07251	6.91e-17
Pgm1	9.74425	1.73846e-71		Rgs18	-2.44315	7.44e-17
Tnfaip2	9.74298	3.34718e-108		Ptpn18	-3.06707	8.82e-17
Egr2	9.61475	1.30936e-55		Agfg2	-11.5763	8.92e-17
Klf4	9.52087	1.70668e-15		Itga2	-31.5896	1.28e-16
Tpi1	9.39661	3.92525e-104		Tmem273	-4.74274	1.48e-16
Olfml2b	9.39567	0.00191686		Cnn2	-2.65807	1.48e-16
Gm43181	9.38439	0.00237418		Camkk2	-2.37691	1.85e-16
AA467197	9.36055	9.30824e-19		Xpc	-5.125	2.04e-16
Lair1	9.26861	1.97727e-46		Nlrp12	-5.80519	2.36e-16
Kdelr3	9.18925	0.000468328		Baiap2	-2.15766	2.44e-16
Irak3	9.1674	3.22465e-140		Rfc2	-2.53439	2.64e-16
Il1f6	9.15995	2.88235e-05		Crot	-5.19949	2.69e-16
Focad	9.14168	6.31044e-07		Dok3	-2.26473	2.78e-16
Trib3	9.03947	4.98732e-13		Gda	-1.95413	3.6e-16
Thbs1	8.76836	2.6122e-80		Slc4a7	-3.32108	4e-16
Slc6a9	8.71963	5.55253e-09		Rit1	-2.44426	4.6e-16
2900060B14Rik	8.6836	2.66616e-06		Hsh2d	-3.86141	5.9e-16
Nfkbiz	8.64257	1.86665e-61		Ndrg3	-14.2168	6.55e-16
Adm2	8.59759	1.87237e-09		Snap47	-8.49304	8.06e-16
Nab2	8.58474	2.59706e-31		Kif21b	-2.54949	8.87e-16
Hspa1a	8.4923	3.49797e-16		Mapk14	-3.07282	9.47e-16
Egln1	8.34216	1.54766e-58		Tmem59	-2.16312	1.05e-15
Gm48231	8.32472	0.00140522		Ssbp3	-2.99134	1.11e-15
Slc43a3	8.26492	1.11119e-09		Crtc1	-7.2438	1.14e-15
Nlrp3	8.25023	2.10884e-14		Spns2	-5.79346	1.28e-15
Akr1b8	8.23534	3.99006e-17		Slfn5	-1.94282	1.34e-15
Gbp8	8.11928	2.10356e-45		Tnk2	-5.07639	1.56e-15
Met	8.0645	5.11995e-28		Nqo2	-3.87784	1.78e-15
Tgif1	8.06214	7.55732e-34		Epsti1	-2.6918	4.27e-15
Slc36a3os	8.02323	0.00449329		Slc12a9	-4.44196	4.81e-15
Acod1	7.9744	3.14069e-16		Gm47415	-2.22643	5.14e-15
Mreg	7.84995	1.48026e-06		Rcsd1	-2.37651	5.51e-15
Tgm2	7.84944	8.48589e-73		Arhgap25	-1.90256	6.58e-15
Nampt	7.82112	1.87536e-147		Camk2g	-2.67555	7.13e-15
Grhpr	7.74678	3.26896e-08		Trerf1	-1.95487	9.93e-15
Gpr141	7.69404	1.02043e-51		Cited2	-4.1372	1.04e-14
Bcar1	7.68621	0.000518892		Bcl2a1a	-1.93301	1.05e-14
Egr3	7.67729	1.35124e-08		Mfsd10	-3.88692	1.24e-14
Slc2a1	7.57273	9.0912e-47		Rogdi	-4.81616	1.55e-14
Crim1	7.55431	5.34341e-06		Tmigd3	-3.77067	1.6e-14
Timm8a1	7.44833	1.69302e-10		Kantr	-3.31485	1.65e-14
Intu	7.40487	4.32961e-05		Gpx1	-2.36596	1.69e-14
Sgms2	7.31519	4.26375e-45		Anapc5	-2.12064	1.9e-14
Smox	7.31487	5.05281e-35		Tm7sf3	-7.0998	2.03e-14
Ccl4	7.27283	3.50588e-34		Nudt7	-6.46938	2.23e-14
Sgce	7.1799	0.000150073		Slc35e3	-7.2639	2.33e-14
NA	7.05135	5.07556e-10		2310001H17Rik	-2.7162	2.47e-14
Hcar2	6.9596	1.46651e-13		Foxp1	-3.23892	2.51e-14
Agpat5	6.93351	2.17867e-83		Tsc22d3	-4.52719	2.63e-14
Txk	6.86288	0.00376563		P2ry14	-1.94343	2.65e-14
Gm48210	6.84289	8.75135e-05		Lamtor4	-4.74925	2.78e-14
Pou2f2	6.83079	2.06377e-46		Ctse	-1.98576	3.75e-14
Mmp27	6.82943	6.12618e-34		Stk19	-3.08929	4.34e-14
Il1f9	6.82013	0.00140106		Sema4b	-3.81821	4.84e-14
Trpm2	6.74193	1.38939e-11		Slc50a1	-3.4654	5.59e-14
Gpat3	6.73891	2.66616e-06		Cxcl13	-5.17531	6.22e-14
S100a8	6.66439	1.28777e-06		Mxd4	-2.79493	1.28e-13
Nap1l5	6.65671	0.000528737		Klra2	-2.24115	1.28e-13
Clec4n	6.61093	3.6289e-67		Mat2a	-1.71034	1.34e-13
Tpsb2	6.57275	2.38136e-06		Atp13a2	-2.7877	1.38e-13
A930007I19Rik	6.52272	4.02808e-05		Gsto1	-2.55229	1.56e-13
Gab1	6.50627	8.88113e-05		Pithd1	-2.67512	1.57e-13
Cd200	6.49169	3.63684e-16		Tmem158	-6.58156	1.61e-13
Snx25	6.41685	7.18455e-17		Phf11c	-3.27382	1.92e-13
Mirt2	6.41161	3.63438e-71		Gpr65	-2.31687	2.09e-13
Ier3	6.40639	5.49877e-29		Daglb	-7.36224	2.45e-13
Pgk1	6.40591	6.03163e-83		Fam174b	-19.1899	2.61e-13
Gm43769	6.37181	0.00602066		Dhrs3	-3.63635	2.88e-13
Upp1	6.3082	2.01238e-67		Rarg	-5.2528	2.94e-13
A930015D03Rik	6.2632	6.056e-07		Sec11c	-2.02141	3.17e-13
Galk1	6.24257	0.000145432		Padi4	-2.75346	3.78e-13
Tmem189	6.20439	2.38533e-72		Pts	-3.14449	3.99e-13
Pfkp	6.15937	1.01426e-53		Arhgap45	-1.80228	4.23e-13
Cd200r4	6.14512	3.70301e-30		Nfatc2	-5.6084	4.57e-13
Csrnp1	6.09306	4.282e-25		Ppp1r21	-3.87353	4.99e-13
Abca1	6.05898	7.02087e-33		Ccpg1	-1.91842	5.44e-13
Me1	6.03778	5.24902e-06		Dok2	-1.99947	6.66e-13
Parp10	6.0219	2.15972e-68		Gm39556	-3.59632	7.04e-13
Asns	5.98541	3.09373e-05		Ccdc88c	-3.08608	8.29e-13
2310022B05Rik	5.98244	3.02953e-18		Mfsd5	-2.33406	8.33e-13
Gm4841	5.91858	1.40071e-13		Setdb2	-4.0128	8.56e-13
Ralgds	5.90739	9.0517e-09		Pla2g3	-10.189	9.57e-13
Slc7a5	5.8884	1.25544e-06		Itpr2	-3.42794	9.57e-13
Clic4	5.88601	3.03231e-31		Panct2	-4.69923	9.58e-13
Pdpn	5.88516	1.06969e-07		Palm	-2.52909	1.03e-12
Ric1	5.85207	4.40998e-17		Man2a2	-11.2114	1.08e-12
Acvrl1	5.84584	4.7559e-05		Dxo	-3.24098	1.13e-12
H2-Ab1	5.84226	6.82011e-25		Tbxas1	-1.73774	1.17e-12
Gbp2	5.82521	3.27401e-44		Oas1c	-5.46661	1.34e-12
Ido1	5.82488	0.00191322		Ptger4	-5.66269	1.39e-12
Lekr1	5.8125	5.65076e-05		Tmem154	-1.85919	1.44e-12
Tmem267	5.79957	2.21899e-08		Rgl2	-2.7418	1.5e-12
Psat1	5.72103	3.56529e-15		Il5ra	-2.35529	1.67e-12
Per1	5.69121	5.28081e-13		Chst13	-2.89884	1.71e-12
Flrt3	5.67649	2.47607e-12		Rbl2	-2.75036	1.77e-12
Iigp1	5.62463	2.55551e-24		Ptger2	-8.63043	1.78e-12
Tnf	5.59461	1.24779e-21		Qdpr	-3.41566	1.89e-12
Serpinb1b	5.59008	0.00551386		Pstpip1	-2.0435	2.28e-12
Ccdc58	5.5802	2.35973e-08		Tiam2	-4.84684	2.34e-12
Batf2	5.55956	5.35657e-07		Atf7ip	-2.16194	2.39e-12
Piga	5.54987	1.72399e-06		Rin3	-1.76043	2.52e-12
B4galt5	5.45059	7.94549e-80		Rps6kc1	-2.21262	2.78e-12
Igtp	5.42761	3.6701e-97		Padi2	-11.161	3.16e-12
Ppp1r3b	5.40471	3.53034e-27		Socs2	-1.97376	3.85e-12
Itgb8	5.37664	3.26896e-08		Mrpl33	-2.32431	4.18e-12
Gm42462	5.37198	1.36628e-10		Sord	-6.7747	4.36e-12
Gpsm2	5.36141	0.00246654		Mfng	-5.15337	4.51e-12
Gbp5	5.3496	5.11826e-18		Zfp706	-2.27067	5.31e-12
Pdxp	5.32031	0.000106272		Dhrs7	-3.27813	6.34e-12
Ulbp1	5.31432	5.41895e-08		Abcg3	-31.0364	6.75e-12
Stx11	5.31231	4.71997e-74		Adk	-3.44754	6.85e-12
Abr	5.30751	5.51044e-52		Clec4a3	-10.3587	7.01e-12
G530011O06Rik	5.22525	8.05514e-12		Dtnbp1	-2.15791	7.37e-12
Pmaip1	5.21646	3.18016e-44		Nfic	-2.20625	1.12e-11
Cyp1b1	5.20278	1.29585e-13		Tmem131l	-2.49939	1.13e-11
Tnfrsf26	5.20108	1.18536e-31		Ccnd3	-1.90239	1.21e-11
Lap3	5.19314	1.93074e-62		Pdzd2	-13.9135	1.22e-11
Ppme1	5.15464	2.23412e-52		Hcst	-2.95571	1.45e-11
Sdc4	5.13991	1.76605e-11		Ccn3	-10.1945	1.52e-11
Ppp2r3a	5.13952	0.001156		Svil	-3.19851	1.56e-11
Sipa1l1	5.11939	1.15451e-50		Tbc1d10c	-1.96285	1.58e-11
Atp7a	5.11858	0.00363011		Slc25a45	-2.65579	1.67e-11
Socs3	5.10814	1.50805e-20		Gpr55	-2.32454	1.76e-11
Tnfaip3	5.10399	1.0928e-46		Man1c1	-3.02637	1.79e-11
Ccrl2	5.096	1.99811e-32		Mtarc2	-3.03878	1.98e-11
Hic2	5.09011	0.000177516		Tk2	-2.41711	2.15e-11
Ptgr1	5.0711	2.44692e-10		Inpp5b	-2.05349	2.17e-11
Ddit4	5.05885	7.82531e-16		Mthfs	-2.30369	2.62e-11
Pilra	5.05696	1.64892e-60		Septin6	-3.02594	2.62e-11
Gm13840	5.05579	0.0005218		Ssh2	-1.80165	2.73e-11
Gm3839	5.04094	2.8494e-38		Sgpp1	-3.03619	2.87e-11
Nxn	5.02075	3.63473e-17		Calhm2	-9.06744	2.89e-11
Syce2	4.98859	4.3753e-13		Cideb	-3.08891	2.89e-11
Igfbp4	4.9849	0.00647694		Pip5k1c	-2.13574	3.15e-11
Slc41a2	4.95477	1.55497e-07		Gpr137b	-2.66205	3.15e-11
Gpaa1	4.9431	1.31545e-54		Pla2g15	-3.46796	3.68e-11
Nf1	4.92407	2.08638e-09		Zmynd8	-2.20059	4.23e-11
Snx18	4.87963	3.49797e-16		Ksr1	-1.97166	4.7e-11
Gm12216	4.86836	8.21459e-11		Gm21188	-1.88091	4.79e-11
Rusc2	4.85375	0.000351097		Eid2b	-4.43713	5e-11
Gm49759	4.84852	0.00175479		Elk3	-4.37228	5.23e-11
Fzd1	4.83591	5.05484e-06		Mtr	-5.68341	5.36e-11
Il18bp	4.81516	4.30262e-45		Atp2a3	-4.79833	5.57e-11
Ptgs2os	4.78234	0.0127295		Nup210	-7.22892	5.61e-11
Tgtp2	4.78039	0.00566972		Gadd45a	-1.82114	5.92e-11
Tapbpl	4.77802	9.66968e-54		Srm	-5.18321	5.92e-11
Alcam	4.77605	1.07644e-26		Esyt1	-1.85925	6.18e-11
Gm12250	4.75424	3.96019e-09		Gm47926	-10.1405	6.93e-11
Hmga1	4.74892	1.24625e-15		Evi2	-3.15419	8.07e-11
Ruvbl2	4.7442	4.09798e-36		Riox1	-2.1446	8.26e-11
Srgap3	4.70801	7.41981e-06		Itpr1	-6.36702	8.26e-11
Fnip2	4.70493	2.96272e-08		Ak3	-3.41444	8.69e-11
Slc7a2	4.69923	2.58763e-21		Wbp1	-5.31115	8.72e-11
Olfr1173	4.69173	0.000320635		Retnlg	-1.81734	9.68e-11
Gm14286	4.68593	0.000165386		Usp3	-2.22346	1.01e-10
Slc11a1	4.6735	7.94768e-49		Arhgap4	-1.89646	1.08e-10
Rras2	4.67	2.51411e-05		Rnase4	-10.3568	1.14e-10
Gm42432	4.66144	1.28324e-16		Cbx8	-6.52844	1.16e-10
Serf1	4.65068	4.56208e-06		Gimap1	-10.3489	1.54e-10
6530402F18Rik	4.62694	4.10873e-52		Ier2	-1.87942	1.76e-10
Mt1	4.62319	1.20588e-24		Hmox2	-1.7411	1.87e-10
NA	4.5884	2.06744e-08		Prkacb	-2.51032	2.09e-10
U90926	4.58523	1.07289e-08		Dapk2	-10.8908	2.14e-10
Tnfrsf9	4.58329	0.00276485		Ethe1	-2.79902	2.18e-10
Sowahc	4.57873	0.0118131		Itm2c	-1.72251	2.64e-10
Higd1a	4.56901	2.77873e-37		Slc1a5	-3.32012	2.84e-10
Ass1	4.56838	2.63445e-10		Agap1	-4.78378	3.07e-10
F10	4.53839	1.31712e-21		Ypel3	-1.66199	3.47e-10
Gm19705	4.51421	4.90525e-08		Spn	-2.58447	3.55e-10
Layn	4.5116	7.67677e-06		Nectin4	-4.91075	3.74e-10
Cdkn1a	4.48788	1.96054e-51		Tep1	-3.78699	3.74e-10
Gm2a	4.47661	4.24572e-33		Orai1	-2.33999	4.04e-10
Cd53	4.47547	5.31056e-50		Nsmaf	-3.90471	4.12e-10
Bcl3	4.45439	2.97828e-24		Lmo4	-1.78343	4.13e-10
H2-DMb1	4.45299	0.000233782		Manba	-15.8475	4.57e-10
Tpm4	4.42839	6.53219e-21		Rab37	-5.2963	4.64e-10
Apba3	4.37446	6.71159e-16		1600010M07Rik	-4.7743	4.92e-10
Srxn1	4.36971	5.9316e-41		Ppcdc	-2.77169	5.04e-10
Dst	4.36072	7.19448e-05		Uvrag	-1.86935	5.11e-10
Timp1	4.35483	1.81326e-09		Dhcr24	-4.81605	6.8e-10
Tpd52	4.34907	4.019e-36		Naxe	-3.15792	7.18e-10
Jdp2	4.34487	4.04407e-45		Neu1	-2.18973	7.33e-10
Arg2	4.34394	0.000823128		Tmem38a	-2.87476	8.01e-10
Tbl2	4.31574	2.105e-12		Abi3	-3.38267	8.2e-10
Arrdc4	4.31037	4.11696e-30		Prmt9	-3.25326	8.84e-10
Gm43499	4.30722	2.34383e-06		Cd48	-1.89253	8.87e-10
Pvr	4.29779	1.3014e-09		Septin9	-2.91461	1.01e-09
Aldh1a2	4.28528	9.04675e-16		Rhob	-2.16548	1.02e-09
Mllt6	4.28107	1.49407e-30		Orai2	-1.99259	1.14e-09
Src	4.26269	0.00029635		Klrb1f	-19.2616	1.21e-09
Slc23a2	4.25917	1.10381e-05		Ampd2	-1.94342	1.33e-09
Prdm1	4.24982	0.000122055		4930523C07Rik	-2.20487	1.34e-09
Tlr6	4.24239	2.0259e-15		Tmem147	-2.85562	1.36e-09
Fxyd2	4.23853	0.0111331		Rbm43	-1.84994	1.4e-09
Cyp11a1	4.22239	1.20229e-12		Pi16	-17.7162	1.45e-09
Irf1	4.21904	1.53075e-118		Gpd1l	-12.6712	1.5e-09
Pnp2	4.21472	0.0190513		Patz1	-3.37938	1.51e-09
Rnf19a	4.21369	1.03288e-17		Bscl2	-2.61564	1.54e-09
Fam78b	4.20424	0.0453069		Rab44	-1.80357	1.56e-09
Calhm6	4.19945	1.32204e-08		Xbp1	-1.80973	1.64e-09
Fbxo44	4.18413	0.0230866		Gngt2	-3.11141	1.65e-09
Tiam1	4.17639	8.22925e-07		Ergic3	-2.37785	1.83e-09
Tec	4.16953	5.94348e-73		Paqr7	-1.77041	1.94e-09
Il27	4.16898	8.28737e-14		Abcd1	-2.62246	2.18e-09
Glrp1	4.1675	1.85869e-05		Sptbn1	-1.9098	2.39e-09
Cd40	4.16078	2.50705e-12		Dglucy	-9.78928	2.87e-09
Myo10	4.15224	2.94759e-05		Megf9	-2.94248	3.48e-09
Txnrd1	4.14682	9.49847e-40		Rgs14	-1.90914	3.76e-09
Dusp16	4.1451	2.16836e-13		Smc3	-2.98194	3.99e-09
Gm43627	4.13811	0.00119357		Ms4a6b	-3.42073	4.05e-09
Nupr1	4.13681	2.56754e-08		Scap	-2.45703	4.25e-09
Dram1	4.13368	1.02579e-31		Man2b1	-1.78124	4.66e-09
Kdm4b	4.10628	5.88279e-15		Npepl1	-2.69699	4.73e-09
Impdh1	4.10518	2.98873e-16		C130050O18Rik	-2.50933	5e-09
Gm11510	4.09524	0.0138757		Dennd3	-3.96155	5.02e-09
Lmnb1	4.08108	6.66725e-19		Metrnl	-2.43131	5.66e-09
F830016B08Rik	4.08016	0.00043131		Casp3	-1.52515	5.69e-09
Hivep3	4.05114	0.00816023		Twf2	-1.85967	5.69e-09
NA	4.04384	0.00104715		Vill	-3.08842	6.08e-09
Plscr1	4.02885	0.000119723		Dock2	-1.74012	6.69e-09
AW112010	4.01731	1.31535e-17		Arhgef18	-4.47107	6.82e-09
Mex3d	4.00554	1.06818e-06		Smarca2	-2.18631	7.19e-09
Gbp11	4.00506	0.030167		9130008F23Rik	-2.33072	7.42e-09
B930036N10Rik	4.00118	2.89684e-05		Btk	-1.79812	7.47e-09
Gclc	3.98522	3.40379e-31		Map3k6	-13.0744	8.39e-09
Hmox1	3.97584	8.33204e-27		Mast3	-2.32816	8.47e-09
Irf8	3.97097	1.7913e-09		Apmap	-2.09981	8.96e-09
Got1	3.96712	2.03114e-14		Ddrgk1	-2.32735	9.48e-09
Cd9	3.96541	2.28066e-27		Aldh2	-1.64217	9.81e-09
Dcbld2	3.96509	2.35189e-05		Sell	-1.69025	1.09e-08
Slamf7	3.96173	2.84467e-06		Vmn2r26	-3.79239	1.11e-08
Gapdh	3.95258	6.19761e-58		Il16	-2.59208	1.28e-08
Gm38134	3.92989	0.0269755		Mfge8	-4.84784	1.34e-08
Mucl1	3.92471	0.0143739		Ldlrap1	-1.84369	1.34e-08
Dipk2a	3.92077	5.87913e-05		Hes6	-3.13402	1.5e-08
Rab33a	3.89796	0.000162842		Leprot	-1.71761	1.65e-08
Nol3	3.89772	0.00243249		Cdkn2aipnl	-2.94422	1.68e-08
Plaur	3.88144	7.92812e-61		D6Wsu163e	-4.18989	1.7e-08
Magee1	3.87685	0.00155755		Trappc9	-2.8891	1.7e-08
Gdf15	3.86966	9.42538e-05		Khk	-9.13719	1.8e-08
Tspan3	3.86832	8.37917e-11		Ndufb10	-2.15453	1.91e-08
Itga9	3.84367	0.00121034		Srpk2	-1.58957	1.95e-08
Jmjd6	3.82785	2.99656e-38		Traf3ip3	-2.57552	2e-08
Slc31a1	3.82754	2.75841e-17		Rnpep	-2.29491	2e-08
Trp53inp2	3.82547	1.08626e-05		Gusb	-2.82419	2.01e-08
Aldoc	3.81148	0.00325835		Gm5150	-5.31534	2.01e-08
Fndc3a	3.80304	2.14092e-21		Add3	-1.63282	2.03e-08
Abcc1	3.80079	1.35191e-40		B4galnt1	-1.78761	2.15e-08
Msh4	3.76715	0.000610194		Grn	-1.76642	2.28e-08
Atn1	3.76337	1.67296e-20		Prxl2a	-6.3615	2.46e-08
Rhoh	3.74865	2.04142e-43		Rp9	-2.0043	2.52e-08
Prdx1	3.73482	2.10859e-25		Suox	-2.97334	2.52e-08
Slc2a3	3.7336	2.29342e-26		Fer	-1.71805	2.81e-08
Sec61a2	3.72544	0.00164118		Map4k2	-2.15936	2.84e-08
Nmrk1	3.72112	2.94468e-11		Smim40	-3.68809	3.03e-08
Mmp13	3.72092	1.70566e-06		Evl	-1.90246	3.28e-08
Ifitm2	3.71867	5.08537e-25		Cbx4	-2.19805	3.33e-08
Tubb6	3.7155	1.27776e-21		Pdcd4	-4.201	3.61e-08
Tarm1	3.69217	1.17719e-14		Cmc2	-2.81127	3.95e-08
Psme2	3.68842	1.2711e-44		Stn1	-3.12478	3.97e-08
Gm15056	3.68036	2.985e-06		Erp29	-1.78444	4.21e-08
Armcx3	3.68028	5.86278e-12		Rbfa	-2.50229	4.41e-08
Hk3	3.66189	4.29957e-19		Tbc1d9b	-1.9022	4.45e-08
Arhgap23	3.6614	1.55904e-05		Haus4	-7.64193	4.47e-08
Erf	3.6516	2.80357e-07		Prpf19	-2.7372	4.47e-08
Phldb3	3.63958	1.39366e-07		Ntpcr	-3.9508	4.48e-08
Nr4a3	3.63825	0.00330118		Etfb	-3.32114	4.87e-08
Rnf217	3.63664	0.0259996		Ifi27l2a	-1.86118	4.95e-08
Wfdc17	3.63543	4.60127e-08		Ckb	-2.89971	5.02e-08
Ppard	3.62805	2.78231e-14		Itga4	-1.73265	5.05e-08
Map4	3.61612	6.27574e-57		Pnpo	-3.37973	5.05e-08
Mir22hg	3.61109	9.73893e-24		Adgre5	-1.6371	5.18e-08
Eaf1	3.60472	8.80997e-19		Eci2	-2.42249	5.45e-08
Cd74	3.60038	1.34199e-13		Ncoa7	-2.38209	5.67e-08
Alkbh5	3.58044	7.9444e-37		Psd3	-9.25219	5.71e-08
Tma16	3.57402	4.18058e-12		Kat2a	-6.32831	5.85e-08
Chic1	3.57285	0.0294597		Cela1	-4.2975	6.22e-08
Mt2	3.57079	6.57252e-09		Cyp4f13	-2.29774	6.22e-08
Gm47111	3.56515	0.000414917		Irs2	-1.96134	6.4e-08
Car13	3.56353	1.10003e-08		Pip5k1b	-3.50708	6.89e-08
Gbp6	3.54121	2.59332e-05		Ms4a4c	-2.50535	6.97e-08
Lrrk2	3.53513	3.16518e-25		Lpcat2	-1.62992	7.01e-08
Samd8	3.52524	8.29189e-13		Rflnb	-1.42934	7.71e-08
Spaca6	3.51525	0.0104705		Mettl7a1	-7.05513	7.76e-08
Car2	3.48859	0.0229202		Ikzf4	-4.77989	8.15e-08
Kdm3a	3.48431	1.7867e-18		Ikzf2	-2.8579	8.29e-08
Pgap1	3.47957	0.00013438		Dctpp1	-4.31887	8.45e-08
Osm	3.46854	3.21791e-28		Rpa1	-2.92867	9.08e-08
Anxa2	3.46789	6.35498e-15		Cdk2ap2	-1.90262	1.08e-07
Rnf128	3.45703	5.18664e-17		Smim24	-7.9266	1.12e-07
Olfr56	3.45701	0.00587334		Hexa	-2.00781	1.12e-07
Osbpl8	3.45275	1.64931e-30		Arsb	-3.14906	1.2e-07
Nabp1	3.44891	1.10116e-35		Acyp1	-3.20997	1.35e-07
Nfkb2	3.44653	3.17083e-28		Arhgef6	-1.88102	1.4e-07
Ppfibp2	3.44499	5.31869e-27		Ilk	-1.81648	1.41e-07
Tmbim4	3.43298	1.356e-64		Mbp	-1.83426	1.41e-07
Olr1	3.4277	7.25515e-27		Hmgn5	-4.60076	1.46e-07
Mrpl45	3.42601	1.10035e-26		Apobr	-1.59534	1.47e-07
Eno1	3.41963	8.04701e-60		Cetn2	-2.84621	1.5e-07
Hook2	3.41059	2.61264e-05		E230014E18Rik	-36.1437	1.51e-07
Atf5	3.40279	2.35174e-10		Ndufa13	-1.88374	1.56e-07
Serpinb9	3.40176	4.61955e-14		Slc38a1	-1.93274	1.57e-07
Dusp5	3.39945	3.02299e-18		A530010L16Rik	-7.69769	1.57e-07
Plpp3	3.3962	8.15116e-07		Sirt7	-1.68802	1.61e-07
Cenpj	3.39543	4.05527e-12		Rnaseh2c	-4.0283	1.62e-07
Bcar3	3.39045	0.0129392		Cenpx	-2.49845	1.68e-07
Serpinb1a	3.38612	1.67253e-19		Pigk	-2.74141	1.72e-07
Cd14	3.38608	1.38045e-15		Cnp	-1.88356	1.74e-07
Tgfbr2	3.38291	3.25361e-21		Park7	-2.53933	1.78e-07
Rilpl2	3.38254	1.57549e-32		Sft2d2	-1.7722	1.91e-07
Hmces	3.38153	9.17893e-07		Stk26	-3.62718	1.92e-07
Slc16a3	3.37639	2.30307e-46		Itgax	-1.71726	1.99e-07
Clmp	3.3719	0.0494897		Dcxr	-4.48607	2.01e-07
Bmpr1a	3.36762	3.9917e-07		Fndc5	-3.03817	2.05e-07
Adamtsl5	3.36528	0.000101816		Emid1	-18.0514	2.1e-07
Ppa1	3.36449	9.25909e-12		Adgrg5	-10.8798	2.19e-07
Gphn	3.3642	0.000372964		Ms4a6c	-2.8464	2.21e-07
Nub1	3.3514	3.38389e-40		Anxa1	-2.91656	2.38e-07
Pafah1b3	3.35025	4.1942e-26		Cebpe	-1.7927	2.47e-07
P4hb	3.34319	3.40273e-50		Fis1	-1.67327	2.47e-07
Vdac1	3.3428	4.6061e-19		Mcm3ap	-2.18686	2.52e-07
Hk1	3.33104	2.13982e-43		Rgl1	-1.91967	2.61e-07
Rab20	3.32204	2.578e-21		Jade2	-3.16494	2.61e-07
Clec4d	3.32136	4.62982e-22		Pip4k2b	-3.14814	2.66e-07
Arid5b	3.3124	5.50794e-10		P2rx1	-1.55036	2.7e-07
Gm43814	3.31195	4.38798e-05		Unc5cl	-2.73206	2.88e-07
Gpr35	3.3089	3.92376e-10		Mctp1	-2.60217	2.94e-07
Zfp395	3.30307	1.07436e-08		Nagpa	-2.59845	2.95e-07
Lhfpl2	3.29972	9.65021e-17		Cmas	-1.77413	3.14e-07
Gm38082	3.29893	0.0364406		Cd34	-6.18258	3.32e-07
Nlrc5	3.28515	1.06118e-21		Os9	-1.62033	3.57e-07
Mxi1	3.28099	4.74056e-39		Cib1	-1.87038	3.66e-07
Gm2011	3.28068	0.0115693		Nav1	-3.44005	3.85e-07
Blvrb	3.27882	1.67285e-13		Zfp362	-6.42271	3.93e-07
Slc25a25	3.27315	1.70575e-11		Ppm1m	-2.48883	4e-07
Mertk	3.27195	0.000395376		Kctd12	-1.85834	4.02e-07
Clcn3	3.26993	5.79972e-10		Rnf144b	-1.71391	4.11e-07
Map2k1	3.26296	1.28908e-35		Inpp4b	-62.2486	4.14e-07
Ly6g	3.26007	0.000367158		Pgls	-2.36873	4.29e-07
Arg1	3.25966	4.79726e-07		Tor4a	-3.08606	4.48e-07
Mllt11	3.24879	3.51139e-05		Ltb4r2	-94.3815	4.95e-07
Maml2	3.24581	0.0172398		Tesk2	-4.63154	4.96e-07
Uap1	3.24512	2.35708e-14		Stx16	-2.42466	4.96e-07
Creld2	3.24508	4.0612e-17		Sgk1	-1.95961	5.78e-07
Hacd1	3.24207	0.0425519		Grk2	-1.50963	5.79e-07
4931428F04Rik	3.23853	0.0491567		Stk10	-1.63551	6.56e-07
Rasa4	3.23829	6.04966e-08		Pip4k2a	-1.62871	6.67e-07
Pdia5	3.23726	0.0387367		Trappc2l	-1.8962	6.71e-07
Palld	3.23164	0.0492826		Mrpl34	-2.1399	6.79e-07
Zc3h12a	3.22926	1.11622e-16		Mthfsl	-1.93856	6.8e-07
Tmem63b	3.22127	0.0037903		Mthfsd	-2.99361	6.84e-07
Gm12840	3.21627	6.14977e-07		Igf1	-4.51229	7.01e-07
Spred1	3.21334	3.06244e-09		Oit3	-3.02683	7.01e-07
Epb41l2	3.20856	1.95086e-08		Mesd	-1.9489	7.04e-07
Fzd7	3.20744	2.36767e-09		Glod4	-2.89042	7.1e-07
Zhx2	3.20367	0.00840154		Spaca9	-7.94125	7.17e-07
5830408C22Rik	3.2004	0.000901575		Atic	-2.23394	7.34e-07
Foxp4	3.19587	1.03953e-06		Mical1	-2.1004	7.75e-07
Rabgef1	3.18732	1.37444e-11		Acox3	-2.5826	8.13e-07
Gm43984	3.18726	0.038627		Lbh	-2.27911	8.25e-07
Ero1lb	3.18275	2.85215e-12		Stard3	-1.58223	8.32e-07
Ldha	3.16123	1.62007e-37		Fry	-3.07263	8.33e-07
Plekha8	3.15025	0.0169573		Arl11	-9.21369	8.72e-07
Ecpas	3.13856	9.12508e-32		Tmed3	-2.40728	8.76e-07
Pilrb1	3.13096	1.80187e-24		Ecd	-2.33947	8.84e-07
Kitl	3.12418	0.0192206		Ppt2	-4.35335	8.9e-07
Fam129b	3.12248	2.47653e-14		Suclg1	-1.93159	9.66e-07
Msi2	3.12164	5.72475e-18		Mlec	-1.659	1.01e-06
Ccl5	3.1141	8.71822e-15		Rcbtb2	-1.63959	1.04e-06
Tlcd2	3.10667	0.000766989		Dgka	-2.08689	1.06e-06
Lyve1	3.10098	0.0168847		Ppdpf	-2.60426	1.08e-06
Pde10a	3.09672	0.0402748		Poli	-8.40523	1.08e-06
Alg9	3.09594	7.14819e-05		Tmem14c	-1.85639	1.1e-06
Clec4e	3.08538	3.18523e-20		Ak8	-16.1032	1.12e-06
Cdr2	3.08299	0.015385		Cdipt	-1.65305	1.14e-06
Traf1	3.0787	3.2371e-05		Mafb	-3.65001	1.17e-06
Malt1	3.07535	3.49718e-09		Sh3bp1	-3.16761	1.22e-06
Fpr2	3.0672	7.46064e-10		Nceh1	-2.05071	1.25e-06
Rnf19b	3.06359	8.02359e-27		Pink1	-1.71788	1.28e-06
Mcoln2	3.06231	0.00410481		AB124611	-1.43247	1.31e-06
Nfkbid	3.0617	5.21902e-31		Lta4h	-1.77064	1.32e-06
Bsg	3.05398	5.88638e-39		Hsd17b4	-3.92219	1.32e-06
Slc40a1	3.0504	1.89794e-22		Snx2	-1.77824	1.38e-06
Nqo1	3.04639	5.5111e-15		Sac3d1	-4.81786	1.43e-06
Lpar1	3.0433	0.00235973		H6pd	-2.03807	1.48e-06
Spryd7	3.04085	5.45721e-06		Ganc	-3.60831	1.52e-06
Vcam1	3.03349	6.66506e-06		Selenof	-1.55303	1.54e-06
Tnfrsf1b	3.02431	2.87911e-16		Sting1	-2.40639	1.58e-06
Cxcl16	3.00827	1.45869e-07		Cutc	-2.2649	1.62e-06
Cystm1	3.00461	0.0262512		Parvg	-1.83174	1.62e-06
Plaat3	3.00452	5.82419e-12		Lrrc25	-2.1538	1.71e-06
Emilin2	3.00224	2.77769e-30		3110082I17Rik	-4.01849	1.8e-06
Mcub	2.99942	1.96039e-07		Slc66a2	-2.08259	1.84e-06
Gm47761	2.98622	0.0224621		Cyp4f18	-1.61813	1.89e-06
Iqgap3	2.98569	0.0135293		Ffar2	-1.68303	1.9e-06
Blcap	2.97962	3.7069e-24		Rhof	-1.90596	1.92e-06
Dusp6	2.97922	3.80943e-26		Mrps24	-2.21616	2e-06
Anp32e	2.97842	3.08449e-15		Fabp7	-2.83941	2.01e-06
Gbe1	2.97393	3.16109e-22		Aprt	-1.56384	2.02e-06
Cdc42ep2	2.97291	2.00681e-07		R3hdm4	-3.41579	2.04e-06
Plin2	2.96911	2.33508e-28		Lifr	-3.54559	2.08e-06
Ccl24	2.9669	1.68562e-05		Ago1	-3.04282	2.19e-06
Prdx6	2.96616	5.97021e-31		Rassf2	-2.13622	2.19e-06
Med13	2.96314	1.14727e-22		Lage3	-4.45378	2.29e-06
Lonrf1	2.95898	2.531e-12		Mir142hg	-1.93145	2.3e-06
Cep76	2.95763	0.00504235		Siglec1	-4.14937	2.34e-06
Sh3glb1	2.94797	6.80685e-24		Mdp1	-2.0111	2.39e-06
Slc39a14	2.94759	0.000980411		Akna	-1.90807	2.4e-06
Cbwd1	2.94423	0.00241369		Cdk5	-4.72755	2.51e-06
Exosc8	2.93343	6.65702e-12		Ebp	-2.10783	2.54e-06
St3gal5	2.93331	8.76302e-11		Cpne3	-1.80318	2.66e-06
Vezt	2.93241	7.63372e-05		Gm14548	-2.48536	2.68e-06
Gbp3	2.93204	1.94608e-15		Mrpl22	-2.25738	2.69e-06
Il18rap	2.92869	3.46095e-09		Pik3r1	-1.9837	2.71e-06
Gimap4	2.92846	0.033553		Gm31520	-4.41394	2.74e-06
Slc2a6	2.92576	2.08366e-11		Ankrd16	-2.52571	2.82e-06
Rab3ip	2.91336	0.000608555		Cdkn2a	-2.53744	2.85e-06
Gas8	2.90884	0.0342183		Thap3	-5.41262	3.04e-06
Fbxl5	2.90241	5.07801e-30		Elp1	-4.41394	3.11e-06
Sertad1	2.89917	1.53235e-09		Dusp7	-3.95523	3.58e-06
Pilrb2	2.89883	1.13256e-16		Tbc1d2	-4.19837	3.69e-06
Dubr	2.8954	1.58511e-16		Fbh1	-2.77482	3.84e-06
Hsp90aa1	2.89088	1.63863e-26		Rtn4ip1	-3.53254	3.95e-06
Impa2	2.8839	1.23823e-10		Treml2	-1.40438	4.03e-06
Tmsb10	2.88375	7.40182e-10		Washc2	-1.62114	4.18e-06
Pi4k2b	2.88192	4.98735e-06		Nabp2	-2.28791	4.24e-06
H2-Eb1	2.87895	6.76576e-07		Mitd1	-2.00357	4.33e-06
Lrrc8c	2.87555	2.61176e-07		Cdc14b	-3.58023	4.39e-06
Eogt	2.87305	0.0461665		Ctsa	-1.97745	4.39e-06
N4bp2	2.87164	5.63037e-10		Hck	-1.44523	4.47e-06
Aldoart1	2.86969	5.08007e-09		Hcfc1r1	-2.32616	4.48e-06
Smpdl3b	2.86453	1.35409e-05		Fam53b	-3.58909	4.53e-06
Stx2	2.86083	2.61162e-16		Tmem219	-1.86312	4.54e-06
Acpp	2.8608	3.02229e-29		Pigs	-2.36517	4.8e-06
Slc19a2	2.86013	0.00146492		Dstn	-1.52976	4.9e-06
Hsp90ab1	2.85723	1.22132e-45		Poglut1	-3.98459	4.92e-06
Ap3s1	2.85648	1.31085e-22		Evi5	-2.17703	5.13e-06
Eno1b	2.8541	0.000792724		Pgm2l1	-4.41448	5.22e-06
Hspa8	2.85313	1.09184e-30		Evi2a	-1.54836	5.36e-06
Pdlim4	2.84755	0.00421073		Senp7	-2.62536	5.38e-06
Cycs	2.84468	1.35028e-31		Nipal3	-2.23176	5.4e-06
Tanc2	2.84309	0.0303526		Hps3	-1.87138	5.44e-06
Pim2	2.84255	2.22201e-42		Got2	-2.14311	5.44e-06
Arl5b	2.83931	3.69905e-05		Dlg3	-5.84448	5.79e-06
App	2.83677	4.3661e-10		Alox5	-1.53416	6.03e-06
Afg3l2	2.8359	2.46659e-12		S1pr4	-2.13025	6.08e-06
Tnfrsf23	2.83308	1.41971e-05		2300009A05Rik	-2.17512	6.16e-06
Dnajb2	2.83049	0.000467987		Gstm4	-5.49432	6.18e-06
Stat3	2.82645	1.38095e-31		Hexb	-1.53174	6.26e-06
Ggta1	2.82157	0.00439073		Tmem104	-1.64544	6.27e-06
Gkap1	2.82048	0.0137451		Gm10384	-70.3033	6.3e-06
Npepps	2.8176	2.17129e-34		Gltp	-1.74038	6.3e-06
Hivep2	2.8163	0.00010838		Nhsl2	-1.68943	6.35e-06
Nfil3	2.80564	5.97926e-26		Stim1	-1.68665	6.53e-06
Etv5	2.79809	0.000329251		Susd3	-6.28407	6.63e-06
Gtpbp2	2.7898	1.96967e-21		Siae	-4.69304	6.64e-06
Cd83	2.78212	0.00749597		Rasa3	-1.59124	6.74e-06
Lonp1	2.77951	4.42014e-09		Lst1	-1.61025	6.79e-06
Cacna1d	2.77792	0.0127295		Fmo5	-2.25942	7.12e-06
Cnot7	2.77612	3.48918e-11		Abca2	-6.3092	7.46e-06
Abhd18	2.76774	1.62004e-07		Ly6c1	-2.22977	7.62e-06
4933412E12Rik	2.76695	0.00303131		Armc3	-3.30872	7.82e-06
Eml1	2.76425	0.00857828		Atxn7	-1.69474	7.92e-06
Pea15a	2.76393	9.36056e-06		Scamp2	-1.44735	7.96e-06
Rmdn3	2.759	6.67506e-09		Trp53i11	-1.73348	8.11e-06
Scamp1	2.75874	0.00439019		Pank1	-2.67812	8.13e-06
Mrpl54	2.758	1.83858e-10		Atp1a3	-3.10078	8.31e-06
Optn	2.75422	0.0327705		Lmna	-1.70641	8.38e-06
Hpse	2.75404	0.000546715		Exosc7	-3.32841	8.56e-06
Sesn2	2.74593	1.13025e-19		Ormdl3	-2.08406	8.68e-06
Ramp3	2.74419	0.00145798		Entpd6	-4.57119	8.93e-06
Pim3	2.74374	5.43632e-13		Mapt	-9.69273	9.15e-06
Oaf	2.74293	0.00106888		D2hgdh	-4.70623	9.23e-06
Il2rg	2.7324	4.59843e-34		Ttc7	-3.75263	9.29e-06
C9orf72	2.72746	0.0131999		Pigx	-1.78443	9.29e-06
Snhg6	2.72456	3.5626e-06		Slco4c1	-2.7796	9.36e-06
Isca1	2.72384	0.000506507		Mis18a	-2.53245	9.36e-06
9530082P21Rik	2.7235	0.00089914		Capzb	-1.48359	9.5e-06
Icam1	2.71721	2.8366e-11		Zer1	-1.95927	9.55e-06
Pgam1	2.7126	4.84319e-25		Ptcd2	-2.16382	9.61e-06
Ifi27	2.70891	0.000242367		Guk1	-2.42834	9.62e-06
Psma5	2.70747	6.07281e-34		Akr1b10	-3.66008	9.67e-06
Unc5b	2.69837	0.00811855		Pcmtd2	-1.97967	9.96e-06
Ppp1r15a	2.69789	1.98248e-24		Agpat4	-1.62186	1e-05
Tiparp	2.69758	6.38831e-17		Rnaseh2a	-3.56758	1.03e-05
Gclm	2.69751	3.28742e-28		Dguok	-2.09933	1.05e-05
Prelid1	2.69491	1.56422e-33		Rps6ka1	-1.52299	1.06e-05
Plp2	2.69443	3.56013e-09		Oas3	-1.56601	1.07e-05
H2-Aa	2.69426	6.87348e-08		Abhd14b	-7.38366	1.07e-05
Trps1	2.68809	0.00541619		Lypla2	-1.70669	1.08e-05
Il15ra	2.68758	2.02278e-12		Relt	-1.45598	1.09e-05
Nr4a1	2.68755	0.000933261		Cdk14	-2.86157	1.11e-05
Kdm5b	2.68741	5.5285e-13		Galnt7	-3.43463	1.11e-05
Zfp292	2.68531	2.4219e-07		Fam126a	-1.6476	1.2e-05
Vmp1	2.68064	8.63852e-15		NA	-8.60526	1.2e-05
Ets2	2.68002	1.84532e-15		Fig4	-1.99066	1.22e-05
Sqstm1	2.67394	1.47642e-30		Sipa1	-1.74938	1.22e-05
Polr2d	2.66775	1.14518e-05		4930412C18Rik	-3.0474	1.26e-05
Hdlbp	2.6588	8.00605e-29		Cd300lb	-1.62641	1.27e-05
Nfe2l1	2.65565	1.02625e-11		Champ1	-1.73874	1.28e-05
Tmem140	2.65312	1.10466e-30		Atp8b5	-75.2441	1.28e-05
Gpi1	2.65273	1.0557e-24		Lypd6	-3.2608	1.3e-05
Bst1	2.65	1.79047e-11		Eid2	-4.15498	1.3e-05
Scpep1	2.64851	5.25646e-16		Cbr1	-3.33602	1.31e-05
Cd38	2.64566	4.53483e-06		Ndufs6	-2.06564	1.32e-05
Wsb1	2.64225	4.3676e-21		Ipcef1	-1.59771	1.33e-05
Cpne8	2.64119	0.0168587		Kctd12b	-22.2772	1.37e-05
Ralgapa1	2.64108	6.64831e-09		Hmgb1	-1.39016	1.38e-05
Oxsr1	2.64035	6.98243e-09		Svip	-11.882	1.47e-05
Rgcc	2.63992	6.94092e-14		Dym	-4.25587	1.54e-05
Foxo1	2.63851	9.25188e-10		Ptgs1	-1.51668	1.54e-05
Creb3l2	2.63831	0.0343848		Top2b	-1.68561	1.57e-05
Ahi1	2.63736	0.000851342		Gm30054	-74.3478	1.61e-05
Tmem50b	2.63565	3.66047e-16		Nek7	-1.69669	1.68e-05
Larp1b	2.62559	5.25303e-10		Mgll	-1.4614	1.74e-05
Mboat1	2.62457	2.17247e-20		Cog5	-2.02938	1.75e-05
Zfp36l1	2.62144	2.90649e-11		Slc35c1	-2.00611	1.8e-05
Ccl22	2.62114	0.0012098		Ralbp1	-1.62821	1.81e-05
Spire1	2.62054	0.0355126		Cap1	-2.35104	1.85e-05
Sod2	2.61564	1.07003e-09		Casp6	-2.90989	1.87e-05
Fcna	2.61351	0.00063526		Spr	-5.16223	1.87e-05
Piezo1	2.61346	4.17842e-05		Plxna4os1	-5.02387	1.91e-05
Chd3	2.61306	3.30329e-14		Flna	-1.62322	1.94e-05
Pon3	2.61248	6.78944e-09		Fbl	-1.79731	1.96e-05
Fam110a	2.60573	0.000651549		Dpm3	-1.93595	2.06e-05
Pcmt1	2.60559	9.37241e-32		Foxo4	-2.15371	2.06e-05
Ripk3	2.60187	0.000118142		Egr1	-1.78222	2.09e-05
Peak1	2.60147	2.23579e-05		Psmg1	-3.20683	2.1e-05
Gm20219	2.59932	0.0390968		Rnf187	-1.77194	2.1e-05
Mefv	2.59887	0.00443861		Rex1bd	-2.93421	2.12e-05
Ccne1	2.59463	0.000377728		Klrg1	-6.60673	2.13e-05
Pik3cb	2.593	5.06245e-12		6430548M08Rik	-1.62297	2.17e-05
Marco	2.58507	3.66844e-14		Map11	-1.86418	2.18e-05
Rnase2a	2.5794	0.00346744		Shld1	-2.84418	2.18e-05
5530400K19Rik	2.57261	0.00797898		Timm10b	-2.49228	2.22e-05
Gng2	2.57251	3.73963e-20		Ech1	-1.83958	2.24e-05
Trim30b	2.56793	9.05497e-35		Pros1	-4.63908	2.27e-05
Tmem170	2.56614	0.0109086		Tmc6	-2.18154	2.31e-05
Eif4ebp1	2.56492	2.60464e-20		Ptprcap	-2.51377	2.32e-05
C920009B18Rik	2.56427	9.98828e-07		Pxmp4	-2.4641	2.34e-05
Rims3	2.55908	0.00317256		Hagh	-2.75934	2.38e-05
Stk38l	2.55173	0.028323		Grk5	-2.46107	2.43e-05
Tnip3	2.55119	0.00945561		Lrrk1	-3.62513	2.46e-05
Vim	2.55113	4.32355e-14		Capn2	-1.54027	2.46e-05
Esd	2.54971	1.94457e-23		Ggt5	-4.20023	2.51e-05
Csf2rb2	2.54895	4.40469e-23		Tmco1	-2.55296	2.54e-05
Fam102a	2.54837	1.12327e-11		Acap3	-2.47985	2.6e-05
Seh1l	2.54758	5.11995e-13		Fam111a	-1.39796	2.63e-05
Emd	2.5457	1.05928e-15		Glrx5	-2.09861	2.63e-05
Hspa13	2.54541	0.00119973		Aif1	-12.0973	2.66e-05
Prkch	2.54274	1.01385e-05		Flot1	-1.47216	2.67e-05
St13	2.53268	4.87261e-15		Dnajc9	-3.83632	2.69e-05
Socs1	2.53179	2.75709e-27		Bckdk	-2.89382	2.7e-05
Il15	2.53049	0.00081877		Atp5e	-1.81319	2.75e-05
Smad7	2.52918	3.5582e-07		AC149090.1	-1.8631	2.75e-05
Cxcl10	2.52893	0.000611136		Acaa2	-4.51846	2.76e-05
Tceal9	2.52889	0.00103396		Tprgl	-1.46287	2.88e-05
C4b	2.52853	0.000249804		Cox15	-1.76416	2.9e-05
Dnajc21	2.52391	1.91928e-09		Dap	-1.71647	2.94e-05
Akap7	2.52331	2.77617e-05		Gmfg	-1.60936	3.01e-05
Sh3tc1	2.52159	0.0163737		Ttc5	-5.21063	3.12e-05
Ubap1	2.51798	2.19769e-27		Ndufb7	-1.88517	3.17e-05
Aars	2.51553	8.39427e-09		Ppp2r5c	-1.52368	3.21e-05
Ifrd1	2.51235	1.2271e-08		Igf1r	-1.74144	3.22e-05
Slc15a3	2.51069	2.46819e-07		Rchy1	-1.72661	3.23e-05
Ets1	2.50702	6.57326e-06		Chst12	-1.44115	3.27e-05
Hbb-bt	2.5046	0.0474956		Pycr2	-1.93267	3.3e-05
Mpeg1	2.50378	6.16895e-27		Dcaf4	-7.51559	3.32e-05
Morf4l2	2.50178	6.23103e-14		Pnpt1	-1.89916	3.35e-05
Msl3l2	2.50071	0.00420423		Ncapd3	-3.35086	3.41e-05
Pdk1	2.49833	1.48915e-08		Pih1d1	-2.24905	3.48e-05
Tbc1d9	2.49798	0.0117138		Mospd3	-2.89648	3.51e-05
Tap2	2.49685	7.75161e-38		Zfp831	-3.49274	3.54e-05
Ggct	2.49676	0.00190674		Mrps26	-2.20564	3.66e-05
Tnip1	2.49077	1.21243e-08		Atraid	-2.7637	3.66e-05
Bnip3l	2.48987	2.85141e-26		Anxa6	-1.43563	3.7e-05
Ptpn2	2.48903	1.84856e-15		1600014C10Rik	-1.38716	3.74e-05
Trem3	2.48757	0.00588992		Hsd17b11	-1.772	3.79e-05
Srebf1	2.48742	2.06097e-10		Selp	-3.25282	3.84e-05
Edem1	2.4874	4.69746e-19		Nudt16	-2.00839	3.89e-05
Coq4	2.48561	0.000123505		Cep19	-6.07339	3.94e-05
Ilf3	2.4846	7.95067e-11		Chek2	-6.04673	4.01e-05
Slc7a1	2.4843	1.11896e-10		Runx1	-1.56694	4.04e-05
Hk2	2.48329	7.56861e-18		Sec22c	-3.14292	4.12e-05
Dcaf12	2.4825	9.96272e-29		4933427D14Rik	-3.94952	4.3e-05
Stat1	2.48083	2.83987e-30		Plxdc2	-2.66682	4.32e-05
Myo1e	2.48059	0.000848204		Smap2	-1.69477	4.33e-05
Mitf	2.47592	9.96128e-05		Phf14	-1.78336	4.45e-05
Dhrs9	2.47523	3.49941e-12		Mrps36	-2.08996	4.45e-05
Hrh1	2.47102	0.000468785		Rara	-1.81665	4.61e-05
Atp6v0a1	2.46975	3.40045e-08		Mob3a	-1.40612	4.67e-05
Thada	2.45611	0.0280585		Uqcr11	-2.70633	4.68e-05
Casp1	2.45515	3.49184e-25		Hmgb1-ps8	-5.36803	4.9e-05
Ube2m	2.4545	4.15751e-21		Ids	-2.63439	4.91e-05
Gla	2.45241	4.75414e-10		Myl12b	-1.51301	4.91e-05
Wsb2	2.45195	4.58688e-14		Pacs1	-1.92615	4.96e-05
Slc35f5	2.44759	9.15012e-05		Sh2d1b1	-9.08614	5.07e-05
Card19	2.4465	2.127e-17		Snta1	-55.7772	5.11e-05
Ahrr	2.44649	3.41986e-05		Mlycd	-3.20619	5.12e-05
Plek	2.44557	6.34012e-31		Cbx7	-2.988	5.12e-05
Map4k4	2.44346	9.05813e-10		AW146154	-5.23229	5.43e-05
Slc27a4	2.44157	4.19407e-23		Tex261	-1.70856	5.43e-05
Mpc1	2.44153	2.11437e-23		Slc35b2	-2.74598	5.47e-05
Lyz1	2.44134	0.000771744		Lrwd1	-2.36069	5.61e-05
Nsmf	2.43921	0.0248175		Tmem215	-59.9263	5.66e-05
Ext1	2.43616	0.0494536		Hyi	-3.5619	5.7e-05
Nfkbia	2.43457	2.0427e-21		Dgkg	-3.80198	5.73e-05
Rhbdf2	2.42969	9.0866e-06		Camk1	-1.42711	5.73e-05
Rnf126	2.42775	1.10433e-08		Zfp398	-3.27946	5.73e-05
Bmp2k	2.4269	2.38136e-06		Pik3r5	-1.91594	5.76e-05
Idnk	2.42582	1.36109e-16		Tmem241	-3.14059	5.8e-05
Pomp	2.42507	1.86955e-19		Srek1ip1	-2.79175	5.96e-05
Eng	2.42189	0.012041		Eepd1	-1.81491	6.02e-05
Cyp51	2.41877	3.34304e-06		Bloc1s2	-2.16436	6.21e-05
Gm1966	2.4178	0.0242419		Glipr2	-1.53166	6.23e-05
Ubap2	2.41491	4.17855e-07		Fam3c	-3.57236	6.35e-05
Gab2	2.41117	9.43152e-10		Syngap1	-55.8261	6.57e-05
Mthfd2	2.40839	1.50996e-06		Vsir	-1.51202	6.59e-05
Arfgap3	2.40586	5.69293e-08		Ap1g2	-1.94209	6.62e-05
Rasgrp1	2.40433	0.0135881		Oas1b	-2.04815	6.63e-05
Il20rb	2.40366	0.0119878		Btnl9	-29.9853	6.69e-05
E2f3	2.39745	0.000118184		Mknk1	-1.5345	6.71e-05
Ifi47	2.39334	1.59046e-22		Polb	-2.12803	6.76e-05
Cd86	2.39085	4.74148e-07		Cdkn2b	-1.70189	6.83e-05
Zfp281	2.38706	1.33181e-16		Acp5	-2.85796	6.91e-05
Tspan31	2.38672	0.00336123		Zfp839	-2.37069	6.94e-05
H2-DMa	2.38481	0.0121677		Naa60	-1.51593	6.95e-05
Casp4	2.38259	1.30943e-14		Asxl1	-1.53077	7.06e-05
Gt(ROSA)26Sor	2.3815	5.24619e-07		Kcnab2	-2.22579	7.1e-05
Nrp2	2.37637	4.41522e-06		Tmem134	-1.64507	7.18e-05
Bcl2l11	2.37543	9.76474e-10		Sort1	-1.81588	7.27e-05
Cxcr4	2.37392	9.00546e-26		Eif4ebp2	-1.51582	7.67e-05
Sh3pxd2b	2.37318	0.0423732		Ptgr2	-2.14671	7.74e-05
Pmp22	2.37293	0.000175742		Cbx3	-2.57443	7.77e-05
Nfkbib	2.36852	1.80406e-15		Yaf2	-1.71997	7.92e-05
Fchsd1	2.3684	0.000696859		Tctn1	-2.48224	7.97e-05
Dmwd	2.36638	0.0346042		Gm36169	-2.25351	8.07e-05
Hba-a1	2.36409	0.00472595		Smim20	-1.7267	8.34e-05
Gm10544	2.3635	3.87189e-05		Batf3	-2.55491	8.34e-05
Hbb-bs	2.3601	0.000954255		4632427E13Rik	-1.83877	8.51e-05
Pcgf5	2.34743	2.07794e-14		Elp3	-2.75745	8.55e-05
Tap1	2.34658	2.2845e-25		Zfp90	-2.56839	8.67e-05
Fyb	2.34482	3.59394e-25		Uxs1	-2.74364	8.94e-05
Rassf1	2.33822	1.94704e-15		Fkbp3	-1.80009	8.96e-05
Ldlr	2.33804	4.22947e-15		Snapc3	-1.99006	9.21e-05
Rbms2	2.33571	0.00165569		Dpy30	-2.47419	9.43e-05
Bcorl1	2.33509	0.000508824		Zrsr1	-2.09904	9.52e-05
Vhl	2.32936	1.05799e-05		Coa3	-1.87021	9.85e-05
Ywhag	2.32655	2.71223e-10		Acadm	-2.15094	0.000104
Atp1b3	2.32457	7.94241e-15		Aamdc	-3.9616	0.000104
Vps37a	2.32282	5.07844e-13		Nin	-1.50059	0.000104
3110001I22Rik	2.3215	0.0132049		Thap11	-2.43286	0.000104
Ly6a	2.3188	1.39691e-09		Ccsap	-3.61979	0.000105
Sc5d	2.31679	5.04401e-10		Lipg	-3.3593	0.000106
Slc11a2	2.31192	0.00997944		AI427809	-46.6458	0.000106
Narf	2.31034	8.35646e-06		Galnt10	-2.91663	0.000106
4931406P16Rik	2.30799	6.75009e-07		Pycard	-1.95813	0.000106
Slc39a6	2.30696	0.000520559		Echs1	-2.53209	0.000108
Cstb	2.3064	7.34277e-13		Adora3	-1.39762	0.000109
Gm26910	2.30441	0.03165		Gm5281	-43.5641	0.00011
Mpp6	2.30439	2.63536e-05		Dennd1c	-1.66971	0.000111
Ran	2.30353	7.48457e-25		Klhl6	-1.47578	0.000113
Chil3	2.30271	0.000670908		Ccdc163	-3.22823	0.000115
Unc119b	2.29735	0.0125087		2610507I01Rik	-13.7522	0.000117
Adam17	2.29653	4.47178e-13		Atox1	-1.69305	0.000117
Cldnd1	2.29544	3.02999e-15		Fam217b	-1.63539	0.000118
Suco	2.29359	3.23014e-12		Pcyox1	-2.19937	0.000118
Alas1	2.29256	1.67749e-32		Pop5	-3.53842	0.000118
Stfa3	2.28319	0.00465758		Hdac10	-7.81876	0.000119
Txn1	2.28203	2.20907e-23		Hint2	-3.45767	0.00012
Rassf4	2.28153	1.07254e-20		Svbp	-2.06514	0.000123
Ube2j1	2.27902	3.35298e-14		Sesn1	-4.68095	0.000123
Anxa5	2.27872	8.79067e-08		Rpia	-2.14457	0.000124
Folr2	2.27731	0.000424075		Rxrb	-1.81986	0.000129
Cav1	2.276	0.000810619		Slc22a17	-3.75985	0.00013
Gm26532	2.27481	0.00767294		Nbeal2	-1.57357	0.000131
Maml1	2.2738	1.81053e-06		Fkbp4	-1.82597	0.000131
Siah2	2.27296	4.02472e-06		Nfe2	-1.53015	0.000132
Mtss1	2.27264	0.0027757		1700027J07Rik	-5.08633	0.000132
Slc3a2	2.26825	4.64409e-18		Ptp4a3	-2.55913	0.000135
Prdx5	2.26604	1.15633e-18		S100a10	-1.55637	0.000135
Trib1	2.2641	2.41879e-25		Fam219b	-2.96748	0.000136
Csta2	2.26324	0.00907197		Sfxn2	-2.37778	0.000139
Setd5	2.26188	2.29488e-05		Grb7	-3.11321	0.000141
Gm20604	2.26106	0.00195934		Heatr5a	-1.63194	0.000145
Celsr3	2.25977	0.000724636		Sfxn1	-2.08672	0.000145
Etv6	2.25221	4.28043e-12		Cr1l	-1.33154	0.000147
Stip1	2.25182	1.4443e-12		Slc38a9	-1.8133	0.000149
Hipk2	2.25086	1.06375e-07		Zfp120	-1.82171	0.000149
Cdk17	2.25036	2.48734e-12		Madd	-2.20283	0.000151
Sec23b	2.2496	7.462e-10		Gm44250	-2.0752	0.000152
Pde8a	2.24881	0.00212576		Oas1a	-1.94205	0.000153
Ccl2	2.24826	7.16194e-07		Gtf2h2	-3.93915	0.000153
Pabpc1	2.24699	7.46245e-26		Lcp2	-1.32857	0.000158
Cept1	2.24373	3.97583e-13		Cbx2	-5.27015	0.000158
Rlf	2.24104	1.8547e-06		Pheta2	-3.47659	0.000163
Patl1	2.23868	7.68061e-11		Dhrs1	-1.5772	0.000165
Gde1	2.2377	1.02227e-13		Pqlc3	-1.59911	0.000165
Denr	2.23432	2.92813e-07		Prdx3	-1.87173	0.000166
Fosl2	2.23299	1.20352e-09		Glcci1	-3.25852	0.000167
Sgpl1	2.2308	2.94903e-10		Stk11ip	-1.98364	0.000168
Irgm1	2.22782	1.5075e-16		Zbtb34	-2.00285	0.000174
Emb	2.2189	1.16534e-08		Wls	-3.72437	0.000174
Tubb2a	2.21763	3.54422e-07		Fam107b	-1.69976	0.000174
Mapk6	2.2167	2.94305e-07		Klhl36	-2.74583	0.000176
Rap2a	2.21669	2.27596e-05		Pctp	-3.4636	0.000177
Arhgef10l	2.21633	2.04213e-05		Clec4a1	-2.82217	0.000184
Ptpn23	2.21599	0.000160416		Cyren	-2.03103	0.000185
Nploc4	2.21496	0.000116315		Myg1	-2.14194	0.000187
Gabpb1	2.21329	4.4137e-06		Actr8	-2.26976	0.000187
Loxl2	2.20923	0.000381522		Gm30806	-6.39827	0.000189
Mapk1ip1l	2.2091	2.5481e-08		Dcaf8	-1.67378	0.00019
Rel	2.20644	2.50289e-07		Nfam1	-1.34816	0.000192
Gm42547	2.20636	0.0300331		Tmem250-ps	-3.12834	0.000193
Msantd2	2.20459	2.80417e-06		Sdhaf4	-4.29435	0.000194
Fam50a	2.20422	3.13796e-17		Meis1	-8.49087	0.000194
Dgat1	2.20247	2.61176e-07		Glo1	-3.67535	0.000194
Cd80	2.20118	6.09908e-07		Dhx58	-1.57717	0.000194
Tnip2	2.20045	0.0031524		Tmed4	-2.10735	0.000194
Cp	2.20026	0.0321434		Fam160a2	-3.33222	0.000196
Osgin2	2.2001	3.26712e-06		Exosc1	-2.39517	0.000197
Ptp4a1	2.19855	6.81182e-12		Sntb1	-6.47372	0.000198
Arrb1	2.19681	2.44679e-14		Sephs2	-1.99424	0.0002
Gm42047	2.19212	4.90279e-05		Slain1	-5.29273	0.000201
Entpd1	2.18734	1.44233e-16		Atp5c1	-1.48356	0.000202
Gm45222	2.18717	0.000690355		Rnf166	-1.5539	0.000204
Odc1	2.18349	7.7859e-10		N4bp2l1	-1.38354	0.000206
Ripk2	2.18344	1.12175e-05		5330417C22Rik	-7.5146	0.000208
Atf6	2.18289	9.6278e-07		Pigyl	-2.91744	0.000208
Milr1	2.18134	3.2191e-20		Prkra	-9.38866	0.00021
Fabp4	2.17838	0.00236737		Gm37018	-13.9316	0.000212
Zfp595	2.17767	0.00186657		Anapc13	-1.78602	0.000212
Mmp14	2.17531	0.00490022		Cmtm6	-1.46464	0.000213
Gosr1	2.17232	0.000238576		Dock8	-1.32951	0.000213
Sra1	2.17227	6.03096e-19		L1cam	-2.56083	0.000215
Cebpb	2.17096	2.82886e-14		Mrpl42	-2.63176	0.000216
Cbr2	2.17096	0.031944		Nmb	-3.57047	0.000217
Irgm2	2.17	1.54831e-21		Irf2bp1	-1.88117	0.000218
Rad23b	2.16544	4.74697e-14		Polm	-2.22035	0.000219
Trim13	2.15968	0.0482463		Ube2e1	-1.55457	0.000221
Jun	2.15824	1.93631e-05		Setd7	-1.7412	0.000228
Fyn	2.15764	0.0214119		Morc3	-1.46361	0.000228
Ube2o	2.15552	0.0149317		Pdrg1	-1.69435	0.000229
Gfpt1	2.1541	1.0711e-17		Cirbp	-1.68238	0.00023
Pten	2.1538	2.21984e-11		Shkbp1	-1.77259	0.000231
Tmem106a	2.15008	9.01802e-07		Myo18a	-3.00079	0.000237
Diablo	2.14938	1.95125e-05		Rufy4	-6.35584	0.000238
Atxn2	2.14477	9.33593e-07		Exo5	-2.75774	0.000246
Smg7	2.144	5.2724e-07		Tyw1	-6.10222	0.000254
Pmepa1	2.14349	0.00352996		Dtymk	-4.30147	0.000257
Rgs10	2.14263	0.000182156		Dnajc19	-2.04992	0.000257
Lsm14b	2.14092	0.0145354		Vcl	-1.81118	0.000257
Mapkapk2	2.13813	1.26843e-16		Ankrd44	-1.45009	0.000258
Ppp2r2d	2.13729	1.31518e-13		Ttc38	-3.23363	0.000265
Triobp	2.13525	7.18875e-13		Rfx7	-1.48039	0.000269
Grina	2.13056	5.24836e-19		Atp23	-9.11372	0.000271
Slc4a2	2.12922	4.28291e-08		Tm2d3	-1.94032	0.000274
Sec61g	2.12783	3.79187e-08		Tspan14	-1.55498	0.000275
Txnl1	2.12677	1.39239e-11		Mrpl57	-1.79236	0.000275
Tmem67	2.12422	0.0306194		2010315B03Rik	-2.62239	0.000277
Rab6a	2.12296	3.88142e-13		Fam3b	-2.89357	0.000277
Tulp4	2.12258	3.44537e-09		Carns1	-2.29748	0.000278
Nfix	2.12233	1.66924e-06		G0s2	-2.73725	0.000279
Psmb8	2.12134	3.3419e-20		Fos	-1.81034	0.000279
4932438A13Rik	2.11848	6.87517e-07		Tspan5	-1.60964	0.000282
Tnpo2	2.11817	1.45706e-06		Inpp5k	-1.63731	0.000286
Nup98	2.11717	8.43246e-05		Tomm7	-1.48581	0.000286
Mettl6	2.11426	1.90686e-05		Coro7	-2.33503	0.000292
Nr1h2	2.1117	1.23585e-21		Sec24a	-1.7194	0.0003
Psmd11	2.11101	1.10563e-09		I830077J02Rik	-1.37521	0.0003
Hmgn1	2.11035	2.9372e-09		Mrps15	-1.84891	0.000303
Atat1	2.10959	0.000202102		Wdr6	-3.36561	0.000307
Pgp	2.10704	6.42864e-06		4933424M12Rik	-39.7361	0.000312
Flnb	2.10573	1.76984e-07		Abhd17a	-2.02527	0.000313
Ciao2b	2.10304	2.64418e-11		Atp5g1	-1.58347	0.000315
Zswim4	2.10274	0.000238576		Slc35a5	-1.64499	0.000315
Gm10240	2.1013	0.0302414		Zmat5	-1.90265	0.000321
Mettl9	2.09779	0.000207586		Bhlhe40	-1.44218	0.000325
Carnmt1	2.09636	2.77617e-05		Tpcn1	-3.83669	0.000328
Matn2	2.09619	0.0493277		Hic1	-1.48023	0.00033
Nedd9	2.09479	9.07032e-14		Cars2	-3.20096	0.00033
Plk4	2.09347	0.0105773		Ext2	-2.92997	0.000337
Nmi	2.09248	3.6765e-11		Gne	-4.46944	0.000339
H2bc4	2.09156	0.0245358		Ptpn7	-1.40939	0.000344
Ifi30	2.09057	9.90842e-05		Csk	-1.53319	0.000349
Tcf4	2.09018	0.0175134		Coq2	-3.13207	0.000349
Gm48843	2.08995	0.000632144		Acat1	-1.73657	0.000354
Pacs2	2.08862	7.72266e-07		Rad51d	-2.68532	0.000354
Rbm4b	2.0833	7.04376e-05		Vars	-2.32976	0.000356
Pprc1	2.08265	0.0486469		Alg6	-6.59317	0.000362
Tnpo1	2.08087	7.55302e-12		Vps33b	-1.76722	0.000367
2700097O09Rik	2.08085	0.00509416		Gart	-2.14337	0.000369
Map7d1	2.07966	1.39755e-10		Cpsf3	-1.81967	0.000373
Gsap	2.07611	1.39504e-07		Tdp1	-2.50441	0.000376
Cenpl	2.07364	0.000141205		Cst3	-1.51132	0.000379
Slc25a36	2.07328	8.61525e-06		Arhgap15	-1.79463	0.000383
Gtf2e2	2.06953	2.71005e-07		Arrb2	-1.40517	0.000391
Mgat4a	2.06829	2.19523e-07		Mrpl58	-2.21406	0.000405
Kpna4	2.06779	4.37952e-12		Gm37646	-3.7846	0.000408
Lrrc8d	2.0666	1.09527e-12		Btbd19	-2.51142	0.000414
Fam102b	2.06492	1.10895e-07		Cep68	-3.17538	0.000418
Traf6	2.06451	1.189e-05		Bms1	-1.73677	0.000425
Ly9	2.06425	0.00735973		Gm19557	-3.57605	0.000425
Caprin1	2.0637	8.29189e-13		Oxr1	-1.81764	0.000425
Tsc22d1	2.05944	0.00696947		Tmem106b	-1.81638	0.000434
Tox4	2.05703	2.56538e-08		Fem1a	-2.11538	0.000435
Ddit3	2.05671	2.23722e-05		Tmem71	-1.36053	0.000442
Snhg1	2.05665	5.04265e-06		Acss2	-2.10038	0.000444
Gcnt2	2.05651	8.48687e-07		Vrk2	-2.31003	0.000444
Fam13b	2.05503	3.43665e-05		Zbtb38	-2.93641	0.000444
Khsrp	2.05494	0.000163888		Idh2	-5.39717	0.000445
Saraf	2.05418	2.71311e-13		Usp45	-2.23471	0.000445
Sp140	2.0534	1.71801e-11		Gm32856	-9.10489	0.000448
Lats2	2.0533	8.42642e-08		Coro1a	-1.44436	0.000449
Hif1a	2.05316	1.52702e-13		Rgs3	-1.94937	0.000456
Nup54	2.05129	0.000171938		Bin2	-1.36034	0.000469
Ankrd50	2.04849	0.00209924		Zfand5	-1.3348	0.000471
Cox7a2	2.04819	5.57561e-09		4732465J04Rik	-5.21683	0.000477
Zbtb21	2.0473	0.00196661		Ms4a7	-9.40592	0.000484
Sec24b	2.04721	1.69764e-05		Plxnd1	-7.80892	0.000484
Zfp654	2.04344	9.33853e-05		Tfam	-2.12551	0.000488
Pnp	2.04254	2.27798e-07		Fcgr1	-1.92824	0.000504
Vamp4	2.04215	9.46435e-11		Cenpa	-2.08757	0.000513
Psmb10	2.04193	7.04285e-11		Hhex	-2.78102	0.000518
Capg	2.04073	4.13744e-20		Pirb	-1.31474	0.000526
Gbp7	2.03929	5.38865e-11		Ankrd46	-1.8494	0.000529
Pspc1	2.03833	0.00943731		Fbxl17	-2.95611	0.000529
Marcksl1	2.03802	0.0127652		Zfp637	-6.15656	0.000531
Gns	2.03731	1.20876e-11		Cilk1	-2.61731	0.000533
Stk35	2.03577	0.0340723		Mrps14	-1.57516	0.000534
Mast2	2.0355	0.0255866		Riox2	-1.87311	0.00054
Axl	2.03544	0.000842039		Tnik	-2.60118	0.000543
Ppp2cb	2.0349	1.39346e-17		Kiz	-3.06809	0.000547
Ipo5	2.03485	0.000310948		Fam173a	-2.45259	0.000547
Ago2	2.03205	8.32744e-13		NA	-2.67333	0.000549
Hat1	2.02916	7.38466e-07		Gnpda1	-2.09746	0.000554
Eif2b5	2.02754	0.000307489		Anxa3	-1.85239	0.000558
Golt1b	2.02617	0.000604545		Uqcc3	-2.18748	0.000561
Atg2b	2.02606	0.00803562		Mrpl2	-2.56938	0.000561
Memo1	2.02489	0.00138032		Kmt5c	-3.37388	0.000564
Gzf1	2.02351	0.00862646		Spsb2	-1.68909	0.000574
Ap2b1	2.02207	3.21254e-09		Gpr137b-ps	-3.07834	0.000577
Hsph1	2.02127	0.000485569		Fbxl6	-2.93979	0.00058
Mvp	2.02115	7.05052e-18		Borcs5	-4.14992	0.00058
Pnrc1	2.01839	2.86705e-16		Ei24	-1.77815	0.000586
Ap4e1	2.01765	0.0368597		Fra10ac1	-3.38351	0.000587
Tfg	2.01664	3.68825e-10		Hsd17b10	-2.33336	0.000594
Pkm	2.01629	1.31951e-11		Coasy	-2.63385	0.000604
Sash1	2.01534	0.00334739		4931414P19Rik	-10.4939	0.000611
Fmnl2	2.01411	0.00138357		Mrps35	-3.38598	0.000615
Znhit1	2.01339	7.16184e-06		Paics	-1.62641	0.000621
Nadk	2.01331	3.80116e-17		Cryzl2	-4.67996	0.000629
Casp7	2.01331	0.00268358		Glud1	-1.38559	0.000638
Samd4b	2.01239	1.92547e-08		Gnptg	-1.61029	0.000639
Akr1a1	2.01144	1.00963e-11		Prg2	-2.13289	0.000641
Agl	2.01113	3.04766e-06		Pkn1	-1.38796	0.000643
Ikbkg	2.01011	1.61745e-10		Naip5	-1.48867	0.000648
Sav1	2.00934	5.36678e-06		Prkdc	-10.9608	0.000652
Rhbdd1	2.00723	3.36603e-05		Ezr	-1.46571	0.000653
Dnajc5	2.00392	2.71732e-18		Il21r	-2.39608	0.000656
Slc39a4	2.00351	1.55668e-07		Myo1f	-1.37858	0.000658
Prmt2	2.00311	0.00669766		Cgas	-1.60319	0.000663
Ccdc137	2.00286	0.0182919		Bcap29	-1.80827	0.000665
Hdac5	2.00279	2.51562e-08		Perp	-2.45094	0.000671
Dnmt3l	2.00103	0.00761125		Aatf	-2.10158	0.000675
Ghitm	1.99996	3.43629e-16		Ncoa1	-1.70197	0.000676
Zfp653	1.99878	2.13473e-05		Zfand4	-10.179	0.000676
mt-Nd3	1.99757	0.00540677		Mrpl44	-2.37731	0.000679
Ccng2	1.99357	1.13129e-11		Hs1bp3	-3.11265	0.000685
Ube2g1	1.99265	1.45093e-08		Emc9	-8.58639	0.000687
Kif1c	1.99222	1.55497e-07		Parn	-4.14256	0.000698
1810026B05Rik	1.99213	1.69196e-13		Tent5c	-1.47378	0.000704
Skil	1.98944	9.85846e-10		Def8	-2.16228	0.000704
Ripor2	1.98943	1.59323e-13		Fundc1	-2.27233	0.000706
Chd7	1.98806	5.73213e-10		Adss	-1.33592	0.000706
Jmy	1.98777	0.0309959		Med30	-1.71433	0.000718
Mir703	1.98422	0.000364582		Elp2	-1.73515	0.000721
Dtx2	1.9841	0.00105246		S100a13	-1.7896	0.000724
Map3k1	1.9829	3.25654e-05		Rfc1	-1.85291	0.000727
Cstf2	1.98242	0.00101841		Smim8	-2.54017	0.000743
Cope	1.98218	2.47402e-11		Lgals9	-1.31704	0.000743
Smcr8	1.9818	0.000337159		Mtap	-2.5115	0.000755
Kdm6b	1.98099	1.08331e-05		Rfesd	-2.81561	0.000764
Slpi	1.98052	5.24383e-08		Lgals3bp	-1.33129	0.000764
Rapgef2	1.97869	1.77619e-06		Nsmce4a	-1.59185	0.000766
Donson	1.9772	0.0431667		Lancl1	-4.71255	0.000775
Nup62	1.97608	1.02612e-08		Mri1	-10.4411	0.000783
Ube2k	1.97476	1.28174e-18		E130311K13Rik	-3.83138	0.000785
Kpna1	1.97418	4.59577e-06		Arap3	-1.36258	0.000796
Psmd1	1.97395	4.08707e-07		Nudt22	-4.40359	0.000799
Ankrd66	1.97295	0.0127264		Lsm10	-1.70557	0.000804
Tdg	1.97217	3.87165e-09		Mmut	-2.90845	0.000808
Tlr1	1.96991	0.0442263		Fam98c	-2.06491	0.000808
Fgl2	1.96926	2.56013e-17		Wdfy4	-1.95788	0.000812
Gse1	1.96729	6.38476e-13		Haao	-8.43349	0.000825
Gna13	1.96632	1.08569e-17		Lima1	-3.05037	0.000825
Ing2	1.96625	0.000402751		Oma1	-1.83604	0.000829
Nxf1	1.96609	5.35218e-12		Nsmce1	-2.09289	0.000838
Sptan1	1.96571	8.75684e-16		Marchf1	-1.44805	0.00084
Atrn	1.96409	0.000102513		Sirt3	-3.3779	0.000845
Serpinb2	1.96159	2.10984e-10		Fbxo3	-1.61146	0.000872
Crtc2	1.96052	1.07594e-06		Sgk3	-1.78498	0.000874
Dvl1	1.96	0.000578338		Polg2	-4.3127	0.000884
Rcor1	1.9598	1.04232e-08		Gtf3a	-2.36996	0.000895
Rab2b	1.95885	0.00920493		Gm38192	-2.62895	0.000902
Spata13	1.95787	8.87234e-05		Ppcs	-4.18633	0.000922
Zfp609	1.95674	0.0136211		Olfr1459	-4.72462	0.000922
Abcc2	1.95447	1.51968e-06		Nmral1	-9.27071	0.000949
Plk3	1.95228	0.000557214		Il1rap	-2.68133	0.000953
Ubr5	1.95034	1.21162e-07		Mycbp	-2.19356	0.000966
Erap1	1.948	1.37104e-09		Qrsl1	-2.02025	0.000971
Glb1	1.94618	0.000264333		B3galt4	-5.53172	0.000999
Gnb1	1.94548	1.54068e-13		Ubald1	-1.49181	0.00100946
Tapbp	1.94544	1.99483e-09		Lpxn	-2.33128	0.00101336
Socs7	1.94506	0.00149986		Exoc4	-1.79682	0.00101888
S100pbp	1.94456	3.20569e-05		Yipf1	-1.64734	0.0010238
Arfgef2	1.9443	1.44788e-05		Msrb1	-1.41978	0.00102395
Stap1	1.94415	2.15324e-08		Coa6	-3.1461	0.0010247
Trim25	1.94407	8.03434e-09		Ppp1r9b	-1.45565	0.00102526
Tmem41b	1.9437	3.23365e-06		Alox15	-1.47424	0.00103073
4930402H24Rik	1.94312	6.3793e-05		Pttg1	-1.45657	0.00105072
Micall1	1.94153	1.70739e-06		Orai3	-1.75934	0.00106169
Azin1	1.93967	5.25742e-09		S1pr1	-1.49875	0.00107104
C3	1.93894	0.00396328		Srgap2	-1.92001	0.00107449
Fbxl15	1.93837	0.014198		2610008E11Rik	-3.48506	0.001081
Fndc3b	1.93636	8.26317e-09		Shprh	-1.87196	0.00109453
Adgb	1.93452	0.0346135		Stk24	-1.38962	0.00109929
Cacybp	1.93418	2.93513e-11		Zfp518a	-2.49242	0.00109929
Ttc39b	1.93368	1.07784e-11		Cep164	-4.74354	0.00111565
Eif2s2	1.93296	3.3369e-15		Gtf2i	-2.76516	0.00112263
Rps6ka4	1.92802	0.00296973		Tor3a	-1.48785	0.00112292
Peli1	1.92796	6.38366e-07		Irak4	-1.72295	0.00112613
Noct	1.92511	1.44223e-08		Smpd1	-2.23192	0.00113827
Prpf38a	1.92386	0.00492831		Ap3m2	-2.36737	0.00114067
Cenpt	1.9235	0.0191123		Cd37	-1.34783	0.00114185
Rell1	1.92315	8.32873e-07		Ift27	-4.87169	0.00114381
Uhrf1bp1l	1.92293	1.32576e-05		Ccdc180	-2.33604	0.001156
Mfhas1	1.92282	0.00556422		Clec7a	-1.51025	0.00116381
Atxn7l3	1.92198	3.77444e-14		Pisd	-1.34855	0.00116747
Ifnar2	1.92179	4.0237e-06		Pde7a	-1.5271	0.00117121
Gmeb2	1.91868	0.0174731		Ints6l	-2.82718	0.00117191
Ctla2a	1.91793	0.0353302		Gm38042	-11.4583	0.00118111
Tab3	1.91712	0.00439073		Gramd1b	-1.52757	0.00118312
Snx10	1.91699	3.15626e-11		Tuba4a	-1.44056	0.00119677
Eif4e	1.91612	1.38086e-08		Cdadc1	-1.83035	0.00121007
Spg21	1.91526	1.5971e-08		2610035D17Rik	-2.04697	0.00121021
Lxn	1.91487	0.00845099		Zdhhc7	-1.45561	0.0012132
Fam122b	1.91447	0.00558178		Gm44292	-1.82793	0.00122832
Cyth1	1.9137	0.00250552		Lilra6	-1.34029	0.00124765
Camta1	1.9126	0.000969472		Pdk2	-10.08	0.00124765
Atp2b1	1.91079	2.13473e-05		C030006K11Rik	-4.52518	0.0012494
Cyb5a	1.91045	7.56139e-15		Rpp14	-2.70782	0.00128026
Osgepl1	1.91026	0.0450221		Gm15446	-5.63267	0.00130054
Pias4	1.90925	8.3832e-06		Oxa1l	-1.84812	0.00130161
Tyw5	1.90832	0.0459815		Akip1	-2.65037	0.00130177
Btbd1	1.90674	4.13952e-06		Rassf3	-1.6701	0.00131042
Mdk	1.90673	0.0362065		Rasgrp2	-3.55885	0.001314
Sde2	1.90668	4.69872e-09		Ngly1	-1.77457	0.00133221
Ifi205	1.90463	0.0122781		Cebpd	-2.60785	0.00134038
Stt3b	1.9044	5.98684e-09		Selplg	-1.35811	0.0013464
Atf7	1.90387	1.22645e-08		Slc39a11	-4.98976	0.0013531
Lcn2	1.9033	0.0129247		Tstd3	-1.9028	0.00135344
Atf4	1.90226	5.89193e-19		Rnf167	-1.72062	0.00135589
Pogk	1.90035	0.00932803		Glipr1	-1.40571	0.00136695
Cfap43	1.90028	2.36336e-15		Maf1	-1.36158	0.00138796
Parp14	1.90001	3.52459e-15		Gm5781	-1.63787	0.0013963
Atg4d	1.89932	0.00338651		Smc2	-3.13395	0.00142256
Btg3	1.89637	5.16115e-07		Pygb	-2.40303	0.00142268
Chd1	1.8958	1.20287e-05		Usp21	-1.82977	0.00143225
Hmgcr	1.89535	0.000403452		Sh3bp2	-1.51244	0.00144582
Ptges3	1.89294	3.04071e-09		Slc28a2	-1.94452	0.00144605
Zfand3	1.89239	2.52364e-10		Batf	-2.51566	0.00145379
Tfe3	1.8905	2.54543e-06		Gm45606	-3.97771	0.00147972
Smurf2	1.88756	1.15628e-06		Krtcap2	-1.5184	0.00148243
Mdm2	1.88712	8.15249e-08		Zfp422	-2.91226	0.00148968
Lpin2	1.88683	0.000577304		Ankmy2	-6.5546	0.0015079
Sbf1	1.88675	8.37237e-09		Comt	-1.47208	0.00152293
Papss2	1.8848	0.00953436		Dtx3	-2.10828	0.00152812
Pde4b	1.88435	6.09128e-11		Gm16548	-2.11966	0.00156742
Sbds	1.88347	9.05813e-10		Dna2	-3.7681	0.0015701
Rab7	1.88293	8.37917e-11		Oas2	-1.52236	0.0015908
Irak2	1.88255	1.02398e-10		Eci1	-2.78676	0.00160108
H2-Q10	1.88187	0.0209533		Tmem175	-2.04124	0.00161974
Nfkbie	1.88186	2.08072e-05		Cnpy2	-1.99417	0.00162576
Zfp655	1.88025	0.000129271		Itgb5	-2.76433	0.0016286
Asf1a	1.87983	6.00765e-05		Kcnk5	-7.43487	0.0016286
Zc3h7a	1.87943	1.22259e-06		Pgpep1	-2.28425	0.00163329
Gpd2	1.87889	7.45129e-07		Cask	-2.27594	0.0016672
Mief2	1.87875	0.0209533		Gm15513	-13.8147	0.00167095
Crtap	1.87804	3.65463e-07		Ucp2	-1.29078	0.00168284
Cflar	1.878	8.01111e-10		Ndufa3	-1.4818	0.00169381
Chka	1.87761	0.000529181		Pon2	-1.31592	0.00170165
Dedd2	1.87577	9.11163e-06		Naa38	-2.09359	0.00170948
Cxcl11	1.87571	0.0338618		Mrps5	-2.22005	0.00171208
Zfp131	1.87464	2.78578e-05		Vamp8	-1.40367	0.0017131
Gsn	1.87294	1.54237e-06		Fundc2	-1.62134	0.00172342
Atp11b	1.87266	1.18359e-07		Sh3glb2	-3.46133	0.00172354
Gnl1	1.8705	1.18788e-07		Ppa2	-2.68046	0.00173918
Slain2	1.86909	2.36633e-08		Ylpm1	-2.09169	0.00173918
Pde3b	1.86886	2.12151e-10		Ino80b	-1.80459	0.00177125
C1qb	1.86881	0.0010162		Ndufs7	-1.56878	0.00178085
Lmbrd1	1.86718	3.00878e-11		Hectd3	-1.65346	0.00178207
Vps26a	1.86653	2.40505e-09		Heg1	-1.80261	0.00178486
Susd6	1.86578	2.59951e-09		Zbtb45	-3.37666	0.00179703
Mocos	1.86513	6.05683e-06		Peg13	-1.84053	0.00179703
Arl3	1.86512	0.0054872		Ubtd1	-1.67915	0.00181932
Mef2d	1.86475	1.66056e-10		Mgst2	-4.56785	0.00182295
Tuba1b	1.86423	9.55359e-13		Dele1	-2.1554	0.00182464
Xpnpep1	1.85886	0.00686828		Gm2396	-3.2189	0.0018413
Ftl1	1.85858	1.68616e-11		Gpcpd1	-1.46326	0.0018413
Insig2	1.85771	0.00015738		Dtnb	-2.91209	0.00185055
Ralgapa2	1.85721	0.00821319		Cers4	-5.6005	0.00185485
Relb	1.85701	3.31485e-05		Ankrd9	-6.11018	0.0018709
Stx12	1.85666	2.39171e-08		Trim14	-2.05166	0.00187431
Mlkl	1.85596	0.00234245		Myb	-8.11126	0.00187565
Tbk1	1.85578	7.7199e-08		Gm16287	-2.82476	0.00189139
Hprt	1.854	1.29403e-08		Zfp874b	-1.64775	0.00189554
Renbp	1.85357	0.000796982		Cd59a	-16.5519	0.00189943
Mcemp1	1.85195	6.6577e-11		Mrpl37	-1.97171	0.00190261
Rasa2	1.85137	0.000163641		Tspyl3	-16.3952	0.00190261
Ednrb	1.84881	0.00840828		Dock10	-2.07842	0.00191525
Bcl9	1.84875	0.00019174		Map3k5	-1.61811	0.00191686
Ccr7	1.84841	0.0348377		Tcn2	-1.52157	0.0019443
Zfand2a	1.84832	0.0026377		Zdhhc4	-2.01954	0.00194542
Parp4	1.84781	4.08448e-07		Mrpl13	-2.15009	0.00195632
Ywhae	1.84637	3.69056e-14		Dusp1	-1.66962	0.00195915
Ube2s	1.84532	7.7264e-05		Dbnl	-1.30412	0.00196118
Stard5	1.84476	0.00459393		Zc3h4	-1.44673	0.00196416
Vwa5a	1.84352	0.00119973		Ndufb3	-1.46754	0.00196416
Psme1	1.84333	3.3299e-11		Abhd15	-16.6322	0.00198153
Clcn6	1.84326	0.00111967		Sigmar1	-3.11833	0.00200423
Tet2	1.843	0.0175387		Gatc	-2.31692	0.00203482
Arih2	1.84296	9.24553e-10		Mia2	-1.34284	0.00204541
Slco3a1	1.84289	0.000764154		Fryl	-1.48286	0.00205032
Rras	1.84163	4.8068e-10		Dcaf17	-1.87228	0.00208041
Ptges	1.84151	0.00195399		Glrx2	-1.54024	0.00208358
Manf	1.84115	4.17673e-06		Ubxn2b	-2.92447	0.00209642
Cep170	1.84108	2.32925e-06		Recql	-1.99586	0.00209993
Csde1	1.84106	1.08138e-13		Gm17018	-2.64583	0.00214094
Tbl1x	1.84076	4.19767e-05		Insr	-2.56012	0.00214095
Tnfrsf1a	1.84072	2.29921e-05		2210016F16Rik	-1.74148	0.00215123
Zdhhc21	1.8401	0.00310614		Haus5	-10.1756	0.00216495
Emp1	1.83703	0.0183807		St3gal2	-3.19314	0.00224311
Uspl1	1.83653	6.42864e-06		Lcmt1	-2.6458	0.00226611
Furin	1.83538	0.000208088		Zfp949	-2.23063	0.00228754
Sdcbp	1.83363	1.56477e-10		Sdccag8	-2.17481	0.00229624
Me2	1.83322	0.00128364		F8a	-3.20632	0.00230515
Kcmf1	1.83303	6.05883e-14		Naip6	-1.96085	0.00230578
Katna1	1.83285	1.17498e-07		Tspan17	-1.84614	0.00231784
Ppp2r3d	1.83152	0.0356671		Gm15787	-2.25584	0.00233104
Spin1	1.83057	0.000236647		Lrp12	-1.49344	0.00233736
Eif5	1.83034	6.08173e-12		Dhx30	-1.82797	0.00235265
Lats1	1.83026	0.000144833		Galnt1	-1.38014	0.00235265
H2-T22	1.82996	1.49279e-07		Cryl1	-3.93958	0.00235559
Cntd1	1.82885	0.0277529		Gm6116	-24.2234	0.00236475
Zbtb4	1.82869	8.07162e-05		Krba1	-7.67221	0.00236715
Map1lc3a	1.82844	0.0491321		Crip1	-2.14076	0.00243784
Lmbr1l	1.82766	0.031731		Tars2	-2.58	0.00244203
Tmem39a	1.82665	0.00408421		Tex9	-3.19896	0.00246636
Fam214b	1.82574	7.88778e-09		Smim26	-3.22662	0.00246642
Zwint	1.82546	2.46859e-14		Nudt6	-4.05759	0.00250075
Slc16a6	1.82476	8.69356e-11		Gm46430	-3.89429	0.00250471
Fgr	1.82436	1.20489e-12		Idh3g	-1.52912	0.00250562
Marchf6	1.82284	1.12892e-05		Ngrn	-2.00061	0.00252635
Ehd1	1.82211	9.53154e-14		Slfn8	-1.29888	0.00256069
Aldoa	1.82099	6.7558e-07		E330020D12Rik	-6.69271	0.00262785
Ube2n	1.82029	7.34286e-07		Mlh3	-4.82894	0.00263376
Pxk	1.82011	6.55396e-06		Isyna1	-1.69056	0.00267254
Cltc	1.81996	2.35973e-08		Pgghg	-2.06474	0.00268928
Zdhhc5	1.81985	3.94293e-05		Slc35a1	-2.40959	0.00270309
Lgmn	1.81938	0.00142572		Farsb	-1.95967	0.00270757
Timm8b	1.81921	0.00149986		Rps15	-1.41467	0.00271408
Dennd4b	1.81837	2.71722e-06		Lpcat3	-1.30749	0.00272219
Usp31	1.81745	0.0143236		Sp100	-1.27875	0.0027602
Gadd45b	1.81721	0.00544705		Zfp994	-2.23205	0.00276497
mt-Atp8	1.81659	0.00014474		Nfu1	-1.38389	0.00277718
Hnrnph2	1.81644	3.18562e-09		Slamf9	-4.76556	0.00279299
Mxd1	1.81552	1.56499e-07		Sms	-1.96054	0.00279574
Mphosph10	1.81549	3.78572e-05		Coprs	-2.26633	0.00279823
Rpl10-ps3	1.81546	0.00188681		Hadh	-15.9183	0.00281215
Hivep1	1.81428	0.000194099		Gm47015	-1.60646	0.00286198
Apoe	1.81422	0.0187352		B3gnt7	-2.01043	0.00287076
Retreg1	1.814	0.0227924		Ppif	-2.06353	0.00288413
Spred2	1.81329	0.00186201		Gm13936	-3.59393	0.00288769
Basp1	1.81283	7.00449e-09		Tnfaip8l2	-1.74454	0.00296239
Whamm	1.8123	1.6664e-06		Dennd2d	-3.1593	0.00298201
Ubqln1	1.81204	1.53581e-06		Man2b2	-2.47831	0.00298443
Trpv2	1.81152	0.000107542		Wwox	-10.0081	0.00299056
H2-T23	1.81091	8.02829e-11		Emc10	-1.58318	0.0030182
Rnf11	1.81051	5.32032e-09		Alg1	-1.67589	0.00305782
Larp1	1.80965	1.96326e-10		Ankrd10	-2.53754	0.00310627
Rrn3	1.80845	0.00334008		Tomm40l	-3.44563	0.00311915
Mif4gd	1.80833	0.0160412		3110009E18Rik	-3.94415	0.00316867
Nufip1	1.80667	0.0246685		Abcc10	-5.2697	0.00320906
5330406M23Rik	1.80657	0.00287239		Tmem126b	-2.28907	0.00323696
Il4	1.80647	2.15571e-08		Otub2	-2.50828	0.00324215
Cndp2	1.80636	8.1875e-10		C2cd5	-2.35286	0.00325652
Tollip	1.80454	3.31385e-06		Slc37a1	-1.94505	0.00325883
Ftl1-ps1	1.80434	0.00280637		Gm37420	-4.39142	0.0032649
Ccdc134	1.80216	0.0356246		Golm1	-1.74695	0.0032703
Ints10	1.80109	0.0146882		Esyt2	-1.50097	0.00329896
Vopp1	1.80063	0.000703509		Pik3r6	-1.82122	0.00331981
Ttpal	1.80029	0.0360949		Cuedc2	-1.77259	0.00333229
Dnajb14	1.79996	2.34531e-05		Utp14a	-1.63766	0.00333282
Itga5	1.79992	0.0389327		Erg28	-1.82194	0.00336123
Hspa5	1.79977	2.96551e-13		Hlx	-1.61782	0.00337904
Lmf2	1.79818	0.000530669		Cerkl	-10.8979	0.00339038
Ndfip1	1.79764	0.00257705		Mrps16	-1.73141	0.00339684
Cln5	1.79733	8.03434e-09		Telo2	-5.47257	0.00341631
Myo1c	1.79701	1.85549e-07		Id2	-1.29819	0.00343341
Raf1	1.79546	7.30681e-12		Sap30l	-1.65618	0.00343341
Kdelr2	1.79507	0.000236244		Rwdd2a	-11.7569	0.00344238
Cass4	1.79503	1.38185e-07		Slc52a2	-2.27662	0.00345
Kmt5a	1.79223	7.38639e-08		B630019A10Rik	-21.1945	0.00345729
Tcerg1	1.79163	0.000859177		Zfp358	-2.58188	0.00349109
Fpr1	1.79093	0.00553847		Cracr2a	-2.7773	0.00350512
Ube2f	1.79067	1.63008e-06		Tsga10	-1.83219	0.00351236
Naa25	1.78981	0.027417		Ago4	-1.74751	0.0035263
Kctd9	1.7895	3.96583e-05		F730016J06Rik	-1.70762	0.00353202
Appl2	1.7885	0.0208842		Slc2a8	-5.20378	0.00357245
Rsbn1	1.78804	7.69146e-05		Pex11b	-1.72653	0.00358476
Rybp	1.78723	6.08291e-06		Smtnl2	-7.73063	0.00358859
Dag1	1.78534	0.00772968		Arhgap39	-4.29605	0.00360078
Itprid2	1.78135	0.00104926		B4galt6	-1.36433	0.00360715
Ifi211	1.77995	0.00564951		Rubcn	-2.24852	0.00360715
Bmt2	1.77933	2.56001e-05		Uros	-2.61358	0.00361891
Magt1	1.77876	5.19835e-05		Zkscan8	-3.47296	0.00364596
Ptprj	1.77875	0.0133186		Eps8	-2.23558	0.00366026
Ttc39c	1.77611	1.2358e-06		Tpm1	-2.02471	0.00366026
Snd1	1.77475	0.00446174		Ndst2	-2.19222	0.0036655
Smurf1	1.77218	0.000189955		Htatip2	-1.37207	0.0036927
Slc25a33	1.77155	0.000771744		Bcdin3d	-2.13983	0.00370599
Rps5	1.7713	3.55442e-09		Pnpla6	-1.99455	0.0037227
AI662270	1.77027	2.08435e-06		Cnnm3	-2.03623	0.00378481
Stk40	1.76951	8.39219e-08		Zfp119b	-2.67626	0.00380788
Ube4a	1.76863	0.0019424		Skp1a	-1.47287	0.0038431
Mnt	1.76788	4.58539e-05		Stard7	-2.33468	0.00388025
Gstm1	1.76779	0.00249501		Tbc1d4	-2.22247	0.00393427
Hnrnpdl	1.7667	8.63701e-11		Ctbs	-2.35229	0.00393427
Trim56	1.76334	0.00188847		Timm21	-2.36227	0.00394783
Rab10	1.76226	8.57404e-11		Chchd3	-1.93576	0.00400708
Dazap1	1.76109	3.01946e-06		P2ry10b	-1.77195	0.00407752
Atp6v1e1	1.76074	1.56076e-09		Mrpl36	-1.57475	0.00408283
Nfya	1.75992	0.00551832		St6gal1	-2.59945	0.00408471
Trim12a	1.75971	1.63739e-11		Prkab1	-1.33373	0.00409408
Rps20	1.75873	4.59395e-07		Msrb2	-5.82739	0.00409408
Rnf145	1.75569	8.86498e-05		Tsnax	-1.6433	0.00409408
Rab22a	1.75569	3.47773e-05		1700086O06Rik	-4.01297	0.00409881
Tent4b	1.75412	0.000309508		Vps36	-1.74316	0.00410152
Jund	1.75378	9.78764e-06		Tmem176b	-3.07448	0.00410336
Eif1a	1.75004	0.000885367		Klhl18	-1.57487	0.00415194
Aff4	1.74914	2.63648e-05		Scfd2	-3.4458	0.00415551
P2rx4	1.74902	2.57316e-06		Phactr2	-2.61337	0.00421451
Plgrkt	1.74884	7.43491e-08		Ankra2	-1.55301	0.00421621
Herc3	1.74875	0.000134243		Sfi1	-1.47437	0.00423485
Phc2	1.74806	3.9377e-05		Commd4	-1.54072	0.00425075
Npc1	1.74601	8.76737e-06		Tnrc6a	-1.44094	0.00431376
Txlng	1.74561	0.0375321		Adrb2	-1.71169	0.00434398
Btbd9	1.74478	0.000243667		Chchd4	-1.74596	0.00439073
Kdm5c	1.74445	1.32576e-05		Aldh16a1	-1.52662	0.00439255
Syvn1	1.743	0.000717363		Slc41a3	-1.55998	0.0044031
Kpnb1	1.74219	1.32425e-07		Znhit2	-2.08559	0.00440458
Gm45716	1.74102	0.00286703		Colgalt1	-1.39974	0.00442089
Apbb1ip	1.73937	6.68975e-13		Tceanc2	-1.46178	0.00446174
Cul2	1.73903	0.00886562		Ublcp1	-2.01583	0.00447284
Scfd1	1.73853	1.53677e-06		BC002059	-2.1471	0.00448842
Pltp	1.73771	0.00906554		Pex12	-2.54659	0.0044893
Sfpq	1.73714	1.58601e-09		Tbc1d2b	-1.7824	0.00452901
Serpinb6a	1.73664	0.00512939		Comtd1	-3.12525	0.0045578
Flii	1.73646	9.73831e-10		Sdhaf1	-3.24032	0.0045578
Aplp2	1.73593	1.25556e-06		A330040F15Rik	-2.92739	0.00458494
Tpst1	1.73525	0.000124936		Slc6a13	-2.27038	0.0046561
Elk4	1.73391	2.57721e-06		Tmem50a	-1.28414	0.00467414
Carhsp1	1.73334	0.000160185		Taf10	-1.44114	0.00468494
Ahsa2	1.73314	0.0239901		Crybg1	-1.55028	0.0046877
Uba5	1.7328	0.000664259		Men1	-1.82218	0.00469937
Serinc1	1.73206	3.49582e-08		Sfxn5	-4.72137	0.00472018
Abtb2	1.73156	1.62791e-05		Slc29a3	-2.10279	0.00472091
Tmem62	1.73127	0.0101702		Ankrd40	-1.43035	0.00472598
Atxn2l	1.73094	6.23494e-05		Chst14	-4.99047	0.00473134
Sec22b	1.73078	2.40812e-05		Btbd2	-2.54433	0.00478284
Ssr3	1.73003	1.2656e-07		Sgip1	-4.32455	0.00479211
Eif1ax	1.7298	1.45706e-06		Tefm	-2.69561	0.00479375
Hif1an	1.72974	0.00321377		Ndufb5	-1.68612	0.00482782
Lrrc59	1.72973	0.000208224		Arhgap26	-1.89832	0.00484225
Gosr2	1.72971	0.000105902		Sumf1	-1.90257	0.00484734
Cdk16	1.72898	4.91414e-05		Ift57	-1.83912	0.00488217
Rnf121	1.72898	0.00939047		Agap2	-5.63411	0.00488395
Bzw1	1.72748	1.86601e-08		B3gntl1	-5.80426	0.00493297
Ccdc115	1.7267	7.93327e-07		Nat2	-2.36499	0.00496224
Dot1l	1.72613	0.0051376		Naprt	-2.86293	0.00503813
Myo1d	1.72586	2.14436e-05		Mcts1	-1.4818	0.0050618
Parp12	1.72512	9.03956e-10		Rab1b	-1.54398	0.00507927
Il1rn	1.7242	2.47809e-07		Frat2	-1.7215	0.00512298
Ilrun	1.72406	8.01111e-10		Ppip5k2	-2.12063	0.00512637
Coq10b	1.72311	0.000265697		Eml5	-1.75851	0.00513847
Spata6	1.72265	0.0213017		Aldh6a1	-2.9547	0.00517866
Brd2	1.72134	1.46884e-10		Lyl1	-1.4643	0.0052132
Gata1	1.72132	1.93778e-11		Aga	-2.46445	0.00527721
Atp6v1h	1.72132	1.5782e-05		Agrn	-1.79086	0.00528851
Usp14	1.72071	0.000216344		5430427O19Rik	-2.02882	0.00529838
mt-Nd4l	1.7173	2.81617e-06		Ccm2	-1.36494	0.00530174
Dnajb4	1.71729	0.0213814		Lsp1	-2.03323	0.00540677
Tnfrsf12a	1.71728	0.0213814		Sycp2	-3.95174	0.00546421
Atp5md	1.71695	1.08363e-05		Gxylt1	-1.38494	0.00553454
Nus1	1.71694	3.75407e-05		Srf	-1.40164	0.00554088
Psmc2	1.71692	1.90923e-09		Thumpd1	-2.24672	0.00558614
Tmco4	1.71689	0.0120381		9130401M01Rik	-1.69205	0.00558618
Snhg8	1.71651	0.0144449		E130307A14Rik	-1.92145	0.00561286
Psmb9	1.71594	1.18868e-08		Bin3	-1.5065	0.00564723
Luc7l	1.71589	6.3135e-05		Triap1	-1.47267	0.00568223
Ifi206	1.71522	0.00359402		Vps52	-1.70825	0.00570497
Mylip	1.71467	0.000114331		Cd36	-1.72051	0.00571275
Gm20186	1.71409	0.026814		Pptc7	-1.37542	0.00571342
Tmem170b	1.71405	0.000162729		Rfc5	-3.38602	0.00576215
Rnf115	1.71316	7.99757e-07		Ebag9	-1.76299	0.00581263
Nacc1	1.71228	8.78127e-05		Vps35l	-1.60119	0.00582464
Gorasp2	1.71057	9.29439e-07		Sumo3	-1.5203	0.00582487
Runx3	1.70992	2.00974e-05		Ahnak	-1.47585	0.00582487
Pds5a	1.70884	0.00144493		Pnkd	-2.42393	0.0058389
Rbl1	1.70849	0.00222643		Tnfsf14	-1.31473	0.00586762
Rab5a	1.70677	2.01119e-11		Gpx4	-1.34141	0.00589691
Yif1b	1.70676	0.0117364		Tbrg1	-1.52437	0.00590364
H2-Q6	1.7066	0.000635866		Apeh	-2.3119	0.00592365
Pi4k2a	1.70597	0.00671024		Bend6	-4.43446	0.0059559
Psmd8	1.70436	1.05711e-08		Pofut1	-1.71257	0.00597776
Ell2	1.70412	0.0012494		Zfp950	-1.88501	0.00598026
Vapb	1.70408	1.02909e-05		Gm36738	-3.3263	0.00598383
Gga1	1.70356	0.00454418		Yod1	-1.97995	0.00601656
Csf2rb	1.70189	6.35945e-06		Trp53inp1	-1.85198	0.00602332
Rab31	1.70092	0.00511344		Kifc3	-3.27791	0.00605049
Vkorc1l1	1.69906	0.0219458		Rab39	-3.92363	0.00607641
Shoc2	1.69865	6.89517e-06		Gab3	-3.92118	0.00609031
Hnrnpll	1.69806	0.00160653		Ccnq	-2.71103	0.00613693
Zscan21	1.69746	0.00200322		Paxx	-1.99984	0.00619745
Spata2	1.69623	0.00720907		Snrpd2	-1.58215	0.00623221
Ly6a2	1.69588	1.80977e-05		Zfp512b	-2.57436	0.00628175
Camsap1	1.695	0.00220087		Gm37333	-18.7427	0.0063103
Plekha2	1.69256	1.22474e-07		Det1	-2.45644	0.00633085
Hint1	1.692	6.9745e-06		Nsun5	-2.95129	0.00633661
Cdc42ep4	1.68994	0.00383857		Aip	-1.33443	0.00638287
Ccdc25	1.68961	0.0018413		Mapk4	-5.04678	0.00641496
Atp2a2	1.68928	0.000551383		Zfp709	-2.48829	0.0064181
Ubxn6	1.68691	0.000565207		Rnasel	-1.47146	0.00643404
Birc3	1.68605	5.50084e-11		Btg2	-1.28761	0.00646064
Hnrnpa1	1.68532	8.70751e-05		Tmcc1	-1.30556	0.00647694
Ubr4	1.68482	3.27738e-07		Adssl1	-1.60443	0.00647727
Prelid3b	1.68466	8.68314e-06		Rabepk	-2.23164	0.00648676
Ddx1	1.68303	0.00578421		Gm20342	-1.99319	0.00650695
Pip5k1a	1.68281	0.00597287		Cplane1	-1.59474	0.00669766
Ammecr1l	1.68189	0.00458799		Tet3	-1.62989	0.0066982
Cks2	1.68052	0.00256085		Sinhcaf	-2.19032	0.00670175
Ate1	1.68	0.000550163		Zc3h7b	-2.81969	0.00678166
Cux1	1.67995	9.17829e-07		Cotl1	-1.34743	0.00680425
Rpl10	1.67783	1.16704e-05		Traf5	-1.67861	0.00684082
Bahd1	1.67655	0.000966256		Bop1	-1.67361	0.00684493
Gtf2h1	1.67619	0.00944608		Ndufs2	-1.55596	0.00684493
Smarca5	1.67583	1.78705e-06		Abhd11	-2.33793	0.00693403
Twf1	1.67558	8.83689e-05		Ascc1	-2.26493	0.00695046
Snx9	1.67518	0.0473974		Zfp101	-3.13846	0.00695827
Mvd	1.67508	0.0104954		Gm12708	-4.92131	0.00697236
Pbdc1	1.67476	0.000226655		Macroh2a1	-1.36152	0.00697296
Btaf1	1.67383	9.90032e-05		Ssbp4	-4.09711	0.00697296
Lsm12	1.67372	0.000452578		Arhgef4	-12.9707	0.00697897
C2cd2l	1.67366	0.0209168		Gm28187	-2.28422	0.00704901
Dnaja1	1.67325	6.36804e-12		Tspan2	-4.5852	0.00707422
Top1	1.67323	0.000936333		Lgalsl	-2.82207	0.00712236
Map3k15	1.67286	0.00234164		Usp48	-1.66668	0.00714442
Neat1	1.67254	1.24881e-06		Synj2bp	-1.59503	0.00714719
Raph1	1.67222	0.0435728		Ank	-4.66953	0.0071937
Eif2s3x	1.67201	0.000890978		Scrib	-1.68036	0.0072658
Tex264	1.67194	0.00135518		Mag	-1.67347	0.0072987
Msn	1.67161	9.46104e-09		Nup93	-2.02462	0.00733564
Rbm14	1.67001	0.0142143		Lrrc61	-1.75679	0.00733592
Adora2b	1.66825	7.31407e-05		Sf3b2	-1.33239	0.00734037
R3hdm1	1.66817	0.0329207		Cpsf2	-1.35662	0.0073412
Eprs	1.66799	0.000433471		9430015G10Rik	-2.86646	0.00739172
Tmem38b	1.66769	0.0477447		Suclg2	-8.34439	0.0074567
Plekhm2	1.66763	0.0010701		Tbcc	-1.69101	0.00747644
Brpf3	1.66744	0.0343667		Fhod1	-1.94224	0.00750403
Arf4	1.66642	5.38776e-09		Zfp951	-3.45498	0.0075489
Taf7	1.66576	0.0012098		Snapin	-1.33404	0.00755573
Cdk12	1.66562	0.00117217		D3Ertd751e	-12.1152	0.00757023
Dab2	1.66468	0.00667288		Ndufaf8	-1.62653	0.00765722
R3hdm2	1.66395	3.34773e-05		Kat14	-2.30311	0.00765722
Gas5	1.66386	1.13403e-05		Enpp5	-3.62065	0.00767294
Picalm	1.66359	3.26712e-06		Ufc1	-1.74933	0.00767646
Vamp2	1.66318	4.13869e-07		Pak1	-3.97018	0.0076855
Psma1	1.66298	4.38249e-07		Card11	-3.67992	0.0076865
Casz1	1.66279	4.41014e-05		Rnf219	-2.19642	0.00773263
Rffl	1.66259	0.000263418		Akr1c13	-1.77716	0.00777031
Hinfp	1.66226	0.0225729		Ptpn1	-1.2448	0.00779603
Zfp143	1.66121	0.00882202		Gps1	-1.43815	0.00781206
Srsf2	1.6608	2.61176e-07		Ripor1	-1.63847	0.00783462
Cep85	1.66054	0.0133252		Pigc	-1.53596	0.00783462
Arl1	1.66014	2.45445e-08		St3gal3	-1.97963	0.00783462
Gtf2f1	1.65997	0.000910764		Setd4	-3.00087	0.00784941
Rab11fip1	1.65957	0.000796095		Ndufaf5	-2.7486	0.00792571
Sh3bp5	1.65953	0.000861202		Copg2	-1.75458	0.00792571
Hsd17b12	1.65933	0.00029654		B430306N03Rik	-1.31536	0.0079526
Eif6	1.65896	3.66663e-08		Pwwp3a	-2.16099	0.0079526
Pdk3	1.65881	5.43533e-06		Tysnd1	-3.00894	0.00800775
Spty2d1	1.65872	0.00305782		Zfp606	-3.42691	0.00800775
Smndc1	1.65861	2.82941e-08		Atp6v1g2	-3.98888	0.00804636
Ndel1	1.6577	5.50023e-09		Aldh9a1	-1.68705	0.00809062
Tmod3	1.65471	1.3692e-09		Apol9b	-3.44351	0.00811699
H2-Q7	1.65441	6.42523e-06		Gm28417	-3.01129	0.00812754
Phactr4	1.65398	0.0143235		Phospho2	-1.71611	0.00816023
Scly	1.65333	0.0202878		1110051M20Rik	-8.82226	0.00819792
Gfod1	1.65246	1.46487e-09		Cln3	-1.24151	0.00823398
Uso1	1.65231	2.13132e-06		5430405H02Rik	-1.64432	0.00826581
Napa	1.65203	1.98383e-07		Glul	-1.38429	0.0082745
Zfp800	1.65149	0.0117338		Mogs	-1.77073	0.00828946
Vps54	1.65097	9.90032e-05		Ppp1r18	-1.24458	0.0082918
Safb2	1.65077	3.26286e-07		Fancl	-2.78683	0.00835831
Ino80	1.65061	0.0150137		AW209491	-2.91669	0.00836482
Samhd1	1.64997	3.11301e-07		Kbtbd3	-2.95716	0.00840481
Shc1	1.6498	0.00472454		Araf	-1.55424	0.00841206
Bak1	1.64937	0.000120274		Ndufb8	-1.51394	0.0085039
Cpsf7	1.64936	0.000186972		Hp	-2.54428	0.00854315
Klf16	1.64873	0.0250815		Mettl26	-8.65265	0.00869335
Prkx	1.64709	0.000177994		Iffo1	-1.77591	0.00873531
Eif1	1.6467	5.89575e-09		Dnajc8	-1.23521	0.00874015
Slirp	1.64653	0.000352787		1110008P14Rik	-1.68712	0.00874157
Ccdc138	1.64638	0.0425824		Ecsit	-2.07285	0.00874291
Nomo1	1.64603	9.96448e-06		Ifit3	-1.93906	0.00876941
F2rl2	1.64526	0.002284		Stradb	-1.98481	0.00879407
Golgb1	1.64436	0.0173576		Dennd6a	-1.69719	0.00882716
Ogfr	1.64432	0.000134604		Cntln	-3.74738	0.00886466
Necap1	1.64389	0.0141495		C87436	-1.7728	0.0088862
Trak1	1.64219	0.0197744		Eefsec	-2.314	0.00889253
Psmb4	1.64215	2.6605e-09		Mtg1	-4.68155	0.0089752
Selenon	1.6406	0.000135478		B3galnt1	-1.95001	0.0090274
Faf2	1.63781	0.00174402		Gimap9	-1.96124	0.00903638
Gng12	1.63777	4.88963e-05		Vav3	-1.59736	0.00903638
Aqp9	1.6374	5.44794e-10		Rp2	-1.56493	0.00904416
Arid3b	1.63692	0.00228741		Abhd17c	-1.39838	0.00904463
Zcrb1	1.63529	3.19425e-08		Psmg3	-1.66139	0.00905658
Ralb	1.63478	0.000810619		Gpr183	-2.60261	0.00905705
Srpr	1.63467	5.4442e-06		Kti12	-1.75167	0.00912709
Rdx	1.63452	3.67937e-06		Minpp1	-1.94585	0.00917399
Ftsj3	1.63437	0.0153054		Gm6545	-2.30081	0.00918483
Usp9x	1.63395	0.00019214		Rgs19	-1.31404	0.00920493
Dnajb1	1.63346	7.58794e-06		Emc2	-1.37953	0.00926965
Nasp	1.63288	0.0493508		Ide	-1.98223	0.00930087
Clcn7	1.63223	0.000976982		Gon4l	-1.84842	0.00935242
Ep400	1.63222	1.72292e-07		Vps26b	-1.6309	0.00936129
Fubp1	1.63178	9.17068e-07		Ccdc107	-3.82537	0.00936129
Psmc6	1.63137	8.28845e-08		Bcl2a1b	-1.35984	0.00943233
Ranbp2	1.6313	0.00733854		H1f2	-1.67508	0.00946926
Zc3hav1	1.63118	8.88421e-09		Ap1s1	-1.58608	0.00955162
Lrrc8a	1.63062	0.043091		Abhd4	-1.4062	0.00961742
Eloc	1.63059	5.47672e-06		Fcrls	-3.10473	0.00965061
Med21	1.62973	0.0010238		Samm50	-1.42943	0.00970347
Creg1	1.62942	1.2271e-08		Gm43674	-3.60674	0.00979391
Rest	1.62907	0.0361174		Atp2a1	-2.73525	0.00986419
Fem1b	1.62906	0.043531		Cdk5rap3	-2.32422	0.00990969
Taf5l	1.62796	0.0153143		Zmym3	-2.40266	0.00995961
Mdfic	1.62755	0.00191525		Mbnl1	-1.37245	0.00999685
Plod1	1.62754	0.00127576		Manea	-2.18967	0.0101349
Rfx1	1.62746	0.0133859		Arhgap10	-2.01803	0.0101411
Larp4b	1.62716	1.72972e-07		Pdhx	-2.36238	0.0102058
Mknk2	1.62674	0.000208391		Nfs1	-1.90553	0.0102771
Tcp1	1.62672	0.000322392		Mttp	-6.07466	0.0103844
Psmb2	1.62671	0.00394583		Ccdc186	-1.63194	0.0103863
Trim26	1.62562	0.000124655		Mib2	-5.47827	0.0105187
Lilr4b	1.62543	1.03613e-08		Gatd1	-1.92716	0.0105282
Itsn1	1.6253	0.01457		Lrrc45	-5.97467	0.010565
Ube2a	1.62481	8.04991e-06		Zfp984	-1.95165	0.0105739
Acot9	1.62446	1.04126e-06		Galt	-1.88005	0.0106027
Calu	1.62376	0.0310128		Abca3	-1.84745	0.0106768
Bbx	1.62195	0.0142143		Zfp235	-4.50181	0.0106845
Copb1	1.62158	1.7864e-05		Trmt10b	-3.53875	0.0107622
Dda1	1.62141	1.11294e-07		Nbdy	-2.41618	0.0107797
Brcc3	1.62082	0.0133174		Ap5b1	-1.98331	0.0107855
Psmd14	1.6208	1.9262e-06		Ttc37	-1.99507	0.0107921
Arl4c	1.62067	2.10792e-08		Chsy1	-1.5436	0.0108332
Thap4	1.62067	0.00943233		4833403J16Rik	-5.29077	0.0108498
Csf1	1.62033	3.34791e-12		Gm37010	-2.45454	0.0108793
Mgst1	1.62005	1.543e-05		Gm43362	-1.60909	0.0109354
Yrdc	1.62001	0.000767802		Ccdc32	-1.72994	0.0110395
Kmt5b	1.61989	6.6339e-05		Tmem35b	-1.91695	0.0111417
Ifnar1	1.61967	0.018224		Fcrla	-2.77171	0.0111431
Csnk2a2	1.61962	0.000274205		A930005H10Rik	-3.34035	0.0111431
Rheb	1.61949	7.36773e-10		Hibch	-1.69834	0.0111431
Cct3	1.61945	4.00446e-05		Pdxk	-2.01385	0.0111803
Gm47283	1.6191	0.00412453		Rnf220	-1.33927	0.0111894
Nktr	1.61897	0.00164307		Ccdc28b	-5.28955	0.0112152
Mapk7	1.61836	0.000169835		Dus1l	-1.89943	0.0113855
Atp9b	1.61693	0.00102689		Tada3	-1.41768	0.0114389
Rrbp1	1.61693	6.19212e-08		Adcy7	-1.36018	0.011635
Cry1	1.61678	0.0105739		Rpl10a-ps1	-2.3675	0.0116449
Fyttd1	1.61638	0.0206983		Kctd2	-1.64971	0.0117138
Ptbp1	1.6163	3.59725e-05		Isoc1	-2.40063	0.0117599
Elp5	1.61607	0.000119653		Slx1b	-2.95221	0.0117775
Ago3	1.61522	0.0348785		Fbxo25	-1.763	0.0118754
Pno1	1.6137	0.0157825		Zfp930	-2.95778	0.0119117
Atp6v1g1	1.61291	5.20018e-07		2310009B15Rik	-2.19266	0.0119285
Rpl22l1	1.61245	0.000739608		Ttll3	-1.77612	0.0119754
Thoc6	1.61195	0.0311215		Zbtb18	-1.83071	0.0120278
Ubxn4	1.61186	1.6811e-07		Ankle2	-1.47647	0.0120674
Tstd2	1.61158	0.0193059		Lsm7	-2.29615	0.0120674
Cyb5r4	1.61146	1.67218e-07		0610030E20Rik	-1.29781	0.0121461
Acox1	1.60981	0.0402899		Gm37105	-3.35687	0.0122575
Usp42	1.60847	0.030167		Zfp61	-4.77667	0.0122575
Dap3	1.60841	0.00281436		Pcbd2	-1.77337	0.0123234
Vat1	1.60779	0.000810471		Hbb-y	-3.24632	0.0123287
Zfp384	1.60719	0.0156297		Ccs	-2.55941	0.0124801
Prdm4	1.60607	0.00556422		1810024B03Rik	-2.90551	0.0124866
Sbno1	1.60587	0.00104016		Arhgef1	-1.29977	0.0125087
Fas	1.60536	0.000966296		Fam193b	-1.71592	0.0125255
Snx3	1.60477	2.96059e-10		Tbc1d13	-1.70337	0.0125743
Eif5b	1.60443	3.77541e-06		D830025C05Rik	-3.51125	0.0125825
Mcl1	1.60415	2.30091e-06		Eef2kmt	-2.1449	0.0125998
Abhd2	1.60406	0.000446318		Fastkd1	-10.7818	0.0127346
Suz12	1.60355	0.00243087		Iah1	-2.34644	0.0128288
Eif2s1	1.60333	3.61722e-06		Car9	-5.81341	0.0129247
Atxn1l	1.60299	0.00153612		Polr1a	-2.01061	0.0130001
Opa3	1.60264	0.013696		Ccdc181	-6.5449	0.0130083
Aspa	1.60249	0.0405432		Gm38359	-5.46216	0.0131286
Usb1	1.60222	0.000824708		Wdr55	-1.73928	0.0131801
Mtus1	1.60196	0.00229703		Exosc5	-2.07046	0.0132701
Slc30a9	1.6012	0.000248873		Zbtb20	-2.00924	0.0132968
Kri1	1.6011	0.00220657		Rpap3	-4.0301	0.0132968
Wdr37	1.59953	0.0270122		Rinl	-1.26806	0.0133186
Plekhn1	1.599	0.0383378		Nlrp1b	-3.62921	0.0133186
Ifi207	1.59882	0.0107921		Adamts10	-3.52812	0.0133186
Dync1i2	1.59843	3.93435e-07		Arhgap9	-1.44449	0.0133346
Fbxo42	1.5973	0.0101239		Pdcd7	-1.92642	0.0134003
Gabarapl1	1.59725	0.00239407		Lrif1	-1.83758	0.0135233
Wbp2	1.59714	1.18603e-07		Fam53a	-2.44044	0.0136205
Nudt9	1.59674	0.0279852		Aurkaip1	-1.36378	0.0136211
Mob1b	1.59607	0.00602549		Slc25a28	-1.302	0.0136459
H2az1	1.59585	0.00112292		Samd10	-1.64905	0.0137377
Khdrbs1	1.59465	4.44939e-05		Dhodh	-5.91636	0.0137504
Zbtb7b	1.5946	1.61723e-06		Tmem43	-1.39373	0.0137504
Ergic2	1.59455	5.40047e-05		Ccdc93	-1.79486	0.0139595
Gm37758	1.59449	0.00648526		Siglece	-1.75837	0.0140402
Ddx42	1.59433	0.000557304		Arid4a	-1.67644	0.014096
Dram2	1.59367	1.62291e-05		Pkd1	-1.94914	0.0141495
Uqcrfs1	1.59366	2.40296e-06		Ddx41	-1.60262	0.0141878
Clasp1	1.59326	0.00583022		Ift140	-6.43545	0.0141878
Lemd2	1.59326	0.00114974		Uckl1	-1.47502	0.0142143
Nras	1.59325	1.04232e-08		Mrpl4	-1.8947	0.0143872
Gabbr1	1.593	0.000530094		Otub1	-2.01353	0.0144127
Dcp1a	1.59235	0.00491103		Cacnb2	-4.32974	0.0144423
Cln8	1.59202	0.0435638		1700016F12Rik	-1.69561	0.0144728
Sppl2a	1.59131	4.94822e-07		Soat2	-1.45876	0.0145012
Anp32b	1.59052	1.1028e-07		Ifngr1	-1.43506	0.0145442
Usp12	1.59016	0.00382051		Hscb	-2.7983	0.0146503
Arl8a	1.58947	0.000284114		Smim4	-2.26117	0.0147385
Tcf25	1.5893	2.06651e-08		Acsl5	-1.32729	0.0148745
Rps27	1.58815	0.0036296		Cdkal1	-2.38156	0.0150921
Dtx3l	1.58751	1.07183e-07		Ivd	-2.83848	0.0151006
Pak1ip1	1.58746	5.61002e-07		Dalrd3	-2.97106	0.0152633
Gpkow	1.58742	0.00032742		Snw1	-1.27097	0.0153663
Tmem168	1.58695	0.000875079		Faap24	-1.98002	0.0153889
Cdv3	1.58669	3.92058e-09		Incenp	-2.11373	0.0154066
Rnf4	1.58604	0.000798772		Mcat	-2.80018	0.0154368
Ube2z	1.5851	0.000127427		Selenoh	-3.98024	0.0155269
Psma2	1.58386	5.91999e-08		Kdsr	-2.06575	0.0155645
Srsf3	1.5836	4.79717e-06		NA	-7.18635	0.015697
Agfg1	1.58357	6.20586e-05		Mrpl47	-1.95159	0.0157957
Kat2b	1.5833	0.000157675		Gpx4-ps2	-3.52686	0.0158366
Casc3	1.58244	7.61442e-06		Kank3	-4.98694	0.0158585
Lrpap1	1.58244	0.00036864		Msto1	-1.98859	0.0158608
Atp6v1a	1.58236	8.61525e-06		Arl2bp	-1.31006	0.0158724
Ppp2r1a	1.58107	2.40334e-06		Cdc14a	-2.16202	0.015974
Dcaf1	1.58089	0.0126814		Oxsm	-1.73337	0.0160398
Impact	1.5801	0.0211328		Rtl8a	-3.11116	0.0160412
Csnk1g1	1.57982	0.0100032		Unc13b	-3.72239	0.016165
Sdc3	1.57964	0.0203316		Tmem40	-2.9772	0.0162738
Kdm2a	1.57961	0.000302384		Rnd1	-1.65636	0.0162787
Tmem214	1.57918	0.00197838		Cep250	-1.69359	0.0163921
Tuba1a	1.57846	4.68172e-05		Trmt112	-1.32252	0.0164807
9330175E14Rik	1.57774	0.0176365		Snhg20	-2.01747	0.0165368
Tmed5	1.57768	1.46266e-05		Slc25a11	-1.4743	0.0165385
Ywhah	1.5774	1.45058e-06		Snx32	-2.73907	0.0165533
Tbc1d1	1.57699	0.000415207		Mcm6	-1.915	0.0165615
Ostf1	1.57644	4.62296e-07		Mocs1	-1.6959	0.0166009
Bag6	1.57594	3.96583e-05		Dhx34	-2.23208	0.016681
Golph3	1.57565	0.00176247		Ndufs8	-1.77247	0.0167686
Pgd	1.57552	9.45485e-12		Txndc15	-1.76206	0.016862
Gsk3b	1.57493	0.0007421		Gpatch2	-1.74657	0.016862
Exosc2	1.57483	0.0031		Fech	-1.6361	0.0168847
Hmgxb3	1.57437	0.047395		Prkaca	-1.40506	0.0169573
Ahr	1.57393	0.00196661		Aagab	-1.56423	0.0169676
Atg4b	1.57386	0.001203		Timm10	-1.89301	0.0169786
Irf5	1.57342	2.75108e-06		Tmem186	-3.49792	0.0170703
Rb1	1.57325	0.00146191		Noc2l	-1.66424	0.0170726
BC005537	1.5732	2.14708e-05		Izumo4	-2.35584	0.0171323
Bud31	1.57307	1.10484e-06		Tpx2	-1.80346	0.0171987
Tbc1d20	1.5725	3.38548e-05		Ric8a	-1.34506	0.0172464
Smarcb1	1.57247	0.00379758		Cep128	-5.11962	0.0173477
Fbxo6	1.57171	5.36509e-05		Pam	-3.65717	0.0173726
Slc6a6	1.57134	3.84157e-07		Hdac6	-1.87271	0.0174496
Ewsr1	1.57133	9.98828e-07		Zkscan14	-1.61583	0.0174597
Hspa9	1.57078	2.62759e-06		Timm22	-1.63582	0.0175188
Zfp410	1.56971	0.0192206		Cyth4	-1.25652	0.0175422
Tapt1	1.56967	0.000377507		Abhd8	-3.28741	0.0177013
Eif4b	1.56892	3.44554e-06		Pomt1	-2.3524	0.0177013
Sar1a	1.56889	5.6888e-06		Rrp15	-2.62115	0.0178071
Txndc9	1.56807	5.74029e-07		BC017158	-5.94906	0.017895
Map2k4	1.56792	6.69022e-06		C230096K16Rik	-1.82489	0.017895
Smap1	1.5678	1.44617e-06		Rrp9	-1.76523	0.0179423
Themis2	1.56696	3.11606e-09		Etaa1	-2.56117	0.0179731
Tpt1	1.5662	3.21541e-05		Zfp963	-2.70198	0.0180392
Gsk3a	1.56581	5.10664e-06		Ndufaf3	-1.9888	0.018047
Tmem248	1.56517	0.000207912		Zadh2	-1.46293	0.0181004
Syap1	1.56331	0.00247504		Uvssa	-1.80186	0.0181148
Tatdn2	1.56327	0.0103863		Ndufaf4	-2.56682	0.0181168
Fam8a1	1.56325	0.00289944		Ermp1	-2.49733	0.0181457
Cyth2	1.56325	6.90732e-05		Hars2	-1.7335	0.0182482
Fbrs	1.56308	7.72776e-05		Ddx60	-2.16581	0.0182482
Rnmt	1.56248	0.0153081		Pdp2	-1.9771	0.0182807
Chmp2a	1.56231	2.4348e-05		Rpf2	-2.21426	0.0183483
Trim21	1.56225	0.000314478		Pkp3	-2.04602	0.0183784
Rnf185	1.56027	0.0135293		Il1rl2	-4.68759	0.0184137
Creb3	1.55975	0.00101653		Wrnip1	-2.00562	0.0185604
Smc5	1.55846	0.0189244		Acot11	-2.30226	0.0185681
Ccnk	1.55791	5.6888e-06		Gpr132	-1.54933	0.0186074
Kdm1a	1.55788	0.0185906		Rtel1	-2.50572	0.0188039
Nup50	1.55741	0.00108354		Gimap5	-5.1511	0.0188039
Ist1	1.55732	0.000237524		Cep57l1	-3.86432	0.0189243
Crk	1.55673	0.0019127		Rusc1	-1.84028	0.0189361
Dnajc13	1.5567	0.0114328		Cradd	-1.94007	0.0190256
Sf1	1.55663	7.16184e-06		Gm37258	-5.88769	0.0190947
Gadd45g	1.5566	0.0348776		Pold2	-5.16259	0.0191164
Ufm1	1.55522	0.0018172		Zfp934	-3.58775	0.0191838
Eef1a1	1.5552	1.65617e-06		Cdk6	-1.45295	0.0191838
Ifitm3	1.55475	1.56726e-05		Fbxl22	-3.10798	0.019373
Atl2	1.55475	0.0383545		Rrs1	-2.13747	0.0197757
Bax	1.55471	0.00149348		Foxd2os	-2.73855	0.0198155
Mon2	1.55446	0.000241633		NA	-2.08447	0.0200017
Stat5b	1.55441	0.0227867		Sft2d3	-2.04255	0.0202079
Oasl1	1.55393	0.00167215		Rpl14	-1.28088	0.0202279
Hnrnpd	1.5538	3.46822e-05		Mkx	-3.6122	0.0203368
Vps13d	1.5536	0.00179703		Enox2	-1.97045	0.0204202
Stam2	1.55318	0.00416455		Far1	-1.36792	0.0204688
Mtpn	1.55224	1.0497e-09		Bcl7c	-1.5399	0.0205034
Numb	1.55134	0.000313898		Rab6b	-3.03228	0.0205111
Pafah1b1	1.55118	1.34939e-07		Sptssa	-1.51085	0.0205462
Atg16l1	1.55105	0.00764834		Washc1	-1.76536	0.0206037
Irf2	1.55097	6.54826e-09		Ehmt1	-1.76098	0.0206677
Tent2	1.55094	0.000688878		Topbp1	-1.53365	0.0206945
Polr1c	1.55084	0.0206343		Mrpl21	-1.55129	0.0207168
Psmc4	1.55078	0.00190426		Tyk2	-1.53408	0.0207702
Eipr1	1.54912	0.0194482		Rmnd1	-2.53212	0.020771
Cnih1	1.54845	0.000439624		Gmnn	-1.7915	0.0208825
Ctnna1	1.54822	8.00692e-05		Nufip2	-1.40952	0.0212445
Hipk3	1.54793	0.000715208		Synrg	-1.49404	0.0212968
Prrc1	1.54768	0.0093293		Eif2b4	-1.8411	0.0213055
Pi4ka	1.54685	0.000778102		Scand1	-1.42879	0.0214761
Rtn3	1.54631	4.54778e-09		Tpra1	-1.77461	0.0215879
Pmpca	1.54572	0.0396267		Tvp23b	-1.48708	0.0215879
Etv3	1.54547	4.61291e-05		Gm37494	-1.99806	0.0217495
Gtf2b	1.54517	5.53659e-06		Firre	-4.75619	0.0218926
Eif4a1	1.5447	0.000704682		Mrpl17	-1.54308	0.0220295
Dctn4	1.54443	0.000642764		Rars2	-2.68422	0.0220394
Actn4	1.54442	0.000135272		Enoph1	-2.9034	0.0222137
Wbp4	1.54438	0.00167095		Ccdc61	-2.50834	0.0222218
F630028O10Rik	1.54358	4.40476e-06		Zfp263	-1.3496	0.0222999
Psmd2	1.54334	0.00268661		Nradd	-2.47953	0.0224186
Psmb6	1.5429	0.000124067		Ttf2	-1.93039	0.0224246
Eif4g2	1.54227	4.79013e-05		Tlr7	-3.38633	0.0224398
Antxr2	1.5421	0.000267531		Nadsyn1	-2.29243	0.0225343
Ctsb	1.54134	0.00455453		Cmtm7	-1.37712	0.0225826
Osbp	1.54095	0.0401199		Fkbp8	-1.24789	0.0229202
Ugp2	1.54046	6.56527e-05		Tmem184b	-1.57243	0.0229977
Tjap1	1.54039	0.0255228		Uchl3	-3.09382	0.0230595
Rc3h2	1.53894	0.00897778		Rab11fip2	-2.74124	0.0230682
Hbp1	1.53879	7.16194e-07		Mcrs1	-1.44071	0.0230789
Tgfb1	1.53804	6.18262e-05		Dnmt1	-1.9845	0.0231512
Kpna6	1.53764	0.0449094		Gpr180	-3.16518	0.0231674
Yipf5	1.53727	0.00025438		Otud1	-1.84557	0.0231706
Klhl12	1.53652	0.0265143		Lrrcc1	-4.6392	0.0232591
Kmt2e	1.53633	0.00140106		Pde4a	-1.7789	0.0232972
Phf23	1.53598	0.000477884		Gm10138	-2.08688	0.0233868
Srrt	1.535	8.7123e-06		2610044O15Rik8	-2.31489	0.0234563
Dennd4a	1.53478	0.00288769		Mettl17	-1.82444	0.0235445
Nsd2	1.53464	0.0252937		Sf3a3	-1.50438	0.0236209
Rabggtb	1.53463	0.00439172		Htra2	-1.74028	0.0237164
Thoc7	1.53355	0.00241244		Zdhhc6	-1.4228	0.0237164
Hax1	1.53311	0.00104465		Pard6a	-2.71597	0.0237527
Ppp4r1	1.53301	0.000367038		Tsc2	-1.50538	0.0238477
Asph	1.53263	5.60331e-06		Mbd3	-1.40764	0.0239105
Ndufv3	1.53231	0.000219988		Exoc7	-1.56768	0.0239356
Pqbp1	1.53107	0.00073393		Cdk5rap1	-2.16511	0.0239356
Llgl1	1.5292	0.0421789		Dusp23	-2.3168	0.0240272
Ptp4a2	1.52748	1.17156e-07		Klhl22	-2.42387	0.0240406
Zfas1	1.52741	0.00213186		Bst2	-1.28391	0.0241871
Trappc4	1.52686	0.000861202		Gtpbp3	-2.42291	0.0242117
Cybc1	1.52657	0.00188729		Rbm15b	-1.47678	0.0242232
Arid2	1.52552	0.000282951		Zfp810	-3.30183	0.0242419
Gbp9	1.52547	4.57374e-05		Eef1d	-1.35497	0.0244827
Tlk2	1.52516	0.00523047		Nfatc1	-1.36142	0.0245148
Arf2	1.52504	0.00568223		Sgms1	-1.23928	0.0245351
Prpf3	1.52486	0.00398879		Gtf2ird2	-2.33336	0.0245358
Entr1	1.52442	0.0116449		Pfdn1	-1.79257	0.0247496
Fkrp	1.5243	0.000687231		Eri3	-1.70359	0.0248168
Agtpbp1	1.52402	0.0100416		Cers5	-1.56843	0.0248532
Lman1	1.52399	0.00897021		Zfp296	-2.19307	0.0249113
Dennd5a	1.52395	0.000332544		Slc2a9	-5.33882	0.024939
Tra2a	1.52376	0.000193429		Osgin1	-1.32285	0.0250049
Ccdc82	1.52341	0.00175514		Macrod2os1	-7.42603	0.0253172
Ccdc88b	1.52315	0.00512637		Zfp445	-1.42632	0.0254601
Mmadhc	1.52304	0.0111511		Tcof1	-1.4219	0.0255334
Papola	1.523	1.02351e-05		Mms22l	-4.34351	0.0255481
Zfp729a	1.52256	0.0305539		Gfi1b	-1.49018	0.0255634
Srsf10	1.52234	0.00363927		Gnpat	-1.56585	0.0255658
Ctdspl2	1.52197	0.0193059		Osbpl7	-1.62506	0.0256202
Herc1	1.52135	0.00104696		Pfas	-3.60689	0.0256319
Polr2c	1.52125	0.00010635		Ypel2	-4.39435	0.0256319
Atg12	1.52094	7.19448e-05		Vps53	-1.51785	0.0256319
Wbp1l	1.51991	0.00108513		Eif3f	-1.39033	0.0259332
Psmb7	1.51906	1.82967e-05		Lyrm9	-2.89762	0.0259701
Acadl	1.51781	4.10092e-05		Zbtb41	-1.62907	0.0260478
AC160336.1	1.51779	0.0121839		Tmem203	-2.07496	0.0260693
Rps2	1.51749	2.63809e-07		Gm31597	-4.06285	0.0261869
Pdia6	1.51738	5.59501e-05		Tmem94	-2.83409	0.0262071
Isg15	1.51737	5.36509e-05		Nat9	-1.69582	0.0262357
Zfp91	1.51679	2.14707e-05		Ldb1	-1.3913	0.0262779
Notch1	1.51618	4.65101e-08		Ralgps2	-2.59717	0.0263144
Zfp276	1.51614	0.00592572		Scoc	-1.90576	0.0263674
Ninj1	1.51612	8.95712e-05		Fam149b	-2.14762	0.0263768
Ube2d3	1.5158	2.9751e-10		Bcl2a1d	-1.52159	0.026403
Gnas	1.51465	3.01205e-06		Akap8	-1.33721	0.0264362
Rbm3	1.51382	0.000157831		Dlat	-1.65236	0.0264848
Epb41	1.5133	2.96633e-05		Arhgap11a	-1.70701	0.0265295
Rsad2	1.51322	0.000503524		Uap1l1	-1.88868	0.0265395
Prkcb	1.51283	3.20091e-09		Bcl2l12	-5.56083	0.0267804
Gch1	1.5128	9.06086e-05		Eif4a2	-1.31006	0.0268086
Dusp11	1.51217	5.0451e-05		Strada	-1.51644	0.0268597
Maco1	1.51162	0.00245515		Bcas3	-1.9856	0.0268788
Klhdc4	1.51155	0.0490936		Slfn9	-1.65148	0.0269091
Sirt2	1.51152	0.000292461		Igbp1	-1.4227	0.0269457
Syncrip	1.51127	0.000339493		Hint3	-1.71213	0.0269457
Pbrm1	1.51114	0.000489221		Tbc1d5	-1.55777	0.0270998
Psma4	1.51052	2.51258e-06		Tbcd	-1.59402	0.0271104
Srsf9	1.50992	0.0133796		Krr1	-1.36884	0.0271923
Pitpnb	1.50927	0.00151849		Grap	-1.80214	0.0272696
Rtn4	1.50923	2.03881e-08		Exoc6	-1.6313	0.0274038
Zmym5	1.50881	0.0231512		Lmnb2	-3.76509	0.0274447
Rab27a	1.50863	3.38302e-05		Smim27	-1.94037	0.0274642
Hnrnpa2b1	1.50846	0.000328974		H2-Ke6	-3.03981	0.0274642
Acsl1	1.50816	0.00933973		5031434O11Rik	-3.78291	0.0275215
Pcgf3	1.50762	0.0265143		Zfp619	-2.56455	0.0275802
Iws1	1.50754	0.00436843		Ttc4	-1.95345	0.0276907
Uba1	1.50743	3.26712e-06		Commd7	-1.34331	0.0277065
Arnt	1.50729	0.0276423		Swsap1	-2.49104	0.0277065
Oat	1.50715	0.000610881		Nop56	-1.46078	0.0277182
M6pr	1.50704	9.03956e-10		Oaz2	-1.31209	0.0277529
Spen	1.50658	0.000504902		Mrpl12	-2.07671	0.0279542
Tmem181a	1.50593	0.00514465		Zcchc8	-1.50893	0.0280408
Zbp1	1.50514	9.98896e-07		Snrpd3	-1.66515	0.028058
Gabarap	1.50388	5.75367e-06		Gga2	-1.76559	0.028058
Hcfc2	1.50363	0.00482023		Cd300a	-1.29658	0.0280591
Hnrnpf	1.50354	7.4245e-05		Tsen34	-1.48488	0.0280596
Cog2	1.50334	0.0369232		Hfe	-2.41028	0.0280978
Sec61a1	1.50321	0.00025869		Mtfr1l	-1.47296	0.0282742
Brd1	1.503	0.015974		Zcchc4	-2.26275	0.0286626
Itgam	1.50233	6.6879e-05		Gm1604a	-4.18519	0.0287123
Elmod2	1.50205	0.000303008		Dhrs7b	-1.60406	0.0288381
Ctsz	1.50192	5.57287e-05		Zfp707	-3.2795	0.0288382
Zrsr2	1.50188	0.00271174		Guf1	-1.97787	0.029143
Psma3	1.50056	2.08874e-05		Sh3bgrl	-1.48756	0.0291524
Chuk	1.50051	0.00881645		Oxct1	-1.59808	0.0291897
Ppp2r2a	1.50012	0.00136479		Itgb7	-1.30902	0.0291897
Cish	1.49959	6.70838e-06		Knop1	-1.86399	0.0292283
Gmfb	1.49927	0.00268483		Ppm1e	-3.26372	0.0292783
Lgals3	1.49896	2.16527e-06		Cklf	-1.21208	0.0293557
Cnep1r1	1.49886	0.0359524		Dennd1b	-1.36002	0.0294403
Litaf	1.49788	8.72151e-06		Zfp944	-2.09765	0.0300611
Sdf2	1.49772	0.00577404		Slc45a4	-1.62849	0.0302511
Kat7	1.49733	0.00293655		Zfp277	-1.52397	0.0303914
Cers6	1.49726	0.000627488		Tmco6	-3.74245	0.0304207
Efhd2	1.49715	5.6888e-06		Oard1	-2.00119	0.0304509
Ifit2	1.49699	0.00771391		Arrdc3	-1.3025	0.0304877
Sphk2	1.49607	0.000942117		Rnf170	-1.76931	0.0305418
Ppp4r2	1.4945	0.000139012		Trdmt1	-2.16213	0.0305711
Slc7a8	1.49331	0.00169076		Ctnnbl1	-1.71153	0.030591
Jade1	1.4921	8.43559e-05		2510002D24Rik	-1.74806	0.0307916
Gpnmb	1.4906	0.0218323		Fuca2	-1.44938	0.030855
Cul1	1.48975	0.000275547		Rpl10a	-1.31878	0.0308987
Mex3c	1.48969	0.0416061		Cenpw	-2.94433	0.0311247
Ahcyl1	1.48836	0.0104355		Spice1	-4.10837	0.0313282
Bcl10	1.48786	2.62786e-05		Pigq	-1.56538	0.031403
Maf	1.48777	0.00592572		Wdr91	-2.04889	0.031785
Ufsp2	1.4872	0.00229916		9330159M07Rik	-2.56975	0.0317876
Rap1gap2	1.48585	0.000755498		Cxcr2	-1.61101	0.031982
Csnk1a1	1.48547	1.74428e-05		Gm49338	-1.64148	0.0320451
Imp4	1.48485	0.00142514		Xxylt1	-2.6527	0.0321434
Atg2a	1.48447	0.0422248		Nprl3	-2.17115	0.0321966
Plekhm1	1.48342	0.00827147		Ppp1r14b	-1.48652	0.0322793
Ddx50	1.48334	0.00129614		Parp11	-1.3415	0.0323896
Ptk2b	1.4833	4.22262e-05		Zfp943	-1.57172	0.0323908
Retreg2	1.48324	0.0316531		Rif1	-1.93696	0.0324997
Phf2	1.48312	0.00439101		Fam214a	-3.40233	0.0327688
Sbno2	1.48312	4.55297e-05		Hemk1	-2.26437	0.0330149
Soat1	1.48285	0.0197811		Rabac1	-1.23529	0.0332147
Cd69	1.4822	0.0237876		L3mbtl3	-1.94661	0.0332726
Rab5c	1.48123	0.000815205		Mid1ip1	-1.34288	0.0332952
Ahcyl2	1.48085	0.009189		6330562C20Rik	-2.60126	0.0332952
Sub1	1.48074	2.14436e-05		Zfp932	-3.49561	0.0333032
Dnm1l	1.48069	0.0274038		Atmin	-1.594	0.0333032
Ss18	1.48066	0.000633804		Adcy9	-2.9071	0.0334259
Tnfrsf18	1.48051	0.0269516		Mcm4	-1.89333	0.0334259
Akr1b3	1.48044	0.000699112		Slc25a39	-1.25944	0.0334438
Klf9	1.48042	0.0363679		Arl6ip4	-1.60573	0.033553
Stat6	1.48041	6.056e-07		Rpap2	-2.13414	0.033553
H2-M3	1.4797	0.0136096		Babam1	-1.45416	0.033553
Hspa14	1.47947	0.00455453		Wdr5b	-4.49964	0.03363
Sem1	1.47931	6.92256e-05		Tfdp1	-1.40964	0.0337496
Wipf2	1.47875	0.000385984		Cisd1	-1.95971	0.0337872
Riok3	1.47869	8.76868e-06		Ccdc102a	-2.37773	0.0339095
Fcer1g	1.47865	9.84455e-05		Ppox	-1.87629	0.0339161
P2ry2	1.47865	0.00739186		Apobec3	-1.28224	0.0339172
Qrich1	1.47862	0.00308019		Mus81	-1.95243	0.0339722
Med20	1.47847	0.0203265		Stx3	-1.24933	0.0340817
Zranb1	1.47816	3.97844e-05		Csgalnact2	-1.32507	0.0341321
Vapa	1.47704	0.000222547		Hp1bp3	-1.27287	0.0341744
Phf21a	1.47666	0.00429596		Bmp2	-3.55483	0.0342183
Safb	1.47506	0.0237294		Nrde2	-3.71794	0.034273
Lcp1	1.47472	7.08607e-05		R3hcc1	-2.31775	0.0344331
Tor1aip2	1.4735	0.000227989		Rnf125	-2.07853	0.0346546
Ddx3x	1.47343	0.00333282		Alyref2	-2.70012	0.0348137
Psmc3	1.47303	0.00281118		Cald1	-6.34243	0.0348645
Zzz3	1.47286	0.0236682		Gm36161	-1.80914	0.0351431
mt-Co3	1.47261	0.00126353		Lyrm2	-1.48354	0.0351624
Slc35e1	1.47249	0.0141157		Phf7	-3.2276	0.0353302
Dpp8	1.47228	0.016508		Nedd8	-1.25079	0.0353417
B3galnt2	1.472	0.0376301		Mrpl18	-1.32346	0.0354004
Sec16a	1.47156	0.0143739		Znhit6	-2.82258	0.0354598
Ubl4a	1.47134	0.0204793		NA	-3.1666	0.0355246
Ptpn12	1.47036	5.68319e-06		Polg	-1.37698	0.0356731
Wwp2	1.47033	0.000698002		Ptpa	-1.43586	0.0356835
Ear6	1.47033	0.0224186		Tsfm	-2.86898	0.0357126
Fzr1	1.47022	0.00134102		Foxo3	-1.29159	0.0358012
Sugt1	1.46938	0.000219004		Rad50	-1.52848	0.035919
Cisd2	1.46929	7.69619e-06		Chd6	-1.69043	0.0360195
Surf4	1.46908	0.000121839		Sorl1	-1.22507	0.0360368
Srrm1	1.46898	0.000278814		Ctdsp2	-1.25483	0.0361588
Rars	1.46867	0.0204134		Dimt1	-2.34804	0.0361588
H3f3a	1.46833	0.0010162		Rpp25l	-1.88216	0.0361678
Bfar	1.46806	0.00268928		Zyx	-1.23629	0.0362043
Brpf1	1.46714	0.000356884		Zfp472	-2.20035	0.0362681
Ebi3	1.46714	0.000150275		Commd6	-1.56283	0.036293
Rab1a	1.46699	3.17379e-06		Lrrc14	-1.7185	0.0363101
Ly6i	1.46601	0.00100173		Fam172a	-1.41315	0.0363207
Fbxo28	1.46586	0.0216562		Oxnad1	-4.61435	0.0363207
Tax1bp1	1.46537	1.1768e-05		Ddx58	-1.2066	0.0363878
Wdr33	1.46495	0.0173693		Ciao3	-1.60791	0.036571
Bmi1	1.46468	0.0242232		Pygl	-1.23028	0.0366407
Fbxw11	1.46429	0.00129467		4632415L05Rik	-2.70563	0.0366544
Slc39a9	1.46406	0.0141495		Kif20b	-2.88928	0.0368027
Psma7	1.46364	7.9604e-06		Cenpv	-2.72194	0.0368999
Scaf8	1.46298	0.0215004		Pdp1	-2.02009	0.0369157
Nucb2	1.46272	0.0134476		Gm26740	-2.89248	0.0370133
Golga2	1.46222	0.0236682		Vac14	-1.36587	0.0371957
Clec4a2	1.46199	0.0102889		Rcn2	-1.84768	0.0373207
Fbxo11	1.46144	0.0450221		Supt7l	-1.71676	0.0373707
Eml4	1.46143	0.0105871		Pcyt1a	-1.3445	0.0374112
Gm13340	1.46052	0.0462897		Fam78a	-2.2088	0.0377574
Ubb	1.45972	0.000117285		Nup85	-2.46975	0.037814
Dnajb6	1.45965	5.90627e-05		Fbxw4	-1.62276	0.0378251
Junb	1.45954	9.90157e-07		Gm10388	-2.18305	0.0378251
Rexo2	1.45924	0.00376528		Parl	-1.31842	0.037839
Gskip	1.45798	0.0372022		Mfsd13a	-4.39649	0.0379284
Isg20	1.45758	9.42164e-07		Gm36266	-1.98209	0.0383828
Phrf1	1.45694	0.00438605		Dhx29	-1.46215	0.0384432
Pkn2	1.45666	0.030138		Hbegf	-2.05959	0.0385291
Cct4	1.4563	0.000149191		Coq9	-2.02547	0.0387415
Vamp3	1.45619	0.000475118		Zfp113	-1.71556	0.03879
Csnk2b	1.45615	3.30595e-05		Trmt12	-2.34702	0.0388076
Mapre1	1.45556	4.84177e-07		Zc3h8	-2.49792	0.0389788
Clptm1l	1.45552	0.00797284		Syne2	-1.68523	0.03899
Lamp2	1.45515	0.000405346		Grpel2	-2.12569	0.0391066
Ankib1	1.45446	0.0101698		Polr2i	-1.61	0.0391352
Acbd3	1.45443	0.0018786		Naa10	-1.91192	0.039211
Aebp2	1.45359	0.0132663		Tagap1	-2.02805	0.039294
Ppp1r2	1.45299	0.00173404		Shisa5	-1.2009	0.0393732
Il10rb	1.45291	1.20061e-05		Mvb12a	-1.51601	0.039403
Pgrmc2	1.45271	0.0271095		Calcrl	-2.66772	0.0394188
Dyrk1a	1.45224	0.00109215		Racgap1	-2.68754	0.039499
Selenow	1.45144	0.000593085		Tnfsf12	-2.0768	0.0397111
Cdk13	1.45144	0.00682939		Ankrd39	-2.50888	0.039725
Derl2	1.4513	0.00247744		Rfng	-2.59786	0.0398378
Iqgap1	1.45054	1.07629e-06		Gm42759	-1.72782	0.0399108
Tirap	1.44968	0.0104657		Zfp26	-1.5436	0.0399389
Prkar1a	1.44798	2.62057e-05		Zfp3	-4.83557	0.0399493
Sharpin	1.44768	0.0113118		Disp1	-2.73081	0.0400536
H2-Q4	1.44744	0.00648457		Rxylt1	-2.58045	0.0401031
Capza2	1.44739	7.56129e-08		A130010J15Rik	-1.94946	0.0401118
Mapk8	1.4473	0.0324305		Acad12	-1.83916	0.040223
Tmem229b	1.447	0.00278234		Foxred2	-3.50008	0.0403214
Fam104a	1.44685	0.000586184		Nup107	-1.87954	0.0403452
Emc4	1.44675	0.016809		Nf2	-1.46216	0.0403795
Fxr2	1.44645	0.00228419		Mkks	-1.97917	0.0405411
Nab1	1.44573	0.000192315		Tmem222	-1.36456	0.0406563
Aff1	1.44567	0.0133242		NA	-2.92739	0.0409532
Mief1	1.44565	0.0256319		Serinc5	-2.87407	0.0412062
Cdca4	1.4446	0.0033329		Saysd1	-1.81717	0.0413328
Tpp2	1.44383	0.00296973		Zfp760	-3.91731	0.0413388
Xpr1	1.44378	0.00999348		1810059H22Rik	-2.94493	0.0415736
Fth1	1.44367	0.0126814		Cysltr1	-4.11281	0.0419073
Mafg	1.44324	0.00244989		A130014A01Rik	-1.99282	0.0419178
Chchd2	1.44308	9.32366e-06		3830406C13Rik	-1.44221	0.0419178
Ddx54	1.44234	0.00178213		Ints4	-1.60666	0.0419639
Trappc6b	1.44233	3.30303e-07		Dzip3	-2.55532	0.0420618
Sacm1l	1.44122	0.0487028		Zfp40	-3.69973	0.0421524
Rpl35	1.44119	0.048175		Tmem8b	-2.8137	0.0422145
Smim3	1.44075	0.000132282		Ap3s2	-1.74294	0.0423136
Pnpla2	1.43965	0.000185868		Serf2	-1.32076	0.0423894
Aida	1.43958	0.00500978		Cyfip2	-1.41734	0.0424932
Atad1	1.4393	0.00809163		Flt3l	-1.288	0.0425479
Pla2g7	1.43811	0.0112438		Zfp959	-1.68577	0.0427239
Cox17	1.43713	0.000398311		Slc38a6	-2.10819	0.0427712
Srsf4	1.43645	0.034154		Trp53i13	-1.95838	0.0428115
Stat2	1.43592	0.000112809		Nxpe3	-2.19984	0.0429656
Adipor1	1.43571	0.00152971		Icam2	-1.59049	0.0431563
Lsm14a	1.43465	0.00051798		Trappc1	-1.35495	0.0432242
Cerk	1.43436	0.00461983		Ociad1	-1.22326	0.0432595
Tmem64	1.43258	4.41014e-05		Timm44	-1.53863	0.0435383
Brd8	1.43258	0.0107622		Stk4	-1.20012	0.0435696
Srgn	1.43191	0.0154821		Shld2	-3.58008	0.0439386
Plec	1.43188	0.00175268		Emc1	-1.70492	0.0439573
Xpo6	1.43133	0.000484034		Nt5dc1	-1.45609	0.0441255
Nsd3	1.43017	7.7264e-05		AI467606	-1.39866	0.0442878
Il5	1.42916	2.78011e-05		Asb2	-1.31815	0.0443676
Ap1g1	1.42851	0.00494576		5330438D12Rik	-2.05106	0.0445198
Ppp6r3	1.4277	0.00145798		Rps21	-1.28029	0.0446207
Ufd1	1.42666	0.000598239		NA	-2.01508	0.0447487
Stag2	1.42596	0.00383857		Cuedc1	-1.38566	0.0448437
Fnip1	1.42541	0.0274642		Lipe	-1.35713	0.0448915
Fcgr3	1.42532	0.00105921		Pcmtd1	-1.39601	0.0448983
Spag9	1.42504	0.00410517		Timm9	-1.8631	0.0449094
Stxbp3	1.42478	0.00018847		Orc5	-1.54406	0.0449168
Saa3	1.42361	0.0147555		Zfp74	-2.81182	0.0450278
Zc3h15	1.42335	0.00817453		Ly86	-1.49576	0.0450278
Ubald2	1.42302	0.000661363		Hdhd2	-1.71607	0.0450454
Hspa4	1.42273	0.000346024		Gpr160	-1.68557	0.0453981
Keap1	1.42225	0.00303293		Chpt1	-1.21577	0.0455995
Arfgef1	1.42159	0.00332304		Cnpy3	-1.28692	0.0456041
Mark4	1.42138	0.00518327		Bag4	-1.78161	0.0461271
Qk	1.42105	0.000909566		Meaf6	-1.57156	0.0462057
Hnrnpk	1.42093	0.000107741		Ubn1	-1.23149	0.0462897
Akirin2	1.42073	0.00652354		Wdr11	-1.67608	0.0464978
G6pdx	1.42041	1.89322e-06		Pigl	-3.37324	0.0466201
Map3k7	1.4198	0.031982		Snx20	-1.25692	0.0466702
Ripk1	1.41924	0.00527535		Trp53	-1.39136	0.0467743
Lsm8	1.41837	0.0151006		Gpsm3	-1.23886	0.046931
Rap2c	1.41834	0.000596861		Trmt61a	-2.56488	0.0471393
Akirin1	1.41602	0.000640724		Pld4	-2.44103	0.0473504
Tra2b	1.41565	0.000213042		Ndufb4	-1.33166	0.0473793
Mlx	1.41561	0.00329019		Gm20362	-3.78777	0.0474452
Larp4	1.41554	0.0302414		Mtch1	-1.35401	0.047579
Rps15a	1.41542	0.00302718		Zfp523	-1.36629	0.0476895
Rock2	1.4154	0.00856549		Ivns1abp	-1.41209	0.0477261
Sh3gl1	1.41537	0.0174496		Polr2f	-1.57206	0.0478124
Smg8	1.41529	0.0383378		Calcoco1	-1.44869	0.0479646
Herc6	1.41459	0.00218366		Tmem177	-2.341	0.0482463
Manbal	1.41451	0.0347221		Scamp3	-1.36233	0.0484358
Eps15l1	1.41385	0.0178018		H2-T24	-1.62835	0.0484358
Rab2a	1.41355	8.26496e-06		Zfp788	-2.54781	0.0485542
Cyb5r3	1.41306	0.0141077		1110059G10Rik	-1.35948	0.0485542
Hnrnpu	1.41283	0.000634278		Gm43775	-1.74702	0.0485548
Aamp	1.41265	0.000579535		Utp25	-2.18587	0.0487461
Dhx15	1.41227	6.6879e-05		5530601H04Rik	-1.46745	0.0488173
Rgs1	1.41202	0.0175432		Slc37a2	-2.7203	0.0490618
Srebf2	1.41094	0.000996085		Tdrd7	-1.27074	0.0490989
Vdac3	1.41087	0.000796095		Naglu	-1.63321	0.0491144
Rab11a	1.41082	2.87652e-05		Smim11	-1.41735	0.0491466
Pmpcb	1.40948	0.0425826		Urod	-1.97566	0.0492032
Csnk1d	1.40761	3.51322e-05		Cdc37	-1.29769	0.0493311
Usp16	1.40723	0.0419178		Mrps21	-1.37452	0.0493311
Hmgcl	1.40691	0.038231		Echdc1	-2.18988	0.0493311
mt-Co1	1.40687	0.0193613		Atp8a2	-3.70084	0.0494645
Ptafr	1.40636	8.37644e-05		Zeb2	-1.31485	0.0494663
Mob3c	1.4063	0.0294403		Fto	-1.52653	0.0495892
Arid5a	1.40577	0.0293363		Gm15133	-2.88525	0.0496071
mt-Rnr1	1.40566	9.44674e-05		Bckdhb	-3.49092	0.0496071
Tmem30a	1.40559	0.000260429		Mtx1	-1.7837	0.0496155
Cwc25	1.40527	0.0102864		Tuba8	-1.22519	0.0496572
Tubb5	1.4044	0.00901092		Serpinb8	-2.07116	0.0496931
Rac1	1.4042	0.000611136		Fam241a	-1.3133	0.0496931
Rap1b	1.40386	0.00018614		Zcchc17	-1.57722	0.0499263
mt-Rnr2	1.40361	0.0238233
Dad1	1.40309	0.000312695
Arid3a	1.40261	0.000364132
Canx	1.40213	0.0127264
Tug1	1.4021	0.010194
Sec63	1.40111	0.00587221
[truncated: 315 more rows]
