# Supplementary material for: Transcriptional Profiling of Mouse Eosinophils Identifies Distinct Gene Signatures Following Cellular Activation
Source: Front Immunol. 2021 Dec 14;12:802839. doi: 10.3389/fimmu.2021.802839 (PMC8712732; doi:10.3389/fimmu.2021.802839)
Supplement: Supplementary file 5 [file Table_5.xlsx]

## Sheet: Sheet1
IFN-γ Unique Upregulaed				IFN-γ Unique Downregulated
gene_symbol	foldChange	padj		gene_symbol	foldChange	padj
Brip1os	1.43782	0.0144441		Zfp873	-3.07646	0.0473285
Rap1a	1.26434	0.030019		Npy	-3.96092	0.0328941
Stt3a	1.47628	0.0480758		Phax	-1.44306	0.0316691
Crebrf	1.39482	0.029407		Txndc5	-1.87452	0.0435935
Cbfb	1.3731	0.029086		Csf3	-3.01843	0.0434114
Ppp4c	1.35282	0.0238611		Bcl2l1	-1.73263	7.82e-05
Eif3h	1.34113	0.0150264		Usp46	-2.17057	0.0326118
Gm48226	2.28679	0.0462755		Cd33	-2.20976	0.000543
Tns3	2.04173	0.0332658		Gm43430	-2.24354	0.0407175
Fcgr4	1.95143	0.000626183		Eva1b	-1.95792	0.0364471
Foxj2	1.63442	0.0404567		Lars2	-2.02457	0.00677367
Ctss	1.42933	0.0213693		Vps18	-1.59892	0.0189991
Pag1	2.56776	0.0249175		Msh3	-2.8593	0.0404567
Gm5431	1.756	0.000593058		Hacd3	-2.52636	0.0183526
Rpl5	1.34761	0.0019692		Mrpl52	-2.27437	0.00698485
Elmo1	1.39353	0.000260874		Pou2f2	-1.585	0.0230941
Ccnd1	3.95562	0.00718417		Chaf1b	-3.14579	0.0114357
Edil3	3.69361	0.0477844		Pet100	-1.39692	0.0369729
Rnf38	1.55092	0.0298452		Per3	-4.53906	0.0436807
Herc4	1.33928	0.00634903		Dtx4	-1.44854	0.00396455
Man1a2	1.52041	0.010347		Creb5	-2.12048	0.00051
Gsdmd	1.28537	0.0052983		Pccb	-5.74813	0.0283001
Zdhhc9	1.58853	0.00219027		Tgm1	-9.46426	0.00621744
Mmp9	1.75851	1.13488e-05		Tnfaip8	-1.24566	0.0103241
Tnfsf14	1.32434	0.00447494		Nacc2	-2.27348	0.0289759
Rab26os	2.53395	0.0484644		Ocel1	-1.47837	0.0415793
Ncstn	1.33174	0.0331809		Gm21994	-3.17739	0.0104881
Myof	1.66375	0.0285383		Zmiz1	-1.62978	0.00334778
Dapp1	1.22594	0.0302954		Gsdme	-1.3952	0.0450794
Tmem165	1.3182	0.0447082		Myo7a	-2.41671	0.0189235
Sertad2	1.31299	0.0397752		Ccdc62	-4.06012	0.0498207
Gid4	1.87238	0.03773		Sumf2	-4.94687	0.045963
Rab18	1.33277	0.0114078		Tacstd2	-1.39245	0.0322874
Lipa	1.56604	1.34614e-05		Tspan4	-2.01854	0.0279796
1700016F12Rik	1.91345	0.000430286		Rpa3	-3.00418	0.0498207
Tmed7	1.3231	0.0338295		2900092N22Rik	-5.74078	0.0292455
Carm1	1.97916	0.0203669		Zc3h6	-4.5004	0.023595
Gsr	1.37462	0.0361256		Limk1	-5.2573	0.00303424
Ddx39b	1.23381	0.0173179		Prkar2a	-1.63989	0.0438462
Ncoa3	1.45097	0.013372		Pim2	-2.43752	3.65e-20
Cyld	1.48188	0.00128027		Serhl	-3.21741	0.0273242
Plekho2	1.30387	0.0219701		Slc5a6	-4.39972	0.0381434
Ttyh3	1.51867	0.0190484		Abracl	-1.3322	0.0458412
Uqcr10	1.47957	0.00960864		Snrnp70	-1.20473	0.0367377
Rps7	1.27241	0.00981918		Tmem242	-1.79901	0.00467396
Elf4	1.46501	0.00341835		Nolc1	-1.5582	0.0412528
Baz1b	1.29516	0.0395537		Ear6	-1.87431	0.00115525
Cd300c2	1.60382	4.43649e-05		Stat4	-2.2267	0.0255817
Csf1r	1.27092	0.00590907		Cd300lf	-1.2355	0.033972
Zdhhc17	1.65652	0.0176994		Mrps11	-2.92933	0.0273675
Adgrg1	2.71588	0.0115242		L3mbtl2	-2.30751	0.0462755
Kmt2b	1.47389	0.0271596		Cox10	-1.79557	0.0464175
Bid	1.32481	0.0476359		Ppil3	-2.23673	0.0318266
Gpr34	1.29349	0.0256256		Ccnd2	-1.95092	2.22e-06
Itgal	1.44225	0.00457366		2810006K23Rik	-2.53091	0.0163484
Plxnc1	1.34662	0.0214088		Marcks	-1.7597	0.0258451
Gm47022	3.52584	0.00484536		Chic2	-1.19765	0.0430874
Rps6ka3	1.46782	0.000573008		Cbr4	-2.14336	0.0277058
Ctsd	1.36895	0.0108684		Hmbs	-2.84922	0.0279712
Nemp1	1.99649	0.0170611		Swap70	-1.67883	0.0468372
Zfp324	2.885	0.035013		Cand2	-1.87752	0.0211392
Slfn1	1.30615	0.00261653		Gm15706	-6.36882	0.0224036
Irf2bp2	1.39625	0.045779		Aco1	-3.82843	0.00945302
Mier1	1.33024	0.0126564		Sec61b	-1.5468	0.00383154
Gsta3	3.02035	0.00174936		Ncor2	-1.96208	0.033972
Prkar2b	1.72222	8.8723e-05		Commd1	-1.75681	0.00622527
Xpo1	1.38365	0.0373895		Dgcr6	-2.70861	0.0272012
Pcbp2	1.32902	0.0404595		Brd3	-1.41316	0.0358345
Lnpep	1.31054	0.0347991		Tmem126a	-1.85454	0.0380037
Tlr13	1.92292	0.000132863		Ccdc66	-3.46479	0.00448937
Maz	1.51149	0.0132366		Zfp53	-2.21967	0.046699
Lpar6	1.38116	0.00855064		Slf1	-2.36491	0.0301121
Rhobtb1	1.61418	0.00540026		Thap2	-2.6855	0.0262676
Rnf139	1.3631	0.0458998		Tmem68	-1.87712	0.0042085
Usp32	1.54611	0.0027054		Gm4707	-2.58539	0.0424677
Prr5l	1.65285	4.7017e-07		Dbt	-2.01391	0.0475353
Psip1	1.38704	0.0391432		Fam222b	-1.92887	0.0164076
Rab7b	1.9321	0.00700835		Xylt1	-3.14241	0.0126075
Itga4	1.34238	0.00694756		Ctla2a	-2.48999	0.0130868
Ccng1	1.50171	0.000309549		Sec14l2	-3.66956	0.0474
Cyp4v3	1.62943	0.00179783		Trio	-1.91119	0.035017
Noc4l	1.86058	0.0379366		Gstz1	-4.34905	0.0125305
Sertad3	1.7341	0.0454035		Ceacam16	-1.98343	0.00284242
Cybb	1.28296	0.0235233		Herpud1	-1.70387	2.11e-05
Birc2	1.4148	0.0150522		Naaa	-2.05163	0.0168533
Tbc1d15	1.47245	0.00303424		Saa1	-4.68845	0.0329225
Serpinb9b	4.33803	0.0209468		Gm44005	-2.05357	0.00571608
Sec14l1	1.28117	0.0283782		Mpdu1	-1.65831	0.00405753
Pum2	1.27408	0.0138108		Ola1	-1.5251	0.0358345
Unc93b1	1.54714	2.68098e-05		Slc36a1	-2.35049	0.00902411
Akap13	1.22736	0.0304161		Aoah	-1.83131	0.000399
Tmem131	1.82506	0.0362365		Hps6	-2.21894	0.0469814
Gm26834	5.36152	0.00578305		Morrbid	-1.5559	0.00167185
Cd36	2.1513	2.41392e-05		Isy1	-1.45649	0.0167585
Gm9856	2.45198	0.0420743		9830107B12Rik	-1.26767	0.00995207
Eps15	1.31736	0.0367248		Gpatch4	-4.315	0.0339445
Inafm2	1.53795	0.0328514		Zfp871	-2.32747	0.0103894
Arel1	1.52547	0.0167575		Pmf1	-1.72108	0.0054553
Capza1	1.26052	0.035013		Tes	-1.36399	0.000339
Sprtn	1.59221	0.0221471		Alg3	-1.99213	0.0430659
Ptpra	1.27226	0.047073		Def6	-1.39997	0.023305
Rnf14	1.52419	0.0252028		Sco2	-2.21194	0.0183414
Rab5b	1.35381	0.044076		Romo1	-1.58168	0.0420674
Vps37b	1.39598	0.0105335
Gbp2b	4.98617	0.00515807
Anxa11	1.38688	0.014588
Gm20234	3.89999	0.0165129
Dgkz	1.21827	0.0456454
Nod1	2.06665	0.0129077
Gtdc1	1.55913	0.0300966
Bcl2l14	2.97788	0.0393037
Rpl21	1.25432	0.0465755
Slc43a2	1.27231	0.0292652
Tmem263	1.98395	0.0329259
Atp8a1	1.54924	0.0022373
Otud4	1.57277	0.0013885
Cd44	1.3774	0.00215912
Gm49662	3.96819	0.0358923
Sh2b1	1.37989	0.0402533
Hnrnpul1	1.36063	0.0409835
Idh1	1.49173	0.00786717
Lpl	1.82585	0.033972
Phf8	1.43908	0.0201352
Fam174a	1.53517	3.49996e-06
Coa5	1.41067	0.00784805
Tmem71	1.22995	0.0319287
Fxyd5	1.28127	0.0462755
Tcp11l2	1.38798	0.0259595
Leng8	1.74378	0.0438065
Sec23ip	1.4559	0.0448969
