# Supplementary material for: Transcriptional Profiling of Mouse Eosinophils Identifies Distinct Gene Signatures Following Cellular Activation
Source: Front Immunol. 2021 Dec 14;12:802839. doi: 10.3389/fimmu.2021.802839 (PMC8712732; doi:10.3389/fimmu.2021.802839)
Supplement: Supplementary file 6 [file Table_6.xlsx]

## Sheet: Sheet1
IFN-γ and E. coli Unique Upregulated				IFN-γ and E. coli Unique Downregulated
gene_symbol	foldChange	padj		gene_symbol	foldChange	padj
Bmp6	16.1424	3.98673e-06		Ppm1e	-3.26372	0.0292783
Hamp	15.9684	7.8003e-05		Pdp2	-1.9771	0.0182807
Pfn2	13.7319	0.000232929		Scrib	-1.68036	0.0072658
Dgkh	12.9335	0.000446467		Supt7l	-1.71676	0.0373707
Cma1	11.5656	1.23443e-07		Rif1	-1.93696	0.0324997
Thbs4	9.7592	0.000435262		Otub1	-2.01353	0.0144127
Slc43a3	8.26492	1.11119e-09		Zfp119b	-2.67626	0.00380788
Bcar1	7.68621	0.000518892		Gxylt1	-1.38494	0.00553454
Intu	7.40487	4.32961e-05		Adamts10	-3.52812	0.0133186
Gab1	6.50627	8.88113e-05		Ermp1	-2.49733	0.0181457
Gm43769	6.37181	0.00602066		Glo1	-3.67535	0.000194
Galk1	6.24257	0.000145432		Zfp932	-3.49561	0.0333032
Me1	6.03778	5.24902e-06		Dhrs7b	-1.60406	0.0288381
Asns	5.98541	3.09373e-05		Cep57l1	-3.86432	0.0189243
Tmem267	5.79957	2.21899e-08		Slc38a1	-1.93274	1.57e-07
Serpinb1b	5.59008	0.00551386		Chst12	-1.44115	3.27e-05
Atp7a	5.11858	0.00363011		Gm15787	-2.25584	0.00233104
Hic2	5.09011	0.000177516		Urod	-1.97566	0.0492032
Igfbp4	4.9849	0.00647694		Rpia	-2.14457	0.000124
Rusc2	4.85375	0.000351097		Vps53	-1.51785	0.0256319
Ptgs2os	4.78234	0.0127295		Batf3	-2.55491	8.34e-05
Olfr1173	4.69173	0.000320635		Cdk6	-1.45295	0.0191838
Sowahc	4.57873	0.0118131		Idh3g	-1.52912	0.00250562
Pvr	4.29779	1.3014e-09		Cog5	-2.02938	1.75e-05
Src	4.26269	0.00029635		Zfp113	-1.71556	0.03879
Fxyd2	4.23853	0.0111331		Disp1	-2.73081	0.0400536
Fbxo44	4.18413	0.0230866		Topbp1	-1.53365	0.0206945
Myo10	4.15224	2.94759e-05		Trmt61a	-2.56488	0.0471393
Gm11510	4.09524	0.0138757		Chd6	-1.69043	0.0360195
Hivep3	4.05114	0.00816023		A130014A01Rik	-1.99282	0.0419178
Dcbld2	3.96509	2.35189e-05		Ankrd9	-6.11018	0.0018709
Slamf7	3.96173	2.84467e-06		Spsb2	-1.68909	0.000574
Nol3	3.89772	0.00243249		Nt5dc1	-1.45609	0.0441255
Magee1	3.87685	0.00155755		Polr2i	-1.61	0.0391352
Gdf15	3.86966	9.42538e-05		Det1	-2.45644	0.00633085
Itga9	3.84367	0.00121034		Macroh2a1	-1.36152	0.00697296
Trp53inp2	3.82547	1.08626e-05		Ppp1r14b	-1.48652	0.0322793
Rnf217	3.63664	0.0259996		Akap8	-1.33721	0.0264362
Chic1	3.57285	0.0294597		Ap1s1	-1.58608	0.00955162
Spaca6	3.51525	0.0104705		Pnkd	-2.42393	0.0058389
Olfr56	3.45701	0.00587334		Zmat5	-1.90265	0.000321
Bcar3	3.39045	0.0129392		Nedd8	-1.25079	0.0353417
Clmp	3.3719	0.0494897		Tysnd1	-3.00894	0.00800775
Gm38082	3.29893	0.0364406		Rusc1	-1.84028	0.0189361
Hacd1	3.24207	0.0425519		Gm20342	-1.99319	0.00650695
4931428F04Rik	3.23853	0.0491567		Atmin	-1.594	0.0333032
Pdia5	3.23726	0.0387367		Tsga10	-1.83219	0.00351236
Palld	3.23164	0.0492826		Zfp277	-1.52397	0.0303914
Tmem63b	3.22127	0.0037903		Serpinb8	-2.07116	0.0496931
Gm12840	3.21627	6.14977e-07		Eef1d	-1.35497	0.0244827
Zhx2	3.20367	0.00840154		Cnpy2	-1.99417	0.00162576
Gm43984	3.18726	0.038627		1700086O06Rik	-4.01297	0.00409881
Plekha8	3.15025	0.0169573		Zfp472	-2.20035	0.0362681
Kitl	3.12418	0.0192206		Zbtb45	-3.37666	0.00179703
Tlcd2	3.10667	0.000766989		B3galt4	-5.53172	0.000999
Lyve1	3.10098	0.0168847		Adora3	-1.39762	0.000109
Pde10a	3.09672	0.0402748		Stk4	-1.20012	0.0435696
Cdr2	3.08299	0.015385		Bin3	-1.5065	0.00564723
Malt1	3.07535	3.49718e-09		Gm19557	-3.57605	0.000425
Mcoln2	3.06231	0.00410481		Trp53	-1.39136	0.0467743
Cystm1	3.00461	0.0262512		Saysd1	-1.81717	0.0413328
Gm47761	2.98622	0.0224621		Apeh	-2.3119	0.00592365
Iqgap3	2.98569	0.0135293		Mrpl4	-1.8947	0.0143872
Cbwd1	2.94423	0.00241369		Rnf170	-1.76931	0.0305418
Gimap4	2.92846	0.033553		Ttc37	-1.99507	0.0107921
Gas8	2.90884	0.0342183		Tvp23b	-1.48708	0.0215879
Lrrc8c	2.87555	2.61176e-07		Mcat	-2.80018	0.0154368
Eogt	2.87305	0.0461665		Arrb2	-1.40517	0.000391
Pdlim4	2.84755	0.00421073		B630019A10Rik	-21.1945	0.00345729
Tanc2	2.84309	0.0303526		Vsir	-1.51202	6.59e-05
Arl5b	2.83931	3.69905e-05		Riox2	-1.87311	0.00054
Tnfrsf23	2.83308	1.41971e-05		Kat14	-2.30311	0.00765722
Gkap1	2.82048	0.0137451		Tuba8	-1.22519	0.0496572
Cd83	2.78212	0.00749597		Mrpl37	-1.97171	0.00190261
Cacna1d	2.77792	0.0127295		Adcy7	-1.36018	0.011635
4933412E12Rik	2.76695	0.00303131		Ccdc32	-1.72994	0.0110395
Eml1	2.76425	0.00857828		Gne	-4.46944	0.000339
Pea15a	2.76393	9.36056e-06		Zfp518a	-2.49242	0.00109929
Optn	2.75422	0.0327705		Macrod2os1	-7.42603	0.0253172
C9orf72	2.72746	0.0131999		Zfp445	-1.42632	0.0254601
Isca1	2.72384	0.000506507		Dimt1	-2.34804	0.0361588
Trps1	2.68809	0.00541619		Oard1	-2.00119	0.0304509
Nr4a1	2.68755	0.000933261		Nufip2	-1.40952	0.0212445
Ets2	2.68002	1.84532e-15		Atp2a1	-2.73525	0.00986419
Cpne8	2.64119	0.0168587		1110051M20Rik	-8.82226	0.00819792
Foxo1	2.63851	9.25188e-10		Alyref2	-2.70012	0.0348137
Spire1	2.62054	0.0355126		Ttf2	-1.93039	0.0224246
Fcna	2.61351	0.00063526		Dhodh	-5.91636	0.0137504
Peak1	2.60147	2.23579e-05		Cenpv	-2.72194	0.0368999
Gm20219	2.59932	0.0390968		I830077J02Rik	-1.37521	0.0003
Mefv	2.59887	0.00443861		Ndufs7	-1.56878	0.00178085
Ccne1	2.59463	0.000377728		Zfp760	-3.91731	0.0413388
5530400K19Rik	2.57261	0.00797898		Scamp2	-1.44735	7.96e-06
Tmem170	2.56614	0.0109086		Bloc1s2	-2.16436	6.21e-05
Rims3	2.55908	0.00317256		Tmed4	-2.10735	0.000194
Tnip3	2.55119	0.00945561		Lsm10	-1.70557	0.000804
Hspa13	2.54541	0.00119973		Mrpl44	-2.37731	0.000679
Tceal9	2.52889	0.00103396		Uchl3	-3.09382	0.0230595
Sh3tc1	2.52159	0.0163737		Ormdl3	-2.08406	8.68e-06
Hbb-bt	2.5046	0.0474956		Trmt12	-2.34702	0.0388076
Msl3l2	2.50071	0.00420423		Vamp8	-1.40367	0.0017131
Tbc1d9	2.49798	0.0117138		Myo1f	-1.37858	0.000658
Coq4	2.48561	0.000123505		Ccdc28b	-5.28955	0.0112152
Myo1e	2.48059	0.000848204		Trmt10b	-3.53875	0.0107622
Hrh1	2.47102	0.000468785		Mmut	-2.90845	0.000808
Thada	2.45611	0.0280585		Zcchc17	-1.57722	0.0499263
Nsmf	2.43921	0.0248175		Txndc15	-1.76206	0.016862
Ext1	2.43616	0.0494536		Ndufs2	-1.55596	0.00684493
Mthfd2	2.40839	1.50996e-06		Gm14548	-2.48536	2.68e-06
Rasgrp1	2.40433	0.0135881		Mtg1	-4.68155	0.0089752
Il20rb	2.40366	0.0119878		3830406C13Rik	-1.44221	0.0419178
Tspan31	2.38672	0.00336123		Sms	-1.96054	0.00279574
Sh3pxd2b	2.37318	0.0423732		Pwwp3a	-2.16099	0.0079526
Pmp22	2.37293	0.000175742		Cuedc1	-1.38566	0.0448437
Dmwd	2.36638	0.0346042		Gpx4	-1.34141	0.00589691
Hba-a1	2.36409	0.00472595		Rxylt1	-2.58045	0.0401031
Hbb-bs	2.3601	0.000954255		Atp6v1g2	-3.98888	0.00804636
Bcorl1	2.33509	0.000508824		Itgax	-1.71726	1.99e-07
3110001I22Rik	2.3215	0.0132049		Timm9	-1.8631	0.0449094
Slc11a2	2.31192	0.00997944		Arhgap9	-1.44449	0.0133346
Gm26910	2.30441	0.03165		Rpp25l	-1.88216	0.0361678
Unc119b	2.29735	0.0125087		Mus81	-1.95243	0.0339722
Anxa5	2.27872	8.79067e-08		Tsen34	-1.48488	0.0280596
Folr2	2.27731	0.000424075		C87436	-1.7728	0.0088862
Gm26532	2.27481	0.00767294		Tm2d3	-1.94032	0.000274
Gm20604	2.26106	0.00195934		Hlx	-1.61782	0.00337904
Pde8a	2.24881	0.00212576		9130008F23Rik	-2.33072	7.42e-09
Rap2a	2.21669	2.27596e-05		Pptc7	-1.37542	0.00571342
Ptpn23	2.21599	0.000160416		Chsy1	-1.5436	0.0108332
Gm42547	2.20636	0.0300331		Vac14	-1.36587	0.0371957
Cp	2.20026	0.0321434		Rars2	-2.68422	0.0220394
Fabp4	2.17838	0.00236737		1810024B03Rik	-2.90551	0.0124866
Cbr2	2.17096	0.031944		Lsm7	-2.29615	0.0120674
Fyn	2.15764	0.0214119		Copg2	-1.75458	0.00792571
Atxn2	2.14477	9.33593e-07		Naa60	-1.51593	6.95e-05
Pmepa1	2.14349	0.00352996		Nf2	-1.46216	0.0403795
Lsm14b	2.14092	0.0145354		Pank1	-2.67812	8.13e-06
Nup98	2.11717	8.43246e-05		5530601H04Rik	-1.46745	0.0488173
Mettl6	2.11426	1.90686e-05		Gm15446	-5.63267	0.00130054
Zswim4	2.10274	0.000238576		Pygb	-2.40303	0.00142268
Gm10240	2.1013	0.0302414		Nfs1	-1.90553	0.0102771
Matn2	2.09619	0.0493277		Dennd1c	-1.66971	0.000111
Plk4	2.09347	0.0105773		Irf2bp1	-1.88117	0.000218
H2bc4	2.09156	0.0245358		Farsb	-1.95967	0.00270757
Pprc1	2.08265	0.0486469		Dus1l	-1.89943	0.0113855
Cenpl	2.07364	0.000141205		Gpatch2	-1.74657	0.016862
Fam102b	2.06492	1.10895e-07		Arhgef1	-1.29977	0.0125087
Ly9	2.06425	0.00735973		Tpcn1	-3.83669	0.000328
Ddit3	2.05671	2.23722e-05		Dcaf8	-1.67378	0.00019
Ankrd50	2.04849	0.00209924		Usp21	-1.82977	0.00143225
Zbtb21	2.0473	0.00196661		Card11	-3.67992	0.0076865
Stk35	2.03577	0.0340723		Phospho2	-1.71611	0.00816023
Mast2	2.0355	0.0255866		Rpl10a-ps1	-2.3675	0.0116449
Ap4e1	2.01765	0.0368597		Ciao3	-1.60791	0.036571
Sash1	2.01534	0.00334739		Heg1	-1.80261	0.00178486
Prmt2	2.00311	0.00669766		Nradd	-2.47953	0.0224186
Ccdc137	2.00286	0.0182919		Id2	-1.29819	0.00343341
Jmy	1.98777	0.0309959		Smim8	-2.54017	0.000743
Dtx2	1.9841	0.00105246		Exosc5	-2.07046	0.0132701
Smcr8	1.9818	0.000337159		Cdk5rap3	-2.32422	0.00990969
Rapgef2	1.97869	1.77619e-06		Phf7	-3.2276	0.0353302
Donson	1.9772	0.0431667		Rrp15	-2.62115	0.0178071
Ankrd66	1.97295	0.0127264		Tspan2	-4.5852	0.00707422
Tlr1	1.96991	0.0442263		Nadsyn1	-2.29243	0.0225343
Ing2	1.96625	0.000402751		Pkp3	-2.04602	0.0183784
Rab2b	1.95885	0.00920493		Iah1	-2.34644	0.0128288
Zfp609	1.95674	0.0136211		Cradd	-1.94007	0.0190256
Socs7	1.94506	0.00149986		Dna2	-3.7681	0.0015701
S100pbp	1.94456	3.20569e-05		Arl6ip4	-1.60573	0.033553
Arfgef2	1.9443	1.44788e-05		Men1	-1.82218	0.00469937
Adgb	1.93452	0.0346135		Slc35a1	-2.40959	0.00270309
Rps6ka4	1.92802	0.00296973		Gps1	-1.43815	0.00781206
Noct	1.92511	1.44223e-08		Exo5	-2.75774	0.000246
Prpf38a	1.92386	0.00492831		Pdcd7	-1.92642	0.0134003
Mfhas1	1.92282	0.00556422		Aatf	-2.10158	0.000675
Gmeb2	1.91868	0.0174731		Slc25a39	-1.25944	0.0334438
Tab3	1.91712	0.00439073		Gm5781	-1.63787	0.0013963
Lxn	1.91487	0.00845099		Trappc1	-1.35495	0.0432242
Camta1	1.9126	0.000969472		E130311K13Rik	-3.83138	0.000785
Tyw5	1.90832	0.0459815		Bcap29	-1.80827	0.000665
Mdk	1.90673	0.0362065		Rmnd1	-2.53212	0.020771
Ifi205	1.90463	0.0122781		Tet3	-1.62989	0.0066982
Atg4d	1.89932	0.00338651		AI467606	-1.39866	0.0442878
H2-Q10	1.88187	0.0209533		1810059H22Rik	-2.94493	0.0415736
Nfkbie	1.88186	2.08072e-05		Cebpd	-2.60785	0.00134038
Asf1a	1.87983	6.00765e-05		Galt	-1.88005	0.0106027
Mief2	1.87875	0.0209533		A130010J15Rik	-1.94946	0.0401118
Zfp131	1.87464	2.78578e-05		Mettl26	-8.65265	0.00869335
Xpnpep1	1.85886	0.00686828		Colgalt1	-1.39974	0.00442089
Ralgapa2	1.85721	0.00821319		Cald1	-6.34243	0.0348645
Mlkl	1.85596	0.00234245		Emc10	-1.58318	0.0030182
Renbp	1.85357	0.000796982		Emc1	-1.70492	0.0439573
Ccr7	1.84841	0.0348377		Oxnad1	-4.61435	0.0363207
Zfand2a	1.84832	0.0026377		Golm1	-1.74695	0.0032703
Ube2s	1.84532	7.7264e-05		Polg	-1.37698	0.0356731
Stard5	1.84476	0.00459393		Vps26b	-1.6309	0.00936129
Tet2	1.843	0.0175387		Zfp950	-1.88501	0.00598026
Emp1	1.83703	0.0183807		Firre	-4.75619	0.0218926
Cntd1	1.82885	0.0277529		Sycp2	-3.95174	0.00546421
Map1lc3a	1.82844	0.0491321		Akna	-1.90807	2.4e-06
Zdhhc5	1.81985	3.94293e-05		Nudt22	-4.40359	0.000799
Usp31	1.81745	0.0143236		Ptgr2	-2.14671	7.74e-05
Apoe	1.81422	0.0187352		Hsd17b10	-2.33336	0.000594
Mif4gd	1.80833	0.0160412		Nek7	-1.69669	1.68e-05
Nufip1	1.80667	0.0246685		Fkbp8	-1.24789	0.0229202
5330406M23Rik	1.80657	0.00287239		Arhgap11a	-1.70701	0.0265295
Ccdc134	1.80216	0.0356246		Sumf1	-1.90257	0.00484734
Ints10	1.80109	0.0146882		Swsap1	-2.49104	0.0277065
Dnajb14	1.79996	2.34531e-05		Gm13936	-3.59393	0.00288769
Itga5	1.79992	0.0389327		Zfp358	-2.58188	0.00349109
Lmf2	1.79818	0.000530669		Pigc	-1.53596	0.00783462
Ndfip1	1.79764	0.00257705		Recql	-1.99586	0.00209993
Naa25	1.78981	0.027417		Cdc37	-1.29769	0.0493311
Appl2	1.7885	0.0208842		Ndufb4	-1.33166	0.0473793
Ifi211	1.77995	0.00564951		Ubn1	-1.23149	0.0462897
Ttc39c	1.77611	1.2358e-06		Cd300lb	-1.62641	1.27e-05
Gstm1	1.76779	0.00249501		Mob3a	-1.40612	4.67e-05
Nfya	1.75992	0.00551832		Pdhx	-2.36238	0.0102058
Plgrkt	1.74884	7.43491e-08		Akr1c13	-1.77716	0.00777031
Txlng	1.74561	0.0375321		P2rx1	-1.55036	2.7e-07
Syvn1	1.743	0.000717363		Synj2bp	-1.59503	0.00714719
Cul2	1.73903	0.00886562		Dennd1b	-1.36002	0.0294403
Pltp	1.73771	0.00906554		Pigq	-1.56538	0.031403
Carhsp1	1.73334	0.000160185		Esyt2	-1.50097	0.00329896
Ahsa2	1.73314	0.0239901		Dennd6a	-1.69719	0.00882716
Hif1an	1.72974	0.00321377		Mrpl36	-1.57475	0.00408283
Cdk16	1.72898	4.91414e-05		Fig4	-1.99066	1.22e-05
Coq10b	1.72311	0.000265697		Fcgr1	-1.92824	0.000504
Spata6	1.72265	0.0213017		Rpf2	-2.21426	0.0183483
Atp6v1h	1.72132	1.5782e-05		Tbc1d2b	-1.7824	0.00452901
mt-Nd4l	1.7173	2.81617e-06		Ociad1	-1.22326	0.0432595
Dnajb4	1.71729	0.0213814		Suclg2	-8.34439	0.0074567
Nus1	1.71694	3.75407e-05		Thap11	-2.43286	0.000104
Tmco4	1.71689	0.0120381		Klhl36	-2.74583	0.000176
Gm20186	1.71409	0.026814		Fbxw4	-1.62276	0.0378251
Tmem170b	1.71405	0.000162729		Tbc1d13	-1.70337	0.0125743
Pi4k2a	1.70597	0.00671024		Ubtd1	-1.67915	0.00181932
Ell2	1.70412	0.0012494		Hectd3	-1.65346	0.00178207
Vkorc1l1	1.69906	0.0219458		Ppox	-1.87629	0.0339161
Shoc2	1.69865	6.89517e-06		Paics	-1.62641	0.000621
Zscan21	1.69746	0.00200322		Ccdc102a	-2.37773	0.0339095
Spata2	1.69623	0.00720907		Gpr183	-2.60261	0.00905705
Ubxn6	1.68691	0.000565207		Tbxas1	-1.73774	1.17e-12
Ammecr1l	1.68189	0.00458799		Mycbp	-2.19356	0.000966
Gtf2h1	1.67619	0.00944608		Ankle2	-1.47647	0.0120674
Snx9	1.67518	0.0473974		Prdx3	-1.87173	0.000166
Pbdc1	1.67476	0.000226655		Rpl10a	-1.31878	0.0308987
C2cd2l	1.67366	0.0209168		Lancl1	-4.71255	0.000775
R3hdm1	1.66817	0.0329207		Gmnn	-1.7915	0.0208825
Plekhm2	1.66763	0.0010701		Slx1b	-2.95221	0.0117775
Brpf3	1.66744	0.0343667		Pofut1	-1.71257	0.00597776
Cdk12	1.66562	0.00117217		Kmt5c	-3.37388	0.000564
Dab2	1.66468	0.00667288		Coa3	-1.87021	9.85e-05
Hinfp	1.66226	0.0225729		Tmem40	-2.9772	0.0162738
Cep85	1.66054	0.0133252		Ints4	-1.60666	0.0419639
Rab11fip1	1.65957	0.000796095		Zfp943	-1.57172	0.0323908
Sh3bp5	1.65953	0.000861202		Slc45a4	-1.62849	0.0302511
Phactr4	1.65398	0.0143235		Abcc10	-5.2697	0.00320906
Scly	1.65333	0.0202878		Rps6ka1	-1.52299	1.06e-05
Zfp800	1.65149	0.0117338		Msto1	-1.98859	0.0158608
Ino80	1.65061	0.0150137		Gm37333	-18.7427	0.0063103
Shc1	1.6498	0.00472454		Ssbp4	-4.09711	0.00697296
Klf16	1.64873	0.0250815		Utp14a	-1.63766	0.00333282
Prkx	1.64709	0.000177994		Acat1	-1.73657	0.000354
Slirp	1.64653	0.000352787		Hck	-1.44523	4.47e-06
Ccdc138	1.64638	0.0425824		Srf	-1.40164	0.00554088
Golgb1	1.64436	0.0173576		Cpsf2	-1.35662	0.0073412
Necap1	1.64389	0.0141495		Cdkn2a	-2.53744	2.85e-06
Trak1	1.64219	0.0197744		Tmem222	-1.36456	0.0406563
Faf2	1.63781	0.00174402		Gtf3a	-2.36996	0.000895
Ftsj3	1.63437	0.0153054		Nin	-1.50059	0.000104
Nasp	1.63288	0.0493508		Gm28187	-2.28422	0.00704901
Ranbp2	1.6313	0.00733854		AB124611	-1.43247	1.31e-06
Lrrc8a	1.63062	0.043091		Lrif1	-1.83758	0.0135233
Rest	1.62907	0.0361174		Mocs1	-1.6959	0.0166009
Fem1b	1.62906	0.043531		Parl	-1.31842	0.037839
Mdfic	1.62755	0.00191525		Nfu1	-1.38389	0.00277718
Rfx1	1.62746	0.0133859		Fbxo3	-1.61146	0.000872
Trim26	1.62562	0.000124655		Zfp235	-4.50181	0.0106845
Itsn1	1.6253	0.01457		Smim4	-2.26117	0.0147385
Yrdc	1.62001	0.000767802		Lipe	-1.35713	0.0448915
Ifnar1	1.61967	0.018224		Dnajc8	-1.23521	0.00874015
Gm47283	1.6191	0.00412453		Utp25	-2.18587	0.0487461
Nktr	1.61897	0.00164307		Gatc	-2.31692	0.00203482
Cry1	1.61678	0.0105739		Strada	-1.51644	0.0268597
Ago3	1.61522	0.0348785		Ap5b1	-1.98331	0.0107855
Rpl22l1	1.61245	0.000739608		Eefsec	-2.314	0.00889253
Thoc6	1.61195	0.0311215		Gm26740	-2.89248	0.0370133
Tstd2	1.61158	0.0193059		Slc28a2	-1.94452	0.00144605
Acox1	1.60981	0.0402899		Tmem203	-2.07496	0.0260693
Usp42	1.60847	0.030167		Ppif	-2.06353	0.00288413
Dap3	1.60841	0.00281436		Kifc3	-3.27791	0.00605049
Vat1	1.60779	0.000810471		Isyna1	-1.69056	0.00267254
Prdm4	1.60607	0.00556422		Oxa1l	-1.84812	0.00130161
Sbno1	1.60587	0.00104016		Zfp3	-4.83557	0.0399493
Suz12	1.60355	0.00243087		Zfp523	-1.36629	0.0476895
Wdr37	1.59953	0.0270122		Nup107	-1.87954	0.0403452
Plekhn1	1.599	0.0383378		Mrps16	-1.73141	0.00339684
Ifi207	1.59882	0.0107921		Skp1a	-1.47287	0.0038431
Fbxo42	1.5973	0.0101239		Dock2	-1.74012	6.69e-09
Nudt9	1.59674	0.0279852		Zfp40	-3.69973	0.0421524
Gm37758	1.59449	0.00648526		Arhgap39	-4.29605	0.00360078
Ddx42	1.59433	0.000557304		6330562C20Rik	-2.60126	0.0332952
Clasp1	1.59326	0.00583022		Echdc1	-2.18988	0.0493311
Lemd2	1.59326	0.00114974		Lrrcc1	-4.6392	0.0232591
Dcp1a	1.59235	0.00491103		Babam1	-1.45416	0.033553
Cln8	1.59202	0.0435638		Fbl	-1.79731	1.96e-05
Rnf4	1.58604	0.000798772		Naa10	-1.91192	0.039211
Lrpap1	1.58244	0.00036864		Fto	-1.52653	0.0495892
Atp6v1a	1.58236	8.61525e-06		Mrps35	-3.38598	0.000615
Impact	1.5801	0.0211328		Tnrc6a	-1.44094	0.00431376
Csnk1g1	1.57982	0.0100032		Zbtb41	-1.62907	0.0260478
Tmem214	1.57918	0.00197838		Ralgps2	-2.59717	0.0263144
Tuba1a	1.57846	4.68172e-05		Scand1	-1.42879	0.0214761
Gsk3b	1.57493	0.0007421		Smc2	-3.13395	0.00142256
Exosc2	1.57483	0.0031		Atp1a3	-3.10078	8.31e-06
Hmgxb3	1.57437	0.047395		St3gal2	-3.19314	0.00224311
Zfp410	1.56971	0.0192206		Mrpl12	-2.07671	0.0279542
Cyth2	1.56325	6.90732e-05		Noc2l	-1.66424	0.0170726
Rnmt	1.56248	0.0153081		Gm47015	-1.60646	0.00286198
Rnf185	1.56027	0.0135293		Nlrp1b	-3.62921	0.0133186
Kdm1a	1.55788	0.0185906		H2-T24	-1.62835	0.0484358
Nup50	1.55741	0.00108354		B4galt6	-1.36433	0.00360715
Crk	1.55673	0.0019127		Tmem134	-1.64507	7.18e-05
Dnajc13	1.5567	0.0114328		Far1	-1.36792	0.0204688
Ifitm3	1.55475	1.56726e-05		Foxred2	-3.50008	0.0403214
Atl2	1.55475	0.0383545		Smim11	-1.41735	0.0491466
Mon2	1.55446	0.000241633		Soat2	-1.45876	0.0145012
Vps13d	1.5536	0.00179703		Rfx7	-1.48039	0.000269
Stam2	1.55318	0.00416455		Cisd1	-1.95971	0.0337872
Atg16l1	1.55105	0.00764834		Btk	-1.79812	7.47e-09
Polr1c	1.55084	0.0206343		Uvssa	-1.80186	0.0181148
Psmc4	1.55078	0.00190426		Fbxl6	-2.93979	0.00058
Eipr1	1.54912	0.0194482		Krr1	-1.36884	0.0271923
Prrc1	1.54768	0.0093293		Aldh16a1	-1.52662	0.00439255
Pmpca	1.54572	0.0396267		Pigk	-2.74141	1.72e-07
Gtf2b	1.54517	5.53659e-06		Triap1	-1.47267	0.00568223
Osbp	1.54095	0.0401199		Pard6a	-2.71597	0.0237527
Tjap1	1.54039	0.0255228		Nsmce1	-2.09289	0.000838
Rc3h2	1.53894	0.00897778		BC017158	-5.94906	0.017895
Kpna6	1.53764	0.0449094		Alox15	-1.47424	0.00103073
Yipf5	1.53727	0.00025438		Gm36169	-2.25351	8.07e-05
Klhl12	1.53652	0.0265143		Pomt1	-2.3524	0.0177013
Kmt2e	1.53633	0.00140106		Apol9b	-3.44351	0.00811699
Nsd2	1.53464	0.0252937		Commd7	-1.34331	0.0277065
Hax1	1.53311	0.00104465		Pnpla6	-1.99455	0.0037227
Ppp4r1	1.53301	0.000367038		St6gal1	-2.59945	0.00408471
Zfas1	1.52741	0.00213186		Knop1	-1.86399	0.0292283
Cybc1	1.52657	0.00188729		Mlec	-1.659	1.01e-06
Tlk2	1.52516	0.00523047		Ppcs	-4.18633	0.000922
Lman1	1.52399	0.00897021		Pfdn1	-1.79257	0.0247496
Tra2a	1.52376	0.000193429		Atp23	-9.11372	0.000271
Mmadhc	1.52304	0.0111511		Cep128	-5.11962	0.0173477
Zfp729a	1.52256	0.0305539		Tyk2	-1.53408	0.0207702
Ctdspl2	1.52197	0.0193059		Dlat	-1.65236	0.0264848
AC160336.1	1.51779	0.0121839		Manea	-2.18967	0.0101349
Gch1	1.5128	9.06086e-05		Ldb1	-1.3913	0.0262779
Dusp11	1.51217	5.0451e-05		Fam107b	-1.69976	0.000174
Klhdc4	1.51155	0.0490936		Mrpl18	-1.32346	0.0354004
Sirt2	1.51152	0.000292461		Tpx2	-1.80346	0.0171987
Pitpnb	1.50927	0.00151849		Fuca2	-1.44938	0.030855
Zmym5	1.50881	0.0231512		Mtx1	-1.7837	0.0496155
Acsl1	1.50816	0.00933973		Gtf2ird2	-2.33336	0.0245358
Pcgf3	1.50762	0.0265143		Cpsf3	-1.81967	0.000373
Iws1	1.50754	0.00436843		Gpx4-ps2	-3.52686	0.0158366
Arnt	1.50729	0.0276423		Insr	-2.56012	0.00214095
Oat	1.50715	0.000610881		Coro1a	-1.44436	0.000449
Tmem181a	1.50593	0.00514465		S100a13	-1.7896	0.000724
Cog2	1.50334	0.0369232		Acad12	-1.83916	0.040223
Brd1	1.503	0.015974		Taf10	-1.44114	0.00468494
Elmod2	1.50205	0.000303008		Slc25a11	-1.4743	0.0165385
Zrsr2	1.50188	0.00271174		Synrg	-1.49404	0.0212968
Psma3	1.50056	2.08874e-05		Mtfr1l	-1.47296	0.0282742
Ppp2r2a	1.50012	0.00136479		Ankrd40	-1.43035	0.00472598
Cnep1r1	1.49886	0.0359524		Cirbp	-1.68238	0.00023
Sdf2	1.49772	0.00577404		Ngrn	-2.00061	0.00252635
Ppp4r2	1.4945	0.000139012		Dhx29	-1.46215	0.0384432
Gpnmb	1.4906	0.0218323		Snrpd2	-1.58215	0.00623221
Ahcyl1	1.48836	0.0104355		D3Ertd751e	-12.1152	0.00757023
Imp4	1.48485	0.00142514		Cdadc1	-1.83035	0.00121007
Atg2a	1.48447	0.0422248		Rnf220	-1.33927	0.0111894
Ddx50	1.48334	0.00129614		Mfsd13a	-4.39649	0.0379284
Phf2	1.48312	0.00439101		Rcn2	-1.84768	0.0373207
Sub1	1.48074	2.14436e-05		Rpl14	-1.28088	0.0202279
Klf9	1.48042	0.0363679		Mbd3	-1.40764	0.0239105
Hspa14	1.47947	0.00455453		Tmem186	-3.49792	0.0170703
Wipf2	1.47875	0.000385984		Rgs19	-1.31404	0.00920493
Med20	1.47847	0.0203265		Bcl7c	-1.5399	0.0205034
Safb	1.47506	0.0237294		Gm1604a	-4.18519	0.0287123
Tor1aip2	1.4735	0.000227989		Wrnip1	-2.00562	0.0185604
Ddx3x	1.47343	0.00333282		4632415L05Rik	-2.70563	0.0366544
Slc35e1	1.47249	0.0141157		Gm46430	-3.89429	0.00250471
Dpp8	1.47228	0.016508		Aurkaip1	-1.36378	0.0136211
Ubl4a	1.47134	0.0204793		C230096K16Rik	-1.82489	0.017895
Fzr1	1.47022	0.00134102		Ivd	-2.83848	0.0151006
Sugt1	1.46938	0.000219004		Zfp944	-2.09765	0.0300611
Srrm1	1.46898	0.000278814		Vps35l	-1.60119	0.00582464
Fbxo28	1.46586	0.0216562		Tsfm	-2.86898	0.0357126
Wdr33	1.46495	0.0173693		Dcaf17	-1.87228	0.00208041
Slc39a9	1.46406	0.0141495		Pold2	-5.16259	0.0191164
Scaf8	1.46298	0.0215004		Araf	-1.55424	0.00841206
Golga2	1.46222	0.0236682		Zfp874b	-1.64775	0.00189554
Fbxo11	1.46144	0.0450221		Tbrg1	-1.52437	0.00590364
Dnajb6	1.45965	5.90627e-05		Tmem177	-2.341	0.0482463
Gskip	1.45798	0.0372022		Champ1	-1.73874	1.28e-05
Phrf1	1.45694	0.00438605		Zfp101	-3.13846	0.00695827
Pkn2	1.45666	0.030138		Zfp984	-1.95165	0.0105739
Vamp3	1.45619	0.000475118		Emc2	-1.37953	0.00926965
Aebp2	1.45359	0.0132663		0610030E20Rik	-1.29781	0.0121461
Pgrmc2	1.45271	0.0271095		Acot11	-2.30226	0.0185681
Dyrk1a	1.45224	0.00109215		Ankra2	-1.55301	0.00421621
Cdk13	1.45144	0.00682939		Polr2f	-1.57206	0.0478124
Derl2	1.4513	0.00247744		Dtnb	-2.91209	0.00185055
Iqgap1	1.45054	1.07629e-06		9130401M01Rik	-1.69205	0.00558618
Tirap	1.44968	0.0104657		Etaa1	-2.56117	0.0179731
Sharpin	1.44768	0.0113118		Rgs3	-1.94937	0.000456
Aff1	1.44567	0.0133242		Cenpw	-2.94433	0.0311247
Mief1	1.44565	0.0256319		Lyl1	-1.4643	0.0052132
Tpp2	1.44383	0.00296973		Pigx	-1.78443	9.29e-06
Xpr1	1.44378	0.00999348		Gm31597	-4.06285	0.0261869
Fth1	1.44367	0.0126814		Glud1	-1.38559	0.000638
Chchd2	1.44308	9.32366e-06		Ap1g2	-1.94209	6.62e-05
Sacm1l	1.44122	0.0487028		Nup93	-2.02462	0.00733564
Rpl35	1.44119	0.048175		Pam	-3.65717	0.0173726
Aida	1.43958	0.00500978		Sft2d3	-2.04255	0.0202079
Atad1	1.4393	0.00809163		Mtch1	-1.35401	0.047579
Pla2g7	1.43811	0.0112438		Fam217b	-1.63539	0.000118
Cox17	1.43713	0.000398311		Pgls	-2.36873	4.29e-07
Srsf4	1.43645	0.034154		Grap	-1.80214	0.0272696
Brd8	1.43258	0.0107622		Ylpm1	-2.09169	0.00173918
Srgn	1.43191	0.0154821		Slc35a5	-1.64499	0.000315
Fnip1	1.42541	0.0274642		Csgalnact2	-1.32507	0.0341321
Fcgr3	1.42532	0.00105921		Ndufaf4	-2.56682	0.0181168
Spag9	1.42504	0.00410517		Map11	-1.86418	2.18e-05
Saa3	1.42361	0.0147555		Bag4	-1.78161	0.0461271
Ubald2	1.42302	0.000661363		Trmt112	-1.32252	0.0164807
Akirin2	1.42073	0.00652354		9430015G10Rik	-2.86646	0.00739172
Map3k7	1.4198	0.031982		Gm20362	-3.78777	0.0474452
Lsm8	1.41837	0.0151006		Selplg	-1.35811	0.0013464
Rock2	1.4154	0.00856549		Arid4a	-1.67644	0.014096
Smg8	1.41529	0.0383378		Gtpbp3	-2.42291	0.0242117
Manbal	1.41451	0.0347221		Meaf6	-1.57156	0.0462057
Cyb5r3	1.41306	0.0141077		Tspan14	-1.55498	0.000275
Aamp	1.41265	0.000579535		Arhgef4	-12.9707	0.00697897
Rgs1	1.41202	0.0175432		P2ry14	-1.94343	2.65e-14
Rab11a	1.41082	2.87652e-05		Dzip3	-2.55532	0.0420618
Pmpcb	1.40948	0.0425826		Gpr180	-3.16518	0.0231674
Hmgcl	1.40691	0.038231		Hyi	-3.5619	5.7e-05
mt-Co1	1.40687	0.0193613		Dhx34	-2.23208	0.016681
Mob3c	1.4063	0.0294403		Rpap2	-2.13414	0.033553
Arid5a	1.40577	0.0293363		Ppp1r9b	-1.45565	0.00102526
mt-Rnr1	1.40566	9.44674e-05		Ttc4	-1.95345	0.0276907
Rac1	1.4042	0.000611136		Minpp1	-1.94585	0.00917399
Rap1b	1.40386	0.00018614		Ndst2	-2.19222	0.0036655
mt-Rnr2	1.40361	0.0238233		Nprl3	-2.17115	0.0321966
Canx	1.40213	0.0127264		Bin2	-1.36034	0.000469
Sec63	1.40111	0.00587221		Cnpy3	-1.28692	0.0456041
mt-Co2	1.40071	0.0133403		Ndufb5	-1.68612	0.00482782
Luc7l2	1.40049	0.0141339		Tmco6	-3.74245	0.0304207
Gm49336	1.40048	0.0447543		Vps52	-1.70825	0.00570497
Usp7	1.39963	0.00472454		Cr1l	-1.33154	0.000147
Ggps1	1.39943	0.0404383		Naglu	-1.63321	0.0491144
Slbp	1.39906	0.0034177		Commd6	-1.56283	0.036293
Ccl9	1.39806	0.0126042		Ctnnbl1	-1.71153	0.030591
Tmsb4x	1.39793	0.0306755		Aldh6a1	-2.9547	0.00517866
B2m	1.39784	0.0286626		Fundc2	-1.62134	0.00172342
Arcn1	1.39767	0.000599418		Nup85	-2.46975	0.037814
Oser1	1.39604	0.00330118		Gfi1b	-1.49018	0.0255634
Gpalpp1	1.39573	0.0157305		Tbcd	-1.59402	0.0271104
Fam193a	1.39358	0.0432245		Pigl	-3.37324	0.0466201
9930021J03Rik	1.39305	0.0473504		Tsnax	-1.6433	0.00409408
Fiz1	1.39223	0.0491567		Zfp26	-1.5436	0.0399389
Kmt2a	1.39197	0.0289697		Mrpl21	-1.55129	0.0207168
Copg1	1.39038	0.00592572		Lrrc61	-1.75679	0.00733592
Glrx	1.39017	0.0461271		Mrpl47	-1.95159	0.0157957
Mgrn1	1.38988	0.0198952		Hdhd2	-1.71607	0.0450454
Cdc5l	1.38762	0.00462715		Tsc2	-1.50538	0.0238477
Phf11d	1.38744	0.0443586		Prkaca	-1.40506	0.0169573
Dynll1	1.3866	0.00331175		Sigmar1	-3.11833	0.00200423
Ap3d1	1.38647	0.00152597		Smim27	-1.94037	0.0274642
Psmd7	1.3858	0.0200245		Bcl2l12	-5.56083	0.0267804
Arih1	1.3849	0.00706192		4933424M12Rik	-39.7361	0.000312
Dync1li1	1.38309	0.0461555		Tlr7	-3.38633	0.0224398
Rela	1.38222	0.0234715		Zfp963	-2.70198	0.0180392
Lyst	1.37871	0.00156775		Krba1	-7.67221	0.00236715
Ppm1a	1.37842	0.00126728		Polr1a	-2.01061	0.0130001
Sh2d3c	1.37772	0.000679397		Chpt1	-1.21577	0.0455995
Setd3	1.3762	0.0470857		Ublcp1	-2.01583	0.00447284
Nrf1	1.37559	0.0276186		Mbp	-1.83426	1.41e-07
Pafah1b2	1.37559	0.0155199		Galnt1	-1.38014	0.00235265
Cpeb4	1.37543	0.0383975		Fem1a	-2.11538	0.000435
Apool	1.37406	0.0419178		Tmem35b	-1.91695	0.0111417
Ubc	1.37316	0.00173918		Rbm15b	-1.47678	0.0242232
Cops2	1.37173	0.0422191		Tmem126b	-2.28907	0.00323696
Snx4	1.37125	0.00553188		Ngly1	-1.77457	0.00133221
Acsl4	1.37118	0.00140587		Grpel2	-2.12569	0.0391066
Fbxo38	1.37105	0.0233472		Ddx41	-1.60262	0.0141878
mt-Atp6	1.37047	0.0325336		Ccnq	-2.71103	0.00613693
Brox	1.37022	0.0118764		Mospd3	-2.89648	3.51e-05
Gatad2a	1.37004	0.00797284		H2-Ke6	-3.03981	0.0274642
Micu1	1.3692	0.00714124		Htra2	-1.74028	0.0237164
Helz2	1.36853	0.000970553		Tada3	-1.41768	0.0114389
Cul3	1.36683	0.00448098		D6Wsu163e	-4.18989	1.7e-08
Atp6ap2	1.3664	0.00159557		Tfam	-2.12551	0.000488
Osbpl9	1.36637	0.00087401		Zfp619	-2.56455	0.0275802
Brd4	1.36472	0.0441336		Bckdk	-2.89382	2.7e-05
Ppp1r11	1.36371	0.0348645		Chchd4	-1.74596	0.00439073
Btg1	1.36371	0.00167215		Tmem8b	-2.8137	0.0422145
Atp6v1d	1.36326	0.00245978		Mogs	-1.77073	0.00828946
Gtpbp4	1.3622	0.0048564		Rflnb	-1.42934	7.71e-08
Ppig	1.36009	0.0259754		Csk	-1.53319	0.000349
Ikbkb	1.35726	0.00463751		Mesd	-1.9489	7.04e-07
Rps28	1.35705	0.0289415		Grk2	-1.50963	5.79e-07
Rnf31	1.35693	0.0211785		Adrb2	-1.71169	0.00434398
Copb2	1.35649	0.0157986		Yod1	-1.97995	0.00601656
Rpl3	1.35558	0.00104649		Zfp709	-2.48829	0.0064181
Gatad2b	1.35207	0.00429656		Ccs	-2.55941	0.0124801
mt-Nd4	1.351	0.0156542		Fam149b	-2.14762	0.0263768
Cbl	1.35022	0.00132437		Tmem241	-3.14059	5.8e-05
Ccnl2	1.3486	0.0256317		Elp2	-1.73515	0.000721
Lgals8	1.34775	0.0349069		Zfp120	-1.82171	0.000149
Hnrnpa0	1.34722	0.00621607		Mrps21	-1.37452	0.0493311
Zfr	1.34652	0.00846369		Ankrd39	-2.50888	0.039725
Wbp11	1.3464	0.0331386		Rab39	-3.92363	0.00607641
Tbc1d10b	1.34628	0.0115571		Acsl5	-1.32729	0.0148745
Ccnt1	1.34134	0.0258121		Aip	-1.33443	0.00638287
Pdcd6ip	1.34002	0.00556853		Il21r	-2.39608	0.000656
Clip1	1.33939	0.0430016		Telo2	-5.47257	0.00341631
H2-D1	1.33805	0.0468813		Rfc1	-1.85291	0.000727
Nptn	1.33691	0.00314543		Ccdc93	-1.79486	0.0139595
Oga	1.3352	0.0059499		Samm50	-1.42943	0.00970347
Rnps1	1.33444	0.0461514		Rfc5	-3.38602	0.00576215
Mapk8ip3	1.33233	0.0207603		Zcchc4	-2.26275	0.0286626
Tut7	1.33223	0.0122575		2610008E11Rik	-3.48506	0.001081
Rpl24	1.33209	0.0354965		Tefm	-2.69561	0.00479375
Ppm1b	1.33164	0.0323043		Spice1	-4.10837	0.0313282
Pip4k2c	1.3296	0.00980174		Trp53i13	-1.95838	0.0428115
Klhdc3	1.32801	0.0171322		Ap3s2	-1.74294	0.0423136
Usp19	1.32735	0.033853		Treml2	-1.40438	4.03e-06
Pofut2	1.32731	0.0280175		Zadh2	-1.46293	0.0181004
Srsf11	1.32662	0.00415194		Pik3r6	-1.82122	0.00331981
Nfe2l2	1.32432	0.00138315		Atp5e	-1.81319	2.75e-05
Atp6v1c1	1.32307	0.0439895		Uckl1	-1.47502	0.0142143
Rer1	1.3217	0.00609032		Kif20b	-2.88928	0.0368027
Cd52	1.32103	0.00970439		Rab11fip2	-2.74124	0.0230682
Cnot1	1.32076	0.0124299		Znhit6	-2.82258	0.0354598
Sec24c	1.32059	0.0379284		Gm37105	-3.35687	0.0122575
Tbpl1	1.31956	0.0351218		Izumo4	-2.35584	0.0171323
Nap1l4	1.31915	0.0439053		Polb	-2.12803	6.76e-05
Rbm7	1.31857	0.0479762		Zkscan8	-3.47296	0.00364596
mt-Cytb	1.31856	0.0230114		Mkx	-3.6122	0.0203368
Pdia3	1.317	0.0170777		Hic1	-1.48023	0.00033
Ankrd13a	1.31684	0.0285038		Cmtm6	-1.46464	0.000213
Fam114a2	1.31558	0.0120107		L3mbtl3	-1.94661	0.0332726
Cript	1.31445	0.0404231		Btbd2	-2.54433	0.00478284
Calm1	1.3135	0.00236983		Ivns1abp	-1.41209	0.0477261
Wac	1.31058	0.0287032		Zfp707	-3.2795	0.0288382
Rabif	1.30976	0.0159281		Stard7	-2.33468	0.00388025
Gm47551	1.30881	0.0315904		Ppip5k2	-2.12063	0.00512637
H3f3b	1.30799	0.0151206		Cuedc2	-1.77259	0.00333229
Itgb2	1.30463	0.018878		Fam53a	-2.44044	0.0136205
Nisch	1.30462	0.0117599		Pex11b	-1.72653	0.00358476
Pcnp	1.30243	0.0484358		Cdk5rap1	-2.16511	0.0239356
mt-Nd1	1.29789	0.0405411		Ncoa1	-1.70197	0.000676
Bnip2	1.29725	0.0126037		Pkd1	-1.94914	0.0141495
Ensa	1.29704	0.0312085		Gm10388	-2.18305	0.0378251
Azi2	1.29387	0.0250137		Nrde2	-3.71794	0.034273
Rad21	1.29202	0.0383333		Man2b2	-2.47831	0.00298443
1700017B05Rik	1.29192	0.0338436		Pqlc3	-1.59911	0.000165
Syf2	1.29158	0.0433864		Snapin	-1.33404	0.00755573
Gng5	1.29033	0.00650049		Scoc	-1.90576	0.0263674
Ap3b1	1.28639	0.011439		Wdr11	-1.67608	0.0464978
Rbm8a	1.28103	0.0353302		Znhit2	-2.08559	0.00440458
Tm9sf3	1.27796	0.0473613		Tex261	-1.70856	5.43e-05
Hnrnpc	1.27795	0.00582487		Btbd19	-2.51142	0.000414
Atp6v0d1	1.27789	0.0172398		Zfp512b	-2.57436	0.00628175
Sod1	1.27267	0.0267875		Ddx60	-2.16581	0.0182482
Son	1.27141	0.00387375		Nfatc1	-1.36142	0.0245148
Ctnnb1	1.27015	0.013399		Ampd2	-1.94342	1.33e-09
Pttg1ip	1.26996	0.037814		Mvb12a	-1.51601	0.039403
Ggnbp2	1.26947	0.0238244		Rad50	-1.52848	0.035919
Gnai2	1.26605	0.0184026		Pfas	-3.60689	0.0256319
Rack1	1.26168	0.0305976		Cdkal1	-2.38156	0.0150921
Smim15	1.26079	0.0465605		Zfp810	-3.30183	0.0242419
Pitpna	1.25754	0.00749597		Glcci1	-3.25852	0.000167
Eif4h	1.25042	0.0173555		Ndufs8	-1.77247	0.0167686
Abi1	1.24799	0.0439895		Gtf2i	-2.76516	0.00112263
Tmbim6	1.24787	0.0132396		Shld2	-3.58008	0.0439386
Tpm3	1.24166	0.0330902		Gm43674	-3.60674	0.00979391
Lasp1	1.24113	0.0483625		Orc5	-1.54406	0.0449168
Cdc42	1.23945	0.0269939		Ifngr1	-1.43506	0.0145442
Capns1	1.2349	0.0146119		Wdr5b	-4.49964	0.03363
2900097C17Rik	1.23248	0.0384379		Ppp1r18	-1.24458	0.0082918
Clic1	1.23193	0.0282469		Zfp994	-2.23205	0.00276497
Atp6v1f	1.22753	0.0362362		Gnpat	-1.56585	0.0255658
Pcbp1	1.22501	0.0265955		Fam98c	-2.06491	0.000808
Ppp2r5a	1.22245	0.0479678		Orai3	-1.75934	0.00106169
Drap1	1.22073	0.0402748		Rtel1	-2.50572	0.0188039
Morf4l1	1.21993	0.0355058		C030006K11Rik	-4.52518	0.0012494
Ddx5	1.21832	0.0425479		Abhd17c	-1.39838	0.00904463
Anxa7	1.21794	0.0340962		Sf3a3	-1.50438	0.0236209
Casp8	1.21057	0.0427553		Tyw1	-6.10222	0.000254
Leprotl1	1.20959	0.0413496		1700027J07Rik	-5.08633	0.000132
Rpl15	1.20754	0.0278343		Dalrd3	-2.97106	0.0152633
Rhoa	1.19941	0.0405411		Agap2	-5.63411	0.00488395
Grb2	1.19481	0.0316192		Tbc1d5	-1.55777	0.0270998
Sec62	1.19102	0.0235365		Serf2	-1.32076	0.0423894
Jak1	1.18929	0.0119455		Fam172a	-1.41315	0.0363207
				Fra10ac1	-3.38351	0.000587
				Tagap1	-2.02805	0.039294
				Coasy	-2.63385	0.000604
				Washc1	-1.76536	0.0206037
				Gm16548	-2.11966	0.00156742
				Rnf219	-2.19642	0.00773263
				Mcm4	-1.89333	0.0334259
				Glipr2	-1.53166	6.23e-05
				Ufc1	-1.74933	0.00767646
				Fastkd1	-10.7818	0.0127346
				Hemk1	-2.26437	0.0330149
				Eif4a2	-1.31006	0.0268086
				Kank3	-4.98694	0.0158585
				Zyx	-1.23629	0.0362043
				F8a	-3.20632	0.00230515
				Rinl	-1.26806	0.0133186
				Timm44	-1.53863	0.0435383
				Lyrm2	-1.48354	0.0351624
				Pdp1	-2.02009	0.0369157
				Timm10	-1.89301	0.0169786
				Foxo3	-1.29159	0.0358012
				Mms22l	-4.34351	0.0255481
				Tnfsf12	-2.0768	0.0397111
				Tbcc	-1.69101	0.00747644
				Wdr91	-2.04889	0.031785
				Mis18a	-2.53245	9.36e-06
				Morc3	-1.46361	0.000228
				Fhod1	-1.94224	0.00750403
				Zfp61	-4.77667	0.0122575
				Ptpn7	-1.40939	0.000344
				Oxsm	-1.73337	0.0160398
				Lrrc45	-5.97467	0.010565
				Gm36738	-3.3263	0.00598383
				Ebag9	-1.76299	0.00581263
				Enox2	-1.97045	0.0204202
				Shprh	-1.87196	0.00109453
				Ndufa3	-1.4818	0.00169381
				5330438D12Rik	-2.05106	0.0445198
				Chchd3	-1.93576	0.00400708
				Ptpa	-1.43586	0.0356835
				Tfdp1	-1.40964	0.0337496
				Zfp788	-2.54781	0.0485542
				Polg2	-4.3127	0.000884
				Thumpd1	-2.24672	0.00558614
				Gpsm3	-1.23886	0.046931
				Zc3h8	-2.49792	0.0389788
				Snhg20	-2.01747	0.0165368
				R3hcc1	-2.31775	0.0344331
				Olfr1459	-4.72462	0.000922
				Oxct1	-1.59808	0.0291897
				Nsun5	-2.95129	0.00633661
				Syne2	-1.68523	0.03899
				Zfp959	-1.68577	0.0427239
				Tcof1	-1.4219	0.0255334
				Sephs2	-1.99424	0.0002
				Mcrs1	-1.44071	0.0230789
				Sf3b2	-1.33239	0.00734037
				Pcyt1a	-1.3445	0.0374112
				Enoph1	-2.9034	0.0222137
				Haus5	-10.1756	0.00216495
				Wdr55	-1.73928	0.0131801
				Echs1	-2.53209	0.000108
				1110059G10Rik	-1.35948	0.0485542
				Rtl8a	-3.11116	0.0160412
				Cysltr1	-4.11281	0.0419073
				Osgin1	-1.32285	0.0250049
				Scamp3	-1.36233	0.0484358
				Guf1	-1.97787	0.029143
				Lcmt1	-2.6458	0.00226611
				Ipcef1	-1.59771	1.33e-05
				Vcl	-1.81118	0.000257
				Ucp2	-1.29078	0.00168284
				Fam219b	-2.96748	0.000136
				Fbxl17	-2.95611	0.000529
				Tmem43	-1.39373	0.0137504
				Slc52a2	-2.27662	0.00345
				Aagab	-1.56423	0.0169676
				Coq9	-2.02547	0.0387415
				Mib2	-5.47827	0.0105187
				BC002059	-2.1471	0.00448842
				Ank	-4.66953	0.0071937
				Shld1	-2.84418	2.18e-05
				Nat9	-1.69582	0.0262357
				Ccdc61	-2.50834	0.0222218
				Zfp934	-3.58775	0.0191838
				Exoc6	-1.6313	0.0274038
				Usp48	-1.66668	0.00714442
				Chst14	-4.99047	0.00473134
				Cotl1	-1.34743	0.00680425
				Pih1d1	-2.24905	3.48e-05
				Lrrc14	-1.7185	0.0363101
				Mir142hg	-1.93145	2.3e-06
				Rp2	-1.56493	0.00904416
				Ubxn2b	-2.92447	0.00209642
				Cd37	-1.34783	0.00114185
				Gm37420	-4.39142	0.0032649
				Ankrd10	-2.53754	0.00310627
				Cers5	-1.56843	0.0248532
				Rnd1	-1.65636	0.0162787
