# Supplementary material for: Transcriptional Profiling of Mouse Eosinophils Identifies Distinct Gene Signatures Following Cellular Activation
Source: Front Immunol. 2021 Dec 14;12:802839. doi: 10.3389/fimmu.2021.802839 (PMC8712732; doi:10.3389/fimmu.2021.802839)
Supplement: Supplementary file 7 [file Table_7.xlsx]

## Sheet: Sheet1
E. coli Unique Upregulated				E. coli Unique Downregulated
gene_symbol	foldChange	padj		gene_symbol	foldChange	padj
Lama5	15.5381	5.26441e-52		G430095P16Rik	-47.1765	0.00049
Myo1b	12.6107	1.87948e-06		Gbp2b	-28.307	0.00279452
Cnksr3	7.31175	0.000236145		Fgfbp3	-14.2942	0.0062619
Fam169b	5.15976	0.000121337		Fxyd2	-14.1147	0.0253801
Pgf	5.02364	0.00857543		Ciita	-12.5426	0.00864117
Cib2	5.01628	0.000759776		Dmpk	-8.45404	0.00395518
Col18a1	4.68983	0.0312874		Fanca	-8.07197	9.01e-18
Il10	3.74587	0.000296911		Ramp3	-8.01243	4.03e-06
Ece1	3.48614	4.206e-09		6030440G07Rik	-8.00544	0.000712
Cox7a1	3.43854	0.00589122		Tstd1	-7.29764	0.00128105
Runx2os1	3.40892	0.00104277		Calhm6	-6.37536	4.82e-05
Gja1	3.3799	0.0267706		Fbxo32	-6.23681	0.00186629
Leo1	3.36173	0.00155236		Cd19	-5.97141	0.000432
Ccn3	3.29727	4.81154e-13		Snn	-5.9643	0.00065
Zmynd19	3.15062	0.0108344		Gm12216	-5.91263	0.000202
Pdgfa	3.04356	0.0145795		Mllt3	-5.59038	5.88e-05
Saa1	3.01144	0.0185942		Dhfr	-5.44098	0.0011805
1810055G02Rik	2.83237	0.0330349		Gbp8	-5.40363	8.23e-13
Gm15910	2.82646	0.00655531		Slamf8	-5.32729	2.9e-05
Ikzf4	2.80467	9.39216e-08		Zeb2os	-5.24711	3.51e-06
Asb2	2.76943	1.16987e-19		Papss2	-5.08662	1.04e-06
Gm49041	2.76622	0.00701509		Hrh2	-4.80614	0.0363425
Gm28875	2.75688	0.0263597		Ctsk	-4.78141	0.0214708
Gfi1	2.69135	0.00318286		Iglc3	-4.13984	0.0117938
Tns1	2.686	0.0077885		H2-Oa	-4.0383	0.0277331
Rai14	2.67742	0.0341817		Serpinb6b	-3.96308	6.1e-05
Ipo4	2.5727	0.0368561		Gm48283	-3.93457	0.0419351
Lpp	2.51659	2.14646e-06		C030034L19Rik	-3.88743	0.00563639
Tmem51	2.50933	4.4843e-06		Cyp4v3	-3.76713	1.11e-15
Hdac6	2.49545	1.80079e-05		Aph1c	-3.6729	0.0341746
Twsg1	2.47854	0.000520038		Tcim	-3.61885	0.0474279
Dab2ip	2.45702	0.0146122		Adamdec1	-3.52442	0.0430306
Adgrg3	2.39036	1.16924e-18		Tppp3	-3.52435	0.0212621
Mrpl41	2.38257	4.20076e-09		Tox3	-3.49822	3.61e-05
Chst11	2.37725	0.00962956		Flrt2	-3.4496	0.00350437
Bcl2	2.37331	5.86499e-05		9930111J21Rik2	-3.43811	0.000359
Tinagl1	2.27913	9.30252e-06		Gm19412	-3.43558	0.0281531
Mrto4	2.27142	0.0373569		Rsph3b	-3.43449	0.0476394
Nme1	2.23434	1.43838e-10		Bcl6	-3.42767	2.97e-05
Eef1e1	2.21182	0.000117842		Rtl8b	-3.40025	0.0338078
Nop58	2.21161	3.81529e-08		Tnfsf10	-3.35036	0.000137
Il4ra	2.18624	1.55133e-17		Ccdc28a	-3.34022	0.000136
Vps51	2.17372	0.00858101		Ifit2	-3.32736	5.55e-16
Camkk1	2.16629	0.0266628		Nr1h3	-3.28985	0.00705228
Cd33	2.13378	1.82002e-05		Dpy19l1	-3.28046	0.0106074
Mdn1	2.13237	0.0105612		Fabp5	-3.263	2.52e-10
Kdm7a	2.13153	1.84047e-08		Igkc	-3.16426	0.0015312
St6galnac5	2.09563	0.0115587		Mtcp1	-3.15948	0.0488243
Apmap	2.08358	4.59942e-12		Frat1	-3.15875	0.00959119
Runx1	2.07354	4.50525e-14		Gm26510	-3.15251	0.00532196
Rps19bp1	2.07309	0.00652509		Trim47	-3.14492	0.0335574
Polr3e	2.06161	0.00103008		Cacnb3	-3.14094	0.00223018
Hyou1	2.04534	0.00710942		Serpinb1a	-3.12474	2.31e-11
Morrbid	2.03139	6.02974e-10		Xdh	-3.1121	4.17e-11
Acap1	2.02624	4.27342e-08		Selenbp1	-3.09241	0.000131
Gm45191	2.0168	0.0338078		Mx1	-3.08357	3.08e-11
Bysl	2.01013	0.0221868		Ccl8	-3.0823	0.023696
Nol12	2.00558	0.00012341		Ccr7	-2.99915	0.00121507
Rhoq	1.99546	0.0277811		Timd4	-2.99762	4.72e-06
Car4	1.98629	7.25295e-11		E230029C05Rik	-2.97359	0.00411648
Nol10	1.98497	0.0414023		Pik3ip1	-2.96824	0.00790772
Hs6st1	1.97879	0.017788		Klhl24	-2.96819	1.02e-18
Gpr146	1.96737	2.39632e-05		Gm5431	-2.9411	4.63e-10
Adora2a	1.95176	2.70946e-05		Mctp2	-2.93231	3.69e-08
Socs2	1.9508	1.81742e-12		Plaat3	-2.92361	1.06e-07
Nek6	1.94597	6.68348e-07		Jmy	-2.90906	0.00834291
Wdr5	1.92348	7.91785e-06		Asb13	-2.89856	0.0111918
Htt	1.91917	0.000371379		Net1	-2.88836	0.00781057
Timm9	1.90371	0.0121885		Ppm1k	-2.85046	0.000608
Pdss1	1.89895	0.0304662		Frmd4b	-2.84279	0.00629176
Cdc42bpg	1.88317	0.0137412		Nod1	-2.82765	0.000761
Galns	1.86611	0.00531871		A530040E14Rik	-2.79297	0.00671147
Dtx4	1.85622	3.62799e-09		Slc16a7	-2.76179	0.000514
Ddx39	1.83235	5.70538e-06		Zfp945	-2.7318	0.00145338
Utp4	1.83149	0.0228104		Slc49a4	-2.72951	0.000279
Lypd6	1.83031	0.0232052		Tagap	-2.71251	5.78e-12
Ghdc	1.82596	0.00450835		Lair1	-2.63894	4.59e-05
Dolpp1	1.81205	0.0258823		Zfp773	-2.61991	9.09e-05
Ptpn9	1.79638	3.01006e-05		Satb1	-2.61566	0.0237346
Il10ra	1.77495	2.97026e-05		Mdh1	-2.60807	5.23e-15
Ddx21	1.76386	2.45245e-07		Ms4a1	-2.60154	0.0174017
Prpf31	1.74981	0.000839655		P2ry10	-2.5842	0.000109
Ccdc80	1.74411	0.0153333		Tacc3	-2.53309	0.0275485
Pam16	1.73794	0.00813327		Cpt1a	-2.52114	2.86e-07
Gfer	1.73482	0.00433713		Tmem192	-2.52003	0.00372642
Uck2	1.72234	0.000771057		Foxn3	-2.51719	9.48e-07
Gtf2f2	1.71899	0.00540316		Tbx6	-2.49201	0.0277331
Tlr4	1.71782	0.00325263		Psmb9	-2.48828	5.48e-20
Psmc5	1.71723	0.000674301		Tpst1	-2.48519	1.93e-08
Rbmx2	1.71209	0.0477508		Tm6sf1	-2.45322	2.07e-09
Czib	1.68727	0.00563576		Usp2	-2.4296	0.0398431
Aldh3a2	1.68672	6.28912e-06		Fblim1	-2.42765	0.0072759
Mgll	1.67714	1.16285e-10		Smad1	-2.40621	2.05e-05
Lrp12	1.67552	2.68451e-05		Herc6	-2.3918	1.13e-14
Bcl2a1d	1.66805	0.0038976		Mtss1	-2.34593	0.0149877
Ttc19	1.66796	0.00537208		Zfp874a	-2.3274	0.0364626
Pole4	1.65829	0.000229309		Rhobtb1	-2.32516	2.71e-06
Ppp2r1b	1.65511	0.00540421		Cmpk2	-2.32503	9.67e-10
Timm17b	1.64592	0.000331146		Tcp11l2	-2.31122	4.63e-10
Kctd11	1.64464	0.00326206		Dck	-2.30901	7.53e-05
F2r	1.64271	5.51188e-06		Ly9	-2.28085	0.0162996
Zfpm1	1.63515	0.0258947		Tmem140	-2.27	2.36e-18
Ctu2	1.63322	0.00252464		Hpse	-2.26675	0.0363475
Nol9	1.63277	0.0447254		Ly6a	-2.2508	3.31e-08
Spcs2	1.63142	1.43481e-06		Pcgf1	-2.2487	0.011316
Abhd5	1.62854	0.000288373		Tifa	-2.24638	0.0116959
Lgals1	1.61931	0.00734126		Gm44950	-2.24609	0.0465379
Pot1b	1.61384	0.0217553		Rftn1	-2.2435	0.0006
Gspt1	1.61091	0.00115737		Bckdha	-2.23058	0.0248677
Usp10	1.60985	0.0142013		Plin3	-2.2271	0.00102496
Cox19	1.60965	0.0238906		Mov10	-2.2256	0.000114
Coro1c	1.60705	9.03904e-07		Dusp28	-2.22306	0.0100816
Dpy19l3	1.6054	0.0165886		Mcee	-2.22224	0.00013
Sdad1	1.60467	0.0121766		H2-Aa	-2.22115	0.00011
Yif1a	1.60152	0.000977945		C3	-2.21999	0.00153184
Eif3j1	1.59941	0.00831704		Ssbp2	-2.20905	0.0264702
Slc35b1	1.59807	0.0185313		F7	-2.18668	0.0216065
Ddx49	1.59709	0.0451358		Gbp7	-2.17504	3.74e-12
Magoh	1.59554	0.00546528		Akt3	-2.15338	0.0290985
Slc20a1	1.59208	0.0447814		Ube2l6	-2.15322	0.000204162
Adam10	1.58791	0.000169666		Itga6	-2.14961	0.0432642
Cenpc1	1.58773	0.010122		Amdhd2	-2.13531	0.00777186
Mbd1	1.57518	3.29939e-05		Miip	-2.13298	0.0312473
Ssr2	1.5729	0.0157718		Map3k15	-2.13175	0.000101
Ptpmt1	1.56939	0.00307706		Jun	-2.12529	0.00015
Ltv1	1.56395	0.00257967		Uba7	-2.10759	4.28e-16
S1pr1	1.56348	0.000114368		Gbp9	-2.10091	1.25e-11
Lrrc58	1.56303	3.92068e-05		Sp110	-2.09975	9.89e-19
Ibtk	1.55518	0.0127502		Ifi47	-2.09946	2.05e-15
Cdkn2b	1.55432	0.000534805		H2-K2	-2.09634	0.0253125
Selenos	1.55218	0.000390572		Pde1b	-2.08978	0.00046
Dohh	1.55091	0.0349157		Slc30a1	-2.08262	0.00024
Ccnd3	1.54075	3.97204e-06		Ldhc	-2.06013	0.00401192
Ptdss1	1.53517	0.000164033		Stx2	-2.05275	4.56e-06
Hic1	1.53449	3.30501e-05		Rab11fip5	-2.05195	0.0111879
Ptgs1	1.52329	8.55477e-06		Pck2	-2.05007	0.023289
Eif3b	1.52239	0.00258087		H2aw	-2.04224	0.00156753
Adam19	1.52089	0.0030157		Rere	-2.03417	0.000497
Gale	1.51828	0.0413001		Rnf135	-2.03271	0.0061924
Bcl2a1b	1.51697	0.000239774		Phf11b	-2.0068	1.53e-05
BC029722	1.51094	0.0107505		Nr1d2	-1.99474	0.00214499
Mcu	1.50832	0.00747272		Rbl1	-1.98149	0.000556
Fbl	1.50539	0.00152922		Mad2l1	-1.97711	0.0271244
Ranbp1	1.50496	0.0127398		Zeb1	-1.9748	0.000689
Nsun2	1.50491	0.0228664		Ifi208	-1.96868	0.0387843
Fam133b	1.50093	0.0378907		Dleu2	-1.96704	1.18e-05
9830107B12Rik	1.49896	6.42454e-07		Ulk1	-1.96651	5.56e-07
Ncbp3	1.49234	0.0131141		Spata6	-1.9591	0.0129371
Acp1	1.49213	0.00151203		Crebrf	-1.95227	2.8e-06
Foxn2	1.49058	0.0237566		Sdc3	-1.94727	0.0010888
Psmd5	1.48467	0.00532216		Acaa1a	-1.94342	0.047985
Adap1	1.48393	0.00317748		Ifi30	-1.93483	0.00333378
Utp18	1.48337	0.0377674		Btd	-1.93071	0.0390091
Degs1	1.4806	0.00017727		Appl2	-1.92741	0.0287651
Srprb	1.47954	0.0111288		Trappc6a	-1.92603	0.00239711
Cpd	1.47932	5.0413e-05		Acrbp	-1.92332	0.0048237
Rbm18	1.47855	0.020831		Rps6ka5	-1.92172	0.0493237
Septin11	1.47794	0.0253755		Psg16	-1.91906	0.00534879
Treml2	1.47574	4.16675e-08		Spata13	-1.91767	0.000877
Plekhg3	1.46859	0.00657299		Ptov1	-1.91359	0.0209974
Slc35a3	1.46787	0.0152502		Ccr5	-1.91335	0.00337022
Cln3	1.46671	4.13005e-07		Tmcc3	-1.90753	9.97e-11
Pik3cd	1.45655	6.61934e-05		Rfx5	-1.90681	0.0484101
Ncbp2	1.45394	0.0474999		Gadd45g	-1.90164	0.00418065
Hexim1	1.45202	0.0093472		Slc25a37	-1.90049	0.00954757
Alyref	1.45107	0.0353268		Phf11a	-1.89699	0.0031765
Nsf	1.45016	0.0221003		Stat2	-1.89573	1.6e-11
Vps4a	1.4479	0.0206335		Wdr45	-1.89229	0.00926814
Ndufa12	1.44494	0.041424		Inpp1	-1.88824	0.00707079
Ppp3r1	1.44477	0.00161598		Wrn	-1.88456	0.00314222
Stxbp5	1.44381	0.00124134		Trim30b	-1.87881	1.15e-13
Prmt1	1.44305	0.0305904		Fabp4	-1.87327	0.0447814
Tob2	1.43773	0.0108968		Casp7	-1.87297	0.0211071
Timm17a	1.43734	0.0196491		Auh	-1.87106	9.72e-05
Gm13012	1.43584	0.0213348		Il15ra	-1.86655	0.000221
Ormdl2	1.43391	0.0231296		Fbxl20	-1.86615	7.3e-06
Scyl2	1.43228	0.0389785		Unc93b1	-1.85495	3.17e-09
Enah	1.42957	2.15905e-05		Plac8	-1.85294	7.65e-07
Tubb4b	1.42938	0.000447133		Trafd1	-1.84944	8.79e-13
Gata2	1.42898	0.0345956		Scpep1	-1.8475	6.4e-06
Mybbp1a	1.42833	0.0474555		Man2a1	-1.8416	0.0125807
Psmd3	1.42747	0.0288982		Trim34a	-1.82859	2.17e-08
Brix1	1.42307	0.0171613		9330175E14Rik	-1.81811	0.00533531
Cyc1	1.41688	0.0140889		Rabgap1l	-1.81588	7.25e-05
Psmd6	1.41616	0.0252033		Ccdc6	-1.81464	0.00218362
Emg1	1.41437	0.0306268		H2-Eb1	-1.81157	0.0214404
Emc6	1.40907	0.00519799		Ctso	-1.80931	3.42e-05
Ostc	1.40734	0.0259409		Ttc39c	-1.80699	7.92e-06
Nup88	1.4044	0.0232052		H2-Q6	-1.79921	0.000966
Cnr2	1.40191	0.0185723		Mcm7	-1.79323	0.0199133
Nucks1	1.39972	0.0293293		Apobec1	-1.77613	3.63e-07
Ssr1	1.3997	0.00128105		Kat6b	-1.77065	0.0388792
Pom121	1.39829	0.0371081		Hdac5	-1.77014	5.87e-05
Pdlim7	1.38443	0.0138652		Il18bp	-1.76559	4.34e-05
Exoc3	1.38141	0.00141462		Gm20257	-1.76246	0.0269434
Mydgf	1.38068	0.0182915		Lmo2	-1.76102	3.78e-06
Mea1	1.37876	0.00508235		Uri1	-1.75836	0.00526696
Adprh	1.37725	0.002081		Fbxw17	-1.75444	0.0026139
Cdc42se1	1.37709	0.000413961		Rnf123	-1.74551	0.00268845
Cebpz	1.37667	0.00982123		Ly6a2	-1.74123	4.16e-05
Eif5a	1.37465	0.00181225		Crebl2	-1.73829	0.0401679
Mmp25	1.37171	0.00317748		Ctss	-1.73068	0.000145
Dhx38	1.36247	0.0292469		Vcpip1	-1.72255	2.72e-05
Pdcd5	1.35961	0.026538		Anxa4	-1.71439	0.00657299
Sorl1	1.35929	0.000584351		Itsn1	-1.71136	0.0195873
Osgin1	1.35856	0.0132987		H2-M3	-1.70198	0.00197706
Cdkn2d	1.35843	0.0328405		Stat1	-1.69465	7.03e-10
Cers2	1.35732	0.0105399		Prr12	-1.68727	0.0342701
Secisbp2l	1.3553	0.0469476		Tmem229b	-1.66545	8.76e-05
Dnajc3	1.35438	0.00901484		Psap	-1.66471	3.37e-05
Ddb1	1.35423	0.0450473		Irf1	-1.66261	7e-13
Rpl7l1	1.35419	0.034899		Heca	-1.66136	1.67e-05
Srf	1.35137	0.0102955		Klc4	-1.66087	0.0195106
Tuba8	1.34878	0.0029389		H2-Q4	-1.65797	0.000494
Hdac1	1.34815	0.02722		Psmb10	-1.65699	2.96e-05
St3gal4	1.34725	0.00894526		Ccng2	-1.65194	8.08e-06
Cox5a	1.34678	0.0179591		Mndal	-1.65097	0.0152897
Pnkp	1.34677	0.0118039		H2az2	-1.64327	0.000412
Gba	1.34574	0.0286997		4932438H23Rik	-1.6425	0.0151827
BC031181	1.34461	0.0405751		Irgm2	-1.63981	4.48e-08
Sec13	1.34313	0.0137412		Abtb1	-1.63759	0.0221764
Pdap1	1.33812	0.0228692		Gm37758	-1.63595	0.010122
Tgfbr1	1.33431	0.0218875		Irgm1	-1.63386	5.75e-06
Dach1	1.33145	0.0262595		Iigp1	-1.62636	0.0232251
Ccdc47	1.32647	0.0211818		Vwa5a	-1.62266	0.0350465
Cct5	1.32239	0.0338078		Nlrc5	-1.62014	0.00105092
Snu13	1.32174	0.0209381		Ogt	-1.61892	0.00258044
Slc38a1	1.31652	0.0332025		Prxl2c	-1.61552	0.034328
Prkag1	1.31621	0.0181511		Eid1	-1.61118	0.00356376
Hdgf	1.31126	0.00302403		Bicral	-1.60417	0.00346513
Mapkapk3	1.30912	0.00777186		Tut4	-1.6041	0.0257521
Rgs14	1.3056	0.0175324		Ifih1	-1.6021	0.000129
Mdh2	1.30552	0.00982123		Tbc1d15	-1.58938	0.000578
Sel1l	1.30413	0.023696		Parp14	-1.58686	2.1e-07
Rpn2	1.29915	0.0383326		Cd86	-1.58036	0.0316482
Txn2	1.29597	0.0197013		Gm29562	-1.58021	0.00335989
Rasgrp4	1.29342	0.00139136		Dnase1l1	-1.57846	0.00460733
Zc3h18	1.29268	0.0293557		4833420G17Rik	-1.57315	0.037873
A530064D06Rik	1.28988	0.00172664		Herc1	-1.5672	0.000946
Ccdc12	1.2885	0.0265871		Fam117b	-1.56703	0.00140654
Cd200r1	1.28835	0.04489		Dyrk2	-1.56217	0.00745789
Stx7	1.28469	0.0417875		Gm20559	-1.56121	0.000141905
Lrrfip2	1.28435	0.0163741		Cir1	-1.56051	0.00342916
Coro2a	1.28425	0.0257946		Rnf213	-1.56045	0.000252
Tm2d2	1.2841	0.0217546		Parp3	-1.56019	0.000737
Emc7	1.28242	0.0373881		Atg2a	-1.55708	0.0457801
Tes	1.28235	0.00399249		Cd74	-1.55429	0.0435351
Acin1	1.27711	0.0173839		AW112010	-1.55057	0.0283022
Il1rl1	1.27395	0.0193856		Fam102b	-1.54947	0.00833154
Trerf1	1.26726	0.00803812		Anks1	-1.54894	0.0312967
Rfx7	1.26668	0.0341418		Samd9l	-1.54386	0.00567417
Sf3b6	1.26558	0.0426846		Polr2g	-1.54207	0.0106917
Frrs1	1.26382	0.0481005		Oasl2	-1.53945	6.63e-07
Capn2	1.26314	0.0367371		Timp2	-1.53908	0.0232052
Lamtor3	1.26225	0.0445858		Stk38	-1.53901	4.84e-07
Tnfaip8	1.26198	0.00417922		Vim	-1.53833	0.00286325
Mlec	1.26036	0.0431824		Cox7a2l	-1.53607	4.61e-06
Tardbp	1.26013	0.0430306		Plgrkt	-1.53422	0.000243
B430306N03Rik	1.25959	0.0293946		Csrp1	-1.53285	0.00227108
Cyth4	1.25542	0.0181914		Mtfr1	-1.53148	0.0203734
Mindy1	1.25035	0.0187071		Dtx3l	-1.5311	4.69e-06
Myd88	1.23597	0.0404718		Ifit1	-1.53092	0.000729
Relt	1.23147	0.0240121		Tap2	-1.52704	2.03e-07
Ckap4	1.20651	0.0202914		Cdkn1b	-1.52605	4.96e-05
Serbp1	1.20037	0.047667		Stxbp3	-1.52416	2.3e-05
				Il17ra	-1.51877	0.00035
				Mpv17	-1.51839	0.0259444
				Supt4a	-1.51621	0.000366
				Parp9	-1.51504	0.00089
				Fgd4	-1.514	0.0162891
				Pitpnc1	-1.51085	0.00765964
				Plk2	-1.50592	0.0467474
				Itpkb	-1.50432	0.00100923
				Zup1	-1.50207	0.0137505
				Zfp386	-1.49783	0.042862
				Hk3	-1.49597	0.0309655
				Sun2	-1.49243	0.000463
				Zcchc2	-1.49214	0.0026139
				Znrf1	-1.48806	0.00153895
				Ramac	-1.48565	0.0038976
				Cdk19	-1.48311	0.0282984
				Ube2h	-1.48132	0.00406772
				Armc8	-1.47333	0.00471547
				Ncoa2	-1.46247	0.0124326
				Rmnd5a	-1.46087	0.0412977
				Bnip3l	-1.45942	0.000167
				Rsrp1	-1.45803	0.000974
				Xaf1	-1.4574	8.69e-06
				Clk1	-1.45237	0.00376773
				Numa1	-1.45235	0.013137
				Zfp36	-1.45093	0.0043707
				Pik3cg	-1.44235	0.00120911
				H1f0	-1.43335	0.0250716
				Trim30a	-1.43318	0.000757
				Klf6	-1.43075	6.66e-05
				Plekha1	-1.43047	0.0175875
				Samhd1	-1.42946	0.000824
				Trim12c	-1.41604	0.0203734
				Fxyd5	-1.41383	0.00304831
				Psmb8	-1.41155	0.000177
				Foxk1	-1.40772	0.0418519
				Dop1b	-1.40688	0.000434
				Cd300c2	-1.4066	0.00795527
				Junb	-1.40595	3.17e-05
				Gng2	-1.40484	0.00813517
				Arhgef3	-1.40338	0.00199991
				Cabin1	-1.40229	0.0228104
				Braf	-1.40091	0.016583
				Gbp2	-1.39069	0.0388886
				Wipi1	-1.38827	0.0147211
				Isg20	-1.38762	6.64e-05
				Entpd1	-1.38608	0.00335893
				Map1lc3b	-1.3844	0.000281
				Atxn7l1	-1.38433	0.0209121
				Mcur1	-1.38247	0.00429753
				Rps24	-1.37642	0.0106178
				Nt5c3	-1.37503	0.00131477
				Rtp4	-1.37432	0.00057
				Npc2	-1.37008	0.0329534
				Sat1	-1.36638	0.0077632
				Gm10785	-1.36158	0.0464221
				Tap1	-1.36125	0.0012891
				Mat2b	-1.36088	0.00632376
				Parp12	-1.36026	0.00237611
				Slfn1	-1.35595	0.000534
				Themis2	-1.35278	0.000296
				Smchd1	-1.3418	0.0309659
				Itgal	-1.33816	0.0360688
				Irf7	-1.33655	0.018458
				Gbp4	-1.33244	0.0381803
				Rps4x	-1.33153	0.0125973
				Rbck1	-1.33076	0.0286997
				Irf2	-1.3261	0.000813
				Anapc2	-1.32577	0.00720279
				Eif2ak1	-1.32408	0.0322958
				Asap1	-1.3226	0.0170275
				Daxx	-1.3184	0.00589566
				Ccndbp1	-1.31456	0.0490912
				H2-Q7	-1.30897	0.0415561
				Nop53	-1.29863	0.0445683
				Dapp1	-1.2929	0.00457499
				Paip2	-1.29009	0.0329534
				Tspo	-1.27935	0.023402
				Pnpla7	-1.27291	0.00600953
				Cybb	-1.27169	0.0312576
				Mkrn1	-1.26837	0.0279294
				Ip6k1	-1.26694	0.0186239
				Nsd3	-1.26261	0.0248677
				Gsdmd	-1.25978	0.0128884
				Zfand6	-1.25389	0.0441638
				Psme1	-1.25323	0.0459416
				Rpl18a	-1.25014	0.0465329
				Serinc3	-1.24927	0.0278579
				Casp1	-1.24621	0.0465379
				Trim12a	-1.24337	0.0330372
				Crlf3	-1.23568	0.0451053
				Stat6	-1.2288	0.0255731
				Max	-1.22479	0.0256377
				Neurl3	-1.20676	0.0152184
