# Supplementary material for: Transcriptional Profiling of Mouse Eosinophils Identifies Distinct Gene Signatures Following Cellular Activation
Source: Front Immunol. 2021 Dec 14;12:802839. doi: 10.3389/fimmu.2021.802839 (PMC8712732; doi:10.3389/fimmu.2021.802839)
Supplement: Supplementary file 8 [file Table_8.xlsx]

## Sheet: Sheet1
Shered Upregulated
	IFNγ and E. coli		IFNγ
Gene_Name	foldChange	padj	foldChange	padj
Copa	1.32019	0.00214064	1.24097	0.0326379
Gphn	3.3642	0.000372964	4.05533	4.01714e-05
Psma4	1.51052	2.51258e-06	1.34691	0.00182076
Dram2	1.59367	1.62291e-05	1.60919	1.74689e-05
Bnip3l	2.48987	2.85141e-26	1.89239	1.11251e-12
Ptgr1	5.0711	2.44692e-10	4.13253	1.02132e-07
Blvrb	3.27882	1.67285e-13	2.4041	2.53817e-07
Lmbr1l	1.82766	0.031731	1.9527	0.0229094
Herc3	1.74875	0.000134243	1.71798	0.000403915
Hat1	2.02916	7.38466e-07	1.96442	4.41935e-06
Cept1	2.24373	3.97583e-13	2.07792	1.37368e-10
Rhbdd1	2.00723	3.36603e-05	1.55541	0.0226063
Mettl9	2.09779	0.000207586	2.20293	0.000110904
Hprt	1.854	1.29403e-08	1.78129	2.33277e-07
Dusp6	2.97922	3.80943e-26	2.4011	1.26183e-16
Irf5	1.57342	2.75108e-06	1.54699	1.1891e-05
Gtf2e2	2.06953	2.71005e-07	1.72155	0.000383177
Max	1.37811	5.10786e-05	1.42622	1.0857e-05
Gpat3	6.73891	2.66616e-06	2.85663	0.0331134
Camsap1	1.695	0.00220087	1.53132	0.0260127
Mmp27	6.82943	6.12618e-34	3.92085	2.62574e-16
Rnf115	1.71316	7.99757e-07	1.47979	0.000942076
Axl	2.03544	0.000842039	1.7	0.0268968
H2az1	1.59585	0.00112292	1.43993	0.0224561
Gm42432	4.66144	1.28324e-16	3.03728	2.27766e-08
Riok3	1.47869	8.76868e-06	1.31322	0.00504861
Tnpo1	2.08087	7.55302e-12	2.12366	2.56513e-12
Tmsb10	2.88375	7.40182e-10	1.90081	0.000786649
Atp6v1e1	1.76074	1.56076e-09	1.39903	0.00129045
A930007I19Rik	6.52272	4.02808e-05	3.91268	0.00816714
Cstb	2.3064	7.34277e-13	1.54179	0.000852677
Vamp2	1.66318	4.13869e-07	1.36122	0.00638622
Hnrnpk	1.42093	0.000107741	1.39576	0.000462529
Rbms2	2.33571	0.00165569	2.33692	0.00269918
C3	1.93894	0.00396328	2.01543	0.00371833
Gm5970	10.8944	0.00221766	6.71777	0.0317733
Gbe1	2.97393	3.16109e-22	2.52905	7.45045e-16
Dag1	1.78534	0.00772968	1.6158	0.04842
Mnt	1.76788	4.58539e-05	1.5755	0.00268874
Fam49b	1.19458	0.0472042	1.25567	0.014106
Scpep1	2.64851	5.25646e-16	2.82025	8.55737e-18
Eef2	1.32451	0.000277967	1.26751	0.00457689
Poldip3	1.35805	0.00310383	1.27955	0.0318266
Tent2	1.55094	0.000688878	1.48195	0.00450299
Clcn7	1.63223	0.000976982	1.4794	0.017048
Slc25a33	1.77155	0.000771744	1.72225	0.00244561
2900060B14Rik	8.6836	2.66616e-06	3.87482	0.0126125
Ppp2ca	1.37349	2.62786e-05	1.2276	0.0161054
Gpbp1	1.39879	0.0126835	1.35402	0.0404567
Vezt	2.93241	7.63372e-05	1.99711	0.0303316
Tmem229b	1.447	0.00278234	1.87389	9.35471e-08
Tmem127	1.33661	0.00329394	1.28382	0.0206794
Pim3	2.74374	5.43632e-13	1.43521	0.0384637
Kmt5b	1.61989	6.6339e-05	1.32261	0.0483
Gm48231	8.32472	0.00140522	6.61758	0.00899183
Csf2rb	1.70189	6.35945e-06	1.46449	0.00309534
Tmem67	2.12422	0.0306194	2.51835	0.00904761
Tspan3	3.86832	8.37917e-11	1.68189	0.0404676
Slc31a1	3.82754	2.75841e-17	2.75695	1.01793e-09
Mboat7	1.31109	0.00451185	1.27818	0.018344
Scamp1	2.75874	0.00439019	2.32017	0.0343213
Creld2	3.24508	4.0612e-17	2.12227	6.43689e-07
Mboat1	2.62457	2.17247e-20	2.12683	2.79683e-12
Glb1	1.94618	0.000264333	1.83165	0.00181793
Sec24b	2.04721	1.69764e-05	1.78585	0.00122148
Ero1lb	3.18275	2.85215e-12	2.25182	5.36132e-06
Gm43627	4.13811	0.00119357	3.04252	0.0247891
Mt1	4.62319	1.20588e-24	1.6401	0.00504861
St3gal5	2.93331	8.76302e-11	2.7315	3.31223e-09
Whamm	1.8123	1.6664e-06	1.86963	6.0308e-07
Stx2	2.86083	2.61162e-16	2.73827	8.53957e-15
Flii	1.73646	9.73831e-10	1.56584	2.10121e-06
Ifi206	1.71522	0.00359402	1.56658	0.0289759
Ss18	1.48066	0.000633804	1.5216	0.000357796
BC023105	12.503	0.00151993	13.6684	0.00167836
Stag2	1.42596	0.00383857	1.4947	0.00154949
Bfar	1.46806	0.00268928	1.38061	0.0217883
Tbl2	4.31574	2.105e-12	2.53362	5.26268e-05
Mocos	1.86513	6.05683e-06	1.79624	4.07098e-05
Sh3glb1	2.94797	6.80685e-24	2.04969	2.3676e-10
Erap1	1.948	1.37104e-09	2.20279	4.01114e-13
Mthfd1l	15.4649	1.3817e-20	9.4682	1.98115e-13
Mucl1	3.92471	0.0143739	4.40074	0.0113238
Mertk	3.27195	0.000395376	2.79921	0.0045016
Nr2c2	1.37261	0.0422421	1.46778	0.0178652
Got1	3.96712	2.03114e-14	3.68395	1.04239e-12
Serpinb6a	1.73664	0.00512939	1.59183	0.0334995
Cd38	2.64566	4.53483e-06	1.73191	0.0257727
Nfix	2.12233	1.66924e-06	1.97578	3.25251e-05
Abhd18	2.76774	1.62004e-07	2.64991	1.10938e-06
Ctsz	1.50192	5.57287e-05	1.329	0.0114622
Glod5	52.6842	7.02862e-05	17.7436	0.011477
Asph	1.53263	5.60331e-06	1.55603	4.10498e-06
Ppp1cb	1.29332	0.0132559	1.32734	0.00961286
Tmem106a	2.15008	9.01802e-07	1.6823	0.0024649
Papss2	1.8848	0.00953436	2.29546	0.000593058
Cers6	1.49726	0.000627488	1.81965	1.70549e-07
Akr1b8	8.23534	3.99006e-17	4.95292	1.60916e-09
Fem1c	1.38007	0.00721579	1.55016	0.000252741
Psen1	1.25236	0.0244101	1.25177	0.0371363
Casp1	2.45515	3.49184e-25	2.27164	9.06569e-21
Znhit1	2.01339	7.16184e-06	1.8056	0.000359436
Clec4n	6.61093	3.6289e-67	4.95312	1.78461e-47
Gm48210	6.84289	8.75135e-05	5.68992	0.000877822
Itprid2	1.78135	0.00104926	1.70869	0.00431645
Ghitm	1.99996	3.43629e-16	1.5402	2.12161e-06
Ppp2r3d	1.83152	0.0356671	2.02755	0.0172694
Pomp	2.42507	1.86955e-19	2.14153	3.40014e-14
Bmp2k	2.4269	2.38136e-06	2.5698	6.04431e-07
Gm43499	4.30722	2.34383e-06	3.01548	0.0010412
Cacybp	1.93418	2.93513e-11	1.60332	8.00804e-06
Idnk	2.42582	1.36109e-16	2.32095	7.74941e-15
Usp9x	1.63395	0.00019214	1.54425	0.00195044
Ubr4	1.68482	3.27738e-07	1.42573	0.00156098
mt-Nd3	1.99757	0.00540677	1.93288	0.0144206
Ankib1	1.45446	0.0101698	1.47153	0.0123085
Uba1	1.50743	3.26712e-06	1.34126	0.00231783
Vdac2	1.34188	0.000979371	1.25856	0.020238
Layn	4.5116	7.67677e-06	3.5031	0.000552792
Samhd1	1.64997	3.11301e-07	1.62496	1.54959e-06
Usp12	1.59016	0.00382051	1.65733	0.00228642
Bmi1	1.46468	0.0242232	1.67777	0.0020867
Bax	1.55471	0.00149348	1.4067	0.0279712
Ube2d2a	1.36699	0.000229402	1.25989	0.0141653
Dipk2a	3.92077	5.87913e-05	2.71888	0.00933403
Gbp2	5.82521	3.27401e-44	5.53118	2.68706e-41
Tcf25	1.5893	2.06651e-08	1.36155	0.000607943
Rab22a	1.75569	3.47773e-05	1.42968	0.0213811
Rab3ip	2.91336	0.000608555	2.21785	0.0244763
Syk	1.23532	0.0146885	1.27312	0.00781707
H2-DMb1	4.45299	0.000233782	3.81661	0.00209753
Themis2	1.56696	3.11606e-09	1.67142	1.28884e-11
Adipor1	1.43571	0.00152971	1.50042	0.000573568
Rell1	1.92315	8.32873e-07	1.52789	0.0043734
Usb1	1.60222	0.000824708	1.40589	0.0323455
Hpse	2.75404	0.000546715	2.92683	0.000366825
Copb1	1.62158	1.7864e-05	1.36895	0.0136215
Nrd1	1.29521	0.0159078	1.27944	0.0341174
Iigp1	5.62463	2.55551e-24	6.32022	2.50376e-27
Trim28	1.33299	0.00999733	1.30317	0.028839
Thoc7	1.53355	0.00241244	1.51763	0.00513833
Numb	1.55134	0.000313898	1.77008	2.22348e-06
Jade1	1.4921	8.43559e-05	1.34122	0.00911618
AW112010	4.01731	1.31535e-17	3.65884	4.76413e-15
Cnn3	13.0505	1.42262e-09	8.22925	2.9165e-06
Gns	2.03731	1.20876e-11	1.5208	0.000284703
Cflar	1.878	8.01111e-10	1.51937	0.000170899
Apbb1ip	1.73937	6.68975e-13	1.57143	1.51302e-08
Hnrnpf	1.50354	7.4245e-05	1.50086	0.000148714
Kdm4b	4.10628	5.88279e-15	2.96318	1.22058e-08
Soat1	1.48285	0.0197811	1.69206	0.00173062
4932438A13Rik	2.11848	6.87517e-07	2.10981	1.53848e-06
Lcp1	1.47472	7.08607e-05	1.36699	0.00316502
Kat7	1.49733	0.00293655	1.38654	0.0301404
Wbp1l	1.51991	0.00108513	1.36435	0.0309758
Pacs2	2.08862	7.72266e-07	1.78594	0.000283423
Zc3h7a	1.87943	1.22259e-06	1.72173	7.10288e-05
A930015D03Rik	6.2632	6.056e-07	4.79091	6.07921e-05
Parp4	1.84781	4.08448e-07	1.63696	0.000130894
Cxcl9	111.984	3.30041e-47	108.594	2.90058e-46
Arg1	3.25966	4.79726e-07	3.19638	1.59307e-06
Serpinb1a	3.38612	1.67253e-19	5.98262	1.00168e-42
Dnajb1	1.63346	7.58794e-06	1.42836	0.00296451
Snd1	1.77475	0.00446174	1.89549	0.00218756
Vps54	1.65097	9.90032e-05	1.65471	0.00014709
Larp1	1.80965	1.96326e-10	1.56692	5.11009e-06
Sdc3	1.57964	0.0203316	1.74725	0.00632541
Pdk3	1.65881	5.43533e-06	1.68206	4.52831e-06
Fbrs	1.56308	7.72776e-05	1.34311	0.0213693
Tgtp2	4.78039	0.00566972	4.57677	0.0121407
C1qb	1.86881	0.0010162	2.11692	0.000110444
Cndp2	1.80636	8.1875e-10	1.53902	2.60945e-05
Crim1	7.55431	5.34341e-06	3.59722	0.0147012
Ptbp3	1.35847	0.00101841	1.37816	0.000984089
Arl8a	1.58947	0.000284114	1.56557	0.000826256
Egr3	7.67729	1.35124e-08	3.78266	0.00117122
Rps20	1.75873	4.59395e-07	1.64969	1.87701e-05
Rars	1.46867	0.0204134	1.44693	0.0393037
Gpkow	1.58742	0.00032742	1.36785	0.0324876
Adamtsl5	3.36528	0.000101816	2.26858	0.0226743
Nrp2	2.37637	4.41522e-06	2.03519	0.000420983
Golph3	1.57565	0.00176247	1.5103	0.00861114
Rps5	1.7713	3.55442e-09	1.54677	2.11476e-05
Zfp281	2.38706	1.33181e-16	2.37626	3.34442e-16
Rdx	1.63452	3.67937e-06	1.47953	0.000563538
Acot9	1.62446	1.04126e-06	1.68041	2.40114e-07
C4b	2.52853	0.000249804	2.0169	0.0132022
Pdcd10	1.36785	0.000703509	1.25218	0.0308456
Fam120a	1.32422	0.0164349	1.45695	0.00147192
Sav1	2.00934	5.36678e-06	1.88845	7.14363e-05
Sf3b1	1.24585	0.0118764	1.36444	0.000388487
Fam8a1	1.56325	0.00289944	1.49865	0.0124536
Gbp6	3.54121	2.59332e-05	2.76511	0.001916
Rn7sk	42.2283	1.78237e-09	34.2699	3.49559e-08
Pnpla2	1.43965	0.000185868	1.84157	4.53345e-11
Lyz1	2.44134	0.000771744	1.94151	0.0269678
Lats2	2.0533	8.42642e-08	1.62841	0.000987094
Klf6	1.33218	0.00104253	1.31698	0.00306017
4930402H24Rik	1.94312	6.3793e-05	1.51611	0.0303985
Gabarap	1.50388	5.75367e-06	1.39652	0.000505459
Ccnk	1.55791	5.6888e-06	1.30143	0.0186792
Hook2	3.41059	2.61264e-05	2.37453	0.00924405
Snhg8	1.71651	0.0144449	1.81332	0.00959021
Slc19a2	2.86013	0.00146492	3.10091	0.000852292
Slain2	1.86909	2.36633e-08	1.36901	0.0168866
Map4	3.61612	6.27574e-57	2.36213	1.22212e-24
F10	4.53839	1.31712e-21	2.37342	6.34972e-07
Khdc4	1.38717	0.00420769	1.32153	0.026657
Nedd9	2.09479	9.07032e-14	1.58523	1.77859e-05
Gm42047	2.19212	4.90279e-05	2.55619	9.1157e-07
Qk	1.42105	0.000909566	1.48113	0.000287269
Arhgdia	1.31331	0.00844242	1.28098	0.0289622
Ass1	4.56838	2.63445e-10	4.99897	2.43762e-11
Med13	2.96314	1.14727e-22	2.0091	3.14748e-09
Fam50a	2.20422	3.13796e-17	1.48181	0.000200455
Dars	1.36298	0.0394041	1.57399	0.00225433
Actr1a	1.27143	0.00733615	1.25726	0.0176565
Gnas	1.51465	3.01205e-06	1.33024	0.00356814
Kdelr3	9.18925	0.000468328	7.57122	0.00296051
Gpsm2	5.36141	0.00246654	6.30318	0.00121716
Hk3	3.66189	4.29957e-19	3.09377	3.12003e-14
Gde1	2.2377	1.02227e-13	1.79462	3.34081e-07
Zfp276	1.51614	0.00592572	1.50983	0.0104102
Slc30a9	1.6012	0.000248873	1.57988	0.000642982
Sp140	2.0534	1.71801e-11	1.64435	1.41856e-05
Gm4841	5.91858	1.40071e-13	7.4838	3.78914e-17
Serpinb9	3.40176	4.61955e-14	4.89829	1.75441e-23
Ppp6c	1.38551	0.00747644	1.31456	0.0430329
H2-DMa	2.38481	0.0121677	2.93078	0.00208676
Rps27	1.58815	0.0036296	1.64141	0.00294122
Ppp2r3a	5.13952	0.001156	3.28119	0.0413582
Ptpn12	1.47036	5.68319e-06	1.46433	1.32654e-05
Hnrnph2	1.81644	3.18562e-09	1.62204	4.79524e-06
Atxn2l	1.73094	6.23494e-05	1.40507	0.0309363
Ninj1	1.51612	8.95712e-05	1.42051	0.00211106
Slc2a3	3.7336	2.29342e-26	3.75276	3.11142e-26
Pik3cb	2.593	5.06245e-12	1.81405	9.14024e-05
Nap1l5	6.65671	0.000528737	3.91395	0.0314926
Pkm	2.01629	1.31951e-11	1.7841	7.76458e-08
Stxbp3	1.42478	0.00018847	1.64546	8.08175e-08
Rpl23	1.37652	0.00414225	1.32458	0.0215753
Gtpbp2	2.7898	1.96967e-21	2.37684	4.74931e-15
Dennd4a	1.53478	0.00288769	1.41177	0.031326
Chd7	1.98806	5.73213e-10	1.88333	2.88668e-08
Atg2b	2.02606	0.00803562	1.93894	0.0216715
Psma7	1.46364	7.9604e-06	1.25261	0.0211392
Cyb5r4	1.61146	1.67218e-07	1.49416	2.7438e-05
Phc2	1.74806	3.9377e-05	1.7657	4.59512e-05
Rab5a	1.70677	2.01119e-11	1.44799	1.3919e-05
Vdac1	3.3428	4.6061e-19	2.54774	2.63517e-11
Tmem140	2.65312	1.10466e-30	2.83401	7.28396e-35
Spop	1.23248	0.0289516	1.3523	0.00146694
Ripor2	1.98943	1.59323e-13	2.11282	1.31353e-15
Wbp2	1.59714	1.18603e-07	1.49051	1.62072e-05
Creg1	1.62942	1.2271e-08	1.6672	4.48484e-09
Rpl17	1.23964	0.0383378	1.26225	0.036363
Hmox1	3.97584	8.33204e-27	2.5726	1.5836e-12
Stat5b	1.55441	0.0227867	1.67362	0.010817
Slc40a1	3.0504	1.89794e-22	2.70601	1.30791e-17
Rnf225	16.0242	3.65926e-13	6.20131	1.67343e-05
Tex264	1.67194	0.00135518	1.74264	0.000763406
Msi2	3.12164	5.72475e-18	2.46736	4.04337e-11
Acvrl1	5.84584	4.7559e-05	6.41899	2.58638e-05
Dcaf12	2.4825	9.96272e-29	2.51293	1.96722e-29
Nap1l1	1.3979	0.0043476	1.60704	3.66646e-05
Fbxl15	1.93837	0.014198	2.06833	0.00955706
Mdm2	1.88712	8.15249e-08	1.39393	0.0152091
Ogfr	1.64432	0.000134604	1.44878	0.0101677
Ly6a	2.3188	1.39691e-09	3.1832	3.4658e-17
Batf2	5.55956	5.35657e-07	4.97172	6.31546e-06
Tax1bp1	1.46537	1.1768e-05	1.25459	0.0232635
Mtss1	2.27264	0.0027757	2.81554	0.000147067
Zfp654	2.04344	9.33853e-05	2.14482	3.98938e-05
Tmod3	1.65471	1.3692e-09	1.52936	9.18704e-07
Tulp4	2.12258	3.44537e-09	1.57969	0.00137535
Scfd1	1.73853	1.53677e-06	1.68192	1.18791e-05
Gfpt1	2.1541	1.0711e-17	2.03045	6.97596e-15
Tlr6	4.24239	2.0259e-15	4.15444	8.21693e-15
Fgl2	1.96926	2.56013e-17	1.92798	5.90135e-16
Gzf1	2.02351	0.00862646	2.03252	0.0124843
Map3k15	1.67286	0.00234164	2.57806	9.27463e-10
Crtc2	1.96052	1.07594e-06	1.47983	0.0139973
Smurf2	1.88756	1.15628e-06	1.46478	0.0104252
Rrbp1	1.61693	6.19212e-08	1.54606	2.2004e-06
Saraf	2.05418	2.71311e-13	1.96562	1.62241e-11
Epb41	1.5133	2.96633e-05	1.66737	2.32212e-07
Rbm14	1.67001	0.0142143	1.67071	0.021678
Tpsb2	6.57275	2.38136e-06	2.97534	0.0209468
Smpdl3b	2.86453	1.35409e-05	2.14389	0.00463778
5830408C22Rik	3.2004	0.000901575	4.17676	3.44966e-05
Atf6	2.18289	9.6278e-07	1.53818	0.0209416
Erp44	1.27092	0.0439999	1.30012	0.03834
F830016B08Rik	4.08016	0.00043131	5.64787	1.79236e-05
Clcn3	3.26993	5.79972e-10	2.16626	0.00023918
Arid2	1.52552	0.000282951	1.32902	0.0317733
Pnp	2.04254	2.27798e-07	1.7165	0.000262512
Gbp3	2.93204	1.94608e-15	3.03504	4.20222e-16
Marchf5	1.32776	0.0124148	1.31691	0.024528
Btf3	1.26977	0.0402463	1.32451	0.0218873
Tug1	1.4021	0.010194	1.35921	0.032511
Fam102a	2.54837	1.12327e-11	2.80744	8.85909e-14
1810026B05Rik	1.99213	1.69196e-13	1.68186	1.17974e-07
Retreg2	1.48324	0.0316531	1.60928	0.011641
Sypl	1.29869	0.0169591	1.28551	0.0340303
Psat1	5.72103	3.56529e-15	2.68602	8.83218e-05
Casc3	1.58244	7.61442e-06	1.34537	0.0100807
Rpl4	1.35028	0.00164677	1.36076	0.00219027
Il15	2.53049	0.00081877	3.95772	2.20525e-07
Cyfip1	1.37006	0.00152971	1.27705	0.0274776
Plpp3	3.3962	8.15116e-07	2.32848	0.00203234
Slc36a3os	8.02323	0.00449329	8.57083	0.00547849
Trib3	9.03947	4.98732e-13	3.9213	7.08393e-05
Raf1	1.79546	7.30681e-12	1.78615	2.11214e-11
Pnp2	4.21472	0.0190513	4.08715	0.033972
Pxk	1.82011	6.55396e-06	1.40804	0.0264446
2700097O09Rik	2.08085	0.00509416	1.83463	0.0374565
Il12b	62.6403	2.08391e-06	27.4994	0.000429941
Traf6	2.06451	1.189e-05	1.56601	0.0183917
Tpt1	1.5662	3.21541e-05	1.38347	0.00639787
Ep400	1.63222	1.72292e-07	1.53521	1.12635e-05
Gnl1	1.8705	1.18788e-07	1.60039	0.00021731
Plekhm1	1.48342	0.00827147	1.4079	0.0372563
Cd200	6.49169	3.63684e-16	2.9087	2.66926e-05
Tapbpl	4.77802	9.66968e-54	3.85902	1.58156e-39
Cyth1	1.9137	0.00250552	1.64522	0.0399207
Bak1	1.64937	0.000120274	1.55286	0.00146728
Arfgef1	1.42159	0.00332304	1.35476	0.0209468
H2-Ab1	5.84226	6.82011e-25	4.00685	3.63644e-15
Rab27a	1.50863	3.38302e-05	1.64533	4.90892e-07
Ly6a2	1.69588	1.80977e-05	2.20799	2.50978e-11
Ggct	2.49676	0.00190674	3.42458	1.66174e-05
Ndrg1	33.9466	8.35133e-26	10.6002	4.49587e-11
Taf7	1.66576	0.0012098	1.53336	0.0132508
Eif1	1.6467	5.89575e-09	1.29774	0.00756685
Jund	1.75378	9.78764e-06	1.41622	0.0157942
Clic5	63.8779	8.48589e-73	44.1397	8.02756e-60
Lats1	1.83026	0.000144833	1.5564	0.012632
Ist1	1.55732	0.000237524	1.43363	0.00602501
Tapbp	1.94544	1.99483e-09	1.85037	7.54031e-08
Tbl1xr1	1.27554	0.0225885	1.33122	0.0101931
Ier3ip1	1.2953	0.00473134	1.2239	0.0495656
Spg21	1.91526	1.5971e-08	1.59375	0.000173134
mt-Atp8	1.81659	0.00014474	1.72837	0.000973599
Pde3b	1.86886	2.12151e-10	1.97386	7.08422e-12
Gbp11	4.00506	0.030167	5.24397	0.0111494
Cnppd1	1.36916	0.000177882	1.38043	0.00019846
Insig2	1.85771	0.00015738	1.52849	0.0227939
Ccl5	3.1141	8.71822e-15	1.83256	0.000162136
Derl1	1.30002	0.0143109	1.36914	0.00470882
Focad	9.14168	6.31044e-07	9.58642	6.20089e-07
Atp2b1	1.91079	2.13473e-05	1.6623	0.00207894
Fbxw11	1.46429	0.00129467	1.40795	0.00727233
Nr4a3	3.63825	0.00330118	4.07307	0.00195228
Katna1	1.83285	1.17498e-07	1.55335	0.000361516
Rtn4	1.50923	2.03881e-08	1.32373	0.000422171
Cep170	1.84108	2.32925e-06	1.84979	3.0467e-06
Ctsh	1.36754	0.0021274	1.33316	0.00904761
mt-Co3	1.47261	0.00126353	1.38713	0.0127993
Alg9	3.09594	7.14819e-05	2.56248	0.00231536
Capza2	1.44739	7.56129e-08	1.27803	0.00110212
Trim12a	1.75971	1.63739e-11	1.7177	2.34531e-10
Epn1	1.30109	0.00157446	1.32244	0.0011771
Gm13340	1.46052	0.0462897	1.5596	0.0244228
Atp1b3	2.32457	7.94241e-15	2.15208	4.89802e-12
Psme1	1.84333	3.3299e-11	1.89409	7.46435e-12
Tfe3	1.8905	2.54543e-06	1.68443	0.000297847
Gm43814	3.31195	4.38798e-05	2.45736	0.00603522
Mcl1	1.60415	2.30091e-06	1.56127	1.82546e-05
Por	1.38158	0.00102019	1.2942	0.017759
Abcc2	1.95447	1.51968e-06	2.35105	4.73383e-10
Slco3a1	1.84289	0.000764154	2.04637	9.59789e-05
9530082P21Rik	2.7235	0.00089914	2.62059	0.00249049
Hnrnpm	1.33775	0.00472598	1.3425	0.00705999
Narf	2.31034	8.35646e-06	2.19394	5.59115e-05
Dync1i2	1.59843	3.93435e-07	1.36307	0.00237213
Ptafr	1.40636	8.37644e-05	1.25088	0.0226743
Cxcl11	1.87571	0.0338618	2.19792	0.0100292
Hk2	2.48329	7.56861e-18	2.32477	4.20868e-15
Litaf	1.49788	8.72151e-06	1.24664	0.0371363
Rab5c	1.48123	0.000815205	1.36106	0.0178356
Vim	2.55113	4.32355e-14	1.89001	1.37497e-06
Fbxo6	1.57171	5.36509e-05	1.47787	0.00103661
Ncf2	1.33296	0.00127647	1.28725	0.00914059
Ube2b	1.37359	5.6318e-05	1.21093	0.0346659
Llgl1	1.5292	0.0421789	1.57853	0.0401532
Zfp384	1.60719	0.0156297	1.54704	0.0427761
Rap2c	1.41834	0.000596861	1.36968	0.0037415
Prkar1a	1.44798	2.62057e-05	1.28308	0.0113777
Lgmn	1.81938	0.00142572	2.29944	5.83788e-06
Fam78b	4.20424	0.0453069	5.68745	0.0188942
Herc1	1.52135	0.00104696	1.42132	0.0121243
Nr1h2	2.1117	1.23585e-21	1.75203	4.92192e-12
Ppp1r15a	2.69789	1.98248e-24	1.58921	2.41392e-05
Mark4	1.42138	0.00518327	1.34252	0.0338338
Ripk1	1.41924	0.00527535	1.33951	0.0356698
Stat6	1.48041	6.056e-07	1.43585	8.70425e-06
Aldoa	1.82099	6.7558e-07	1.67928	4.29203e-05
Peli1	1.92796	6.38366e-07	1.53251	0.00375235
Zfp395	3.30307	1.07436e-08	3.30703	1.85937e-08
Tbl1x	1.84076	4.19767e-05	1.54164	0.00914231
Ostf1	1.57644	4.62296e-07	1.46436	6.09107e-05
Akap7	2.52331	2.77617e-05	1.81199	0.0204334
Trim25	1.94407	8.03434e-09	1.63655	6.11799e-05
Atf7	1.90387	1.22645e-08	1.71354	5.30905e-06
Marco	2.58507	3.66844e-14	2.10782	1.12591e-08
Aff4	1.74914	2.63648e-05	1.48509	0.00744645
Rasa4	3.23829	6.04966e-08	1.97383	0.00641718
Ccni	1.25115	0.00738244	1.25491	0.0108856
Psmb4	1.64215	2.6605e-09	1.32863	0.00225433
Atp9b	1.61693	0.00102689	1.44757	0.0234524
Ap1g1	1.42851	0.00494576	1.39043	0.0165129
Ly6g	3.26007	0.000367158	5.07214	3.2227e-07
Rsad2	1.51322	0.000503524	1.35176	0.0240684
Lamp2	1.45515	0.000405346	1.48699	0.000301604
St8sia4	1.38595	0.0101935	2.20352	8.23117e-12
Retreg1	1.814	0.0227924	1.92418	0.0167585
Spin1	1.83057	0.000236647	1.49985	0.03101
Gm38134	3.92989	0.0269755	4.34173	0.0242806
Rps15a	1.41542	0.00302718	1.5415	0.000258955
Csnk1d	1.40761	3.51322e-05	1.2591	0.0127576
Mitf	2.47592	9.96128e-05	2.68223	2.76928e-05
Trpm2	6.74193	1.38939e-11	4.31029	1.4024e-06
Ube2o	2.15552	0.0149317	2.1374	0.0250533
Entpd1	2.18734	1.44233e-16	2.33306	4.19712e-19
App	2.83677	4.3661e-10	1.93197	0.000306514
Tent4b	1.75412	0.000309508	1.49858	0.0212403
Ccdc25	1.68961	0.0018413	1.48755	0.0361392
Cul1	1.48975	0.000275547	1.3839	0.00643771
Napa	1.65203	1.98383e-07	1.38687	0.00219027
R3hdm2	1.66395	3.34773e-05	1.59009	0.000319396
Hdac5	2.00279	2.51562e-08	1.57948	0.00086052
Calhm6	4.19945	1.32204e-08	3.03106	4.48147e-05
Selenow	1.45144	0.000593085	1.59707	1.80793e-05
Basp1	1.81283	7.00449e-09	1.5297	0.000113278
Sdcbp	1.83363	1.56477e-10	1.67263	1.74427e-07
Ulbp1	5.31432	5.41895e-08	2.73762	0.00480166
Acod1	7.9744	3.14069e-16	4.80356	2.92696e-09
Elk4	1.73391	2.57721e-06	1.56812	0.000302806
Ednrb	1.84881	0.00840828	1.75289	0.0276784
Msantd2	2.20459	2.80417e-06	1.67268	0.00710202
Mcub	2.99942	1.96039e-07	2.81326	2.08507e-06
Oxsr1	2.64035	6.98243e-09	2.16571	1.41898e-05
Ctnna1	1.54822	8.00692e-05	1.49878	0.000528553
Mef2d	1.86475	1.66056e-10	1.53307	4.7902e-05
Prdx6	2.96616	5.97021e-31	2.37081	2.71638e-19
Kdm5c	1.74445	1.32576e-05	1.39438	0.0238217
H2-M3	1.4797	0.0136096	1.71996	0.000563538
Gsn	1.87294	1.54237e-06	2.75909	1.5905e-15
Fpr2	3.0672	7.46064e-10	1.80226	0.00441722
Maml1	2.2738	1.81053e-06	1.89149	0.000580093
Ppp1r13l	13.1177	2.32491e-09	9.60964	5.21555e-07
Sec16a	1.47156	0.0143739	1.4104	0.0481964
Dennd4b	1.81837	2.71722e-06	1.50663	0.00368401
Eif4ebp1	2.56492	2.60464e-20	2.3249	4.63367e-16
Psme4	1.36497	0.0159576	1.33299	0.0420674
Ugp2	1.54046	6.56527e-05	1.37122	0.00839662
Eno1b	2.8541	0.000792724	2.26748	0.0199902
Stim2	1.27788	0.0233543	1.29559	0.0242999
Ilrun	1.72406	8.01111e-10	1.67197	1.47691e-08
Plaat3	3.00452	5.82419e-12	3.42282	9.98167e-15
Suco	2.29359	3.23014e-12	1.73619	1.8346e-05
Fcer1g	1.47865	9.84455e-05	1.32085	0.0128623
Uap1	3.24512	2.35708e-14	2.62706	1.72438e-09
Gabarapl1	1.59725	0.00239407	1.51557	0.0127327
Dennd5a	1.52395	0.000332544	1.56384	0.000227939
Cav1	2.276	0.000810619	2.33056	0.000944132
Ubap1	2.51798	2.19769e-27	2.31109	2.54169e-22
Lair1	9.26861	1.97727e-46	14.6683	6.58759e-69
Impdh1	4.10518	2.98873e-16	2.77861	2.69164e-08
Fam168b	1.28922	0.0296488	1.33235	0.0196986
Rrn3	1.80845	0.00334008	1.77698	0.00738274
Keap1	1.42225	0.00303293	1.31789	0.037493
Lgals3	1.49896	2.16527e-06	1.26705	0.0149063
Rnf19a	4.21369	1.03288e-17	3.05491	2.10228e-10
Rassf1	2.33822	1.94704e-15	1.68362	7.10613e-06
Ddit4	5.05885	7.82531e-16	4.28318	1.80119e-12
H2-Q6	1.7066	0.000635866	1.48618	0.0241122
Ndufv3	1.53231	0.000219988	1.53019	0.00040289
Ccrl2	5.096	1.99811e-32	2.78221	1.23006e-12
Dpysl3	14.0553	3.12796e-07	10.1469	2.15826e-05
Irf8	3.97097	1.7913e-09	3.81114	1.13777e-08
Mpeg1	2.50378	6.16895e-27	2.37903	9.19306e-24
Fau	1.3766	0.000903257	1.36888	0.00207131
Il18bp	4.81516	4.30262e-45	5.52306	1.4706e-53
Ptk2b	1.4833	4.22262e-05	1.71733	1.45263e-08
Cxcl10	2.52893	0.000611136	2.00118	0.0219562
Vamp4	2.04215	9.46435e-11	1.83805	1.03216e-07
Pgap1	3.47957	0.00013438	5.74476	2.42322e-08
BC005537	1.5732	2.14708e-05	1.4647	0.000788173
Agfg1	1.58357	6.20586e-05	1.47934	0.00139178
Hspa1a	8.4923	3.49797e-16	3.18598	0.00010518
Snx10	1.91699	3.15626e-11	1.77126	1.5291e-08
Cpsf7	1.64936	0.000186972	1.46411	0.00989777
Gm45222	2.18717	0.000690355	1.97506	0.00639787
Ikbkg	2.01011	1.61745e-10	1.84446	5.85247e-08
Tubb2a	2.21763	3.54422e-07	1.53123	0.0193969
H3f3a	1.46833	0.0010162	1.30651	0.0447082
Med21	1.62973	0.0010238	1.40447	0.0459711
Hivep1	1.81428	0.000194099	1.68195	0.0023564
Rnf13	1.2822	0.0105222	1.34652	0.00282489
Slc38a4	14.3713	4.55297e-05	5.9598	0.0196888
Ptprj	1.77875	0.0133186	1.71676	0.0329684
Cd74	3.60038	1.34199e-13	2.83256	6.87482e-09
Piga	5.54987	1.72399e-06	4.54248	6.31773e-05
Serpina3f	50.3985	4.47829e-09	35.2168	2.89792e-07
Gng2	2.57251	3.73963e-20	2.95262	1.56067e-26
Acbd3	1.45443	0.0018786	1.37369	0.0159205
Gt(ROSA)26Sor	2.3815	5.24619e-07	1.70731	0.00653312
Tsc22d1	2.05944	0.00696947	2.20347	0.00445976
Gm2011	3.28068	0.0115693	3.35172	0.0156614
Slc23a2	4.25917	1.10381e-05	3.49208	0.000368986
S100a11	1.28905	0.0249579	1.32941	0.0179863
Zfp106	1.39691	0.00759598	1.53737	0.00066286
Msh4	3.76715	0.000610194	5.55853	4.99133e-06
Psme2	3.68842	1.2711e-44	2.95789	2.56572e-30
Bcl10	1.48786	2.62786e-05	1.31038	0.010448
N4bp2	2.87164	5.63037e-10	2.02533	0.000147067
Prdx1	3.73482	2.10859e-25	3.37186	2.55122e-21
Hmga1	4.74892	1.24625e-15	3.42095	1.5831e-09
Acadl	1.51781	4.10092e-05	1.47781	0.00024598
G530011O06Rik	5.22525	8.05514e-12	2.09103	0.00967066
Man1a	1.37351	0.00171278	1.43223	0.000571465
Tbk1	1.85578	7.7199e-08	1.45518	0.0037132
Rab32	1.37903	0.0106598	1.51853	0.000938368
H2-Q4	1.44744	0.00648457	1.42016	0.0164156
Rps25	1.34082	0.0045767	1.32896	0.0104881
Map3k1	1.9829	3.25654e-05	2.50695	9.06e-09
Lsm14a	1.43465	0.00051798	1.35675	0.00680705
Nub1	3.3514	3.38389e-40	2.78283	2.32237e-28
Vwa5a	1.84352	0.00119973	2.04044	0.000182595
Rras2	4.67	2.51411e-05	3.6535	0.0010466
Dtx3l	1.58751	1.07183e-07	1.78142	2.06539e-11
Neat1	1.67254	1.24881e-06	1.57636	4.22237e-05
Tab2	1.27185	0.00440149	1.29993	0.00293346
Lonp1	2.77951	4.42014e-09	1.80099	0.00330904
Vdac3	1.41087	0.000796095	1.29592	0.0236938
Prkcq	1.29589	0.0193308	1.67026	9.48516e-07
Oasl2	1.33183	0.00096184	1.36703	0.000513551
Abhd2	1.60406	0.000446318	1.53732	0.00268779
Cdc42ep4	1.68994	0.00383857	1.59596	0.017978
Ccdc82	1.52341	0.00175514	1.43512	0.0139707
Smc5	1.55846	0.0189244	1.6682	0.00898427
Clptm1l	1.45552	0.00797284	1.49973	0.00649486
Znfx1	1.3512	0.00319367	1.35879	0.00445345
Tmem64	1.43258	4.41014e-05	1.49712	6.13669e-06
Mob1a	1.34991	0.00638943	1.27347	0.0498307
Vopp1	1.80063	0.000703509	2.34453	4.67586e-07
Dedd2	1.87577	9.11163e-06	1.77742	0.000100891
Tubb5	1.4044	0.00901092	1.49783	0.00264366
Zfp653	1.99878	2.13473e-05	1.63821	0.00658995
Ralb	1.63478	0.000810619	1.47452	0.0168502
Slc25a36	2.07328	8.61525e-06	1.85234	0.000402248
Gm12250	4.75424	3.96019e-09	5.18092	7.34941e-10
Gna13	1.96632	1.08569e-17	1.66162	6.20324e-10
Twf1	1.67558	8.83689e-05	1.44986	0.0113786
Stc2	128.499	3.08324e-07	44.928	0.000201476
Tbc1d20	1.5725	3.38548e-05	1.41362	0.00364262
Vcam1	3.03349	6.66506e-06	1.94327	0.0211654
Prdx5	2.26604	1.15633e-18	1.8885	3.21681e-11
Spryd7	3.04085	5.45721e-06	1.79127	0.0491015
Hbp1	1.53879	7.16194e-07	1.35776	0.0012247
Gm12185	20.7385	3.65991e-47	26.0837	6.05526e-55
Efhd2	1.49715	5.6888e-06	1.30752	0.00674497
Ubb	1.45972	0.000117285	1.30898	0.0139808
Wwp2	1.47033	0.000698002	1.3075	0.0376723
Wipf1	1.36354	0.00560616	1.44668	0.0013885
Icam1	2.71721	2.8366e-11	3.06196	7.39167e-14
Mex3c	1.48969	0.0416061	1.68404	0.00803815
Gga1	1.70356	0.00454418	1.65654	0.0120019
Lpar1	3.0433	0.00235973	2.47502	0.0274293
Creb3	1.55975	0.00101653	1.47696	0.00745558
Bmt2	1.77933	2.56001e-05	1.75282	7.1111e-05
Ube2z	1.5851	0.000127427	1.34895	0.0294361
Bcl9	1.84875	0.00019174	1.69579	0.00281691
Sbf1	1.88675	8.37237e-09	1.43863	0.00362817
Akr1a1	2.01144	1.00963e-11	1.93764	2.75642e-10
Olfr548-ps1	10.8798	2.90408e-05	9.40697	0.000188483
Ly6i	1.46601	0.00100173	1.8949	9.25907e-09
Atg12	1.52094	7.19448e-05	1.3495	0.0106842
Kdm6b	1.98099	1.08331e-05	1.6759	0.00233671
Efr3a	1.37061	0.0100856	1.35533	0.0211623
Rpl31	1.34912	0.00715114	1.27868	0.0484243
Rmdn3	2.759	6.67506e-09	2.6736	3.55082e-08
Plod3	1.34475	0.0347171	1.46744	0.0072234
Me2	1.83322	0.00128364	1.80688	0.00282148
Rab33a	3.89796	0.000162842	4.65238	2.26928e-05
Birc3	1.68605	5.50084e-11	1.67433	1.84778e-10
H2-Eb1	2.87895	6.76576e-07	2.80982	2.46189e-06
Arid5b	3.3124	5.50794e-10	2.80675	2.87859e-07
Pnrc1	2.01839	2.86705e-16	1.45088	8.00805e-05
Zc3hav1	1.63118	8.88421e-09	1.46444	2.21515e-05
Arf6	1.33232	0.0312961	1.45551	0.0059068
Lpin2	1.88683	0.000577304	1.86933	0.00120758
H2-Aa	2.69426	6.87348e-08	2.62176	3.37059e-07
Zfp143	1.66121	0.00882202	1.59342	0.0273242
Ifit2	1.49699	0.00771391	2.03343	1.1884e-06
Maml2	3.24581	0.0172398	3.13204	0.0331134
Gm49759	4.84852	0.00175479	3.68043	0.0208472
Adm	28.0589	1.45869e-07	13.1938	0.00018157
Brd2	1.72134	1.46884e-10	1.55482	6.1526e-07
Arl3	1.86512	0.0054872	1.72075	0.0277892
Rab2a	1.41355	8.26496e-06	1.27517	0.00446373
Ccdc88b	1.52315	0.00512637	1.67437	0.000728689
Nampt	7.82112	1.87536e-147	6.59964	1.32624e-123
Ccz1	1.30466	0.0250683	1.32019	0.027702
Safb2	1.65077	3.26286e-07	1.42261	0.000978541
Tmem50b	2.63565	3.66047e-16	2.54615	7.62295e-15
Ptp4a2	1.52748	1.17156e-07	1.33152	0.0010336
Larp1b	2.62559	5.25303e-10	1.84738	0.000357439
Tnfrsf1a	1.84072	2.29921e-05	1.69892	0.000513551
Cxcl16	3.00827	1.45869e-07	1.65205	0.0476144
Gm47111	3.56515	0.000414917	2.37965	0.0371363
Atp6v1b2	1.27936	0.0037089	1.25809	0.0118549
Vhl	2.32936	1.05799e-05	1.67737	0.020433
Serinc1	1.73206	3.49582e-08	1.36678	0.00561291
Nxn	5.02075	3.63473e-17	4.19144	3.03656e-13
Cnot7	2.77612	3.48918e-11	2.02588	2.27659e-05
Psma5	2.70747	6.07281e-34	2.22539	1.20333e-21
Rab31	1.70092	0.00511344	1.6281	0.0177973
Ramp3	2.74419	0.00145798	2.42375	0.0103894
Siah2	2.27296	4.02472e-06	1.53204	0.0468543
Gla	2.45241	4.75414e-10	1.71488	0.000703481
Ccdc58	5.5802	2.35973e-08	3.81418	5.81984e-05
Ppp6r3	1.4277	0.00145798	1.28566	0.0484644
Hnrnpu	1.41283	0.000634278	1.47148	0.000204214
Pef1	1.34377	0.0044755	1.31201	0.0155299
Tgfbr2	3.38291	3.25361e-21	2.39224	8.87836e-11
Tox4	2.05703	2.56538e-08	1.59831	0.00108849
Wars	12.0859	1.35625e-138	10.1462	3.88324e-119
Cd86	2.39085	4.74148e-07	2.10233	4.48814e-05
Cyb5a	1.91045	7.56139e-15	1.70099	6.27276e-10
Ifnar2	1.92179	4.0237e-06	1.86362	2.11903e-05
Bag6	1.57594	3.96583e-05	1.40559	0.00504861
Hivep2	2.8163	0.00010838	1.9097	0.0406232
Brcc3	1.62082	0.0133174	1.56148	0.0357185
Hspa1b	9.75458	2.44284e-15	4.36313	3.11278e-06
Hk1	3.33104	2.13982e-43	2.79999	2.16482e-31
Gbp5	5.3496	5.11826e-18	4.79016	1.89553e-15
Rab1a	1.46699	3.17379e-06	1.24617	0.0197279
Tbc1d23	1.34533	0.0371221	1.36481	0.0424677
Bmpr1a	3.36762	3.9917e-07	2.19573	0.00390295
Chd1	1.8958	1.20287e-05	1.59627	0.00364025
Pdxp	5.32031	0.000106272	5.47625	0.000131099
Smg7	2.144	5.2724e-07	1.73409	0.000892462
Aars	2.51553	8.39427e-09	1.66859	0.00542186
Sphk2	1.49607	0.000942117	1.4875	0.00190461
Adgre1	1.27136	0.0408311	1.36997	0.00950855
Laptm4a	1.29572	0.00922172	1.33485	0.00578305
Arid3a	1.40261	0.000364132	1.27103	0.0245778
Lekr1	5.8125	5.65076e-05	3.52708	0.0118744
Lamp1	1.28414	0.00698103	1.23141	0.0441196
Ywhah	1.5774	1.45058e-06	1.4427	0.000275509
Itsn2	1.39764	0.00999733	1.36499	0.0283001
Ctsb	1.54134	0.00455453	1.51518	0.0114887
Ubap2	2.41491	4.17855e-07	1.70423	0.00740592
H2-Q7	1.65441	6.42523e-06	1.44629	0.00243825
Kat2b	1.5833	0.000157675	1.59056	0.000222946
Arih2	1.84296	9.24553e-10	1.46851	0.000476612
Ahcyl2	1.48085	0.009189	1.53853	0.00597798
Maea	1.25578	0.0171323	1.24058	0.0386596
Ube2l3	1.25148	0.00257998	1.21821	0.0147704
Ruvbl2	4.7442	4.09798e-36	4.29546	2.19282e-31
Arrdc4	4.31037	4.11696e-30	2.10236	2.32212e-07
Sra1	2.17227	6.03096e-19	1.68173	1.80715e-08
Dnajc21	2.52391	1.91928e-09	1.60243	0.00878535
Psmd11	2.11101	1.10563e-09	1.41937	0.015402
Ubxn4	1.61186	1.6811e-07	1.3048	0.0104881
Kpna1	1.97418	4.59577e-06	1.47645	0.0247627
Cd274	10.3303	6.25439e-113	6.89938	1.27722e-76
Rbm3	1.51382	0.000157831	1.37267	0.00880848
Odc1	2.18349	7.7859e-10	1.63539	0.000422769
Stk40	1.76951	8.39219e-08	1.37683	0.00874926
Cerk	1.43436	0.00461983	1.49178	0.00240484
Sod2	2.61564	1.07003e-09	1.61239	0.00814793
Tubb6	3.7155	1.27776e-21	1.89018	3.25534e-05
Dubr	2.8954	1.58511e-16	2.62354	2.07033e-13
Gata1	1.72132	1.93778e-11	1.33409	0.00150824
Chd3	2.61306	3.30329e-14	2.45787	2.97953e-12
Lrrc8d	2.0666	1.09527e-12	1.63482	6.95831e-06
Smox	7.31487	5.05281e-35	2.63769	6.29436e-08
Pfkl	10.5158	6.4024e-100	8.3379	3.01565e-80
Adam17	2.29653	4.47178e-13	2.07343	6.23884e-10
Ifitm1	21.1449	3.36165e-155	5.97424	3.14128e-52
Vmp1	2.68064	8.63852e-15	2.59969	1.24895e-13
Peg10	53.458	6.17198e-37	2.62177	0.0338161
Ankrd37	33.1838	7.20935e-56	19.7381	1.20177e-39
Ywhae	1.84637	3.69056e-14	1.40429	0.000133328
Dusp16	4.1451	2.16836e-13	1.69292	0.0339445
Mapk1ip1l	2.2091	2.5481e-08	1.67035	0.00116208
Cep76	2.95763	0.00504235	3.1673	0.00407913
Psmd2	1.54334	0.00268661	1.42103	0.0285968
Ubqln1	1.81204	1.53581e-06	1.59827	0.000399056
Ssr3	1.73003	1.2656e-07	1.59691	1.58231e-05
Tnfrsf26	5.20108	1.18536e-31	4.00665	6.68605e-22
Szrd1	1.37749	0.00557953	1.30891	0.0346918
5830415G21Rik	13.3806	2.90799e-12	5.43103	4.98753e-05
Srsf9	1.50992	0.0133796	1.4413	0.0469124
Pi4ka	1.54685	0.000778102	1.36764	0.0327753
Eif2s3x	1.67201	0.000890978	1.75324	0.000399067
Hipk3	1.54793	0.000715208	1.6729	8.34131e-05
Caprin1	2.0637	8.29189e-13	1.89325	8.17489e-10
Emd	2.5457	1.05928e-15	1.78393	4.52831e-06
Eif2s1	1.60333	3.61722e-06	1.3606	0.00680705
Mir703	1.98422	0.000364582	1.68556	0.0147923
Ube2m	2.4545	4.15751e-21	1.87231	3.35242e-10
Eef1a1	1.5552	1.65617e-06	1.46924	6.87555e-05
Il2rg	2.7324	4.59843e-34	2.87943	1.24229e-37
Npm1	1.38311	0.000211988	1.34994	0.00118665
Ndel1	1.6577	5.50023e-09	1.24312	0.035013
Gclm	2.69751	3.28742e-28	2.18061	3.56527e-17
Ran	2.30353	7.48457e-25	1.78425	7.1443e-12
Mapk7	1.61836	0.000169835	1.57637	0.000673032
Il1a	14.2472	9.1606e-68	2.28096	1.80491e-06
Slc3a2	2.26825	4.64409e-18	1.78733	4.02701e-09
Tnfrsf1b	3.02431	2.87911e-16	1.47362	0.0169986
Hmgcr	1.89535	0.000403452	1.60833	0.0191722
Cisd2	1.46929	7.69619e-06	1.40893	0.000146137
Ube4a	1.76863	0.0019424	1.52409	0.0439458
Fyb	2.34482	3.59394e-25	1.48627	1.05907e-05
Atrn	1.96409	0.000102513	1.70153	0.00517128
Snx18	4.87963	3.49797e-16	2.09542	0.000994581
Csnk2b	1.45615	3.30595e-05	1.27708	0.0168146
Ccl3	31.016	1.07554e-276	4.84798	2.01849e-54
Procr	25.5209	3.51484e-83	9.67367	3.63694e-40
Eif4g2	1.54227	4.79013e-05	1.34848	0.0120166
Spred1	3.21334	3.06244e-09	1.76324	0.0160788
Sertad1	2.89917	1.53235e-09	2.06368	0.000170441
Nab2	8.58474	2.59706e-31	7.31115	1.97456e-26
Edem1	2.4874	4.69746e-19	2.00271	5.68766e-11
Psmc6	1.63137	8.28845e-08	1.30363	0.0114643
Sesn2	2.74593	1.13025e-19	2.4906	7.66975e-16
Ilf3	2.4846	7.95067e-11	1.86398	4.25437e-05
Ergic2	1.59455	5.40047e-05	1.32878	0.0330447
Crem	9.90866	1.63293e-24	5.51498	6.51505e-13
Rb1	1.57325	0.00146191	1.61935	0.00101362
Ube2g1	1.99265	1.45093e-08	1.95345	7.03647e-08
Wsb1	2.64225	4.3676e-21	2.37573	1.77678e-16
Cope	1.98218	2.47402e-11	1.64252	5.1154e-06
Plbd1	11.4941	1.3247e-30	3.39926	4.90163e-07
Atp2a2	1.68928	0.000551383	1.44676	0.0318201
Anp32b	1.59052	1.1028e-07	1.42635	0.000138319
Tuba1b	1.86423	9.55359e-13	1.43488	0.000148714
Hcfc2	1.50363	0.00482023	1.62925	0.000912965
Gosr2	1.72971	0.000105902	1.44165	0.0227563
Rexo2	1.45924	0.00376528	1.80381	2.21349e-06
Clec4d	3.32136	4.62982e-22	1.99	2.41617e-07
Eloc	1.63059	5.47672e-06	1.28442	0.0497421
Gsk3a	1.56581	5.10664e-06	1.32733	0.0104881
Aldoart1	2.86969	5.08007e-09	2.69996	7.94442e-08
Sbno2	1.48312	4.55297e-05	1.38453	0.00169637
Atg4b	1.57386	0.001203	1.38456	0.0406232
Gm2a	4.47661	4.24572e-33	5.2217	3.63694e-40
Anxa2	3.46789	6.35498e-15	2.50797	3.84997e-08
Eif6	1.65896	3.66663e-08	1.24955	0.042807
Rtn3	1.54631	4.54778e-09	1.36376	9.78814e-05
Phldb3	3.63958	1.39366e-07	1.90942	0.0327753
Tma16	3.57402	4.18058e-12	1.8905	0.00235929
Pilrb2	2.89883	1.13256e-16	1.77489	6.70296e-05
4931406P16Rik	2.30799	6.75009e-07	1.53066	0.0356395
Cebpb	2.17096	2.82886e-14	1.85282	5.4418e-09
Csde1	1.84106	1.08138e-13	1.58742	7.50189e-08
Atf5	3.40279	2.35174e-10	2.00566	0.00143771
Irak3	9.1674	3.22465e-140	1.92113	7.1186e-11
Mpc1	2.44153	2.11437e-23	1.99372	8.80529e-14
Cct7	1.31832	0.00423557	1.26733	0.0254007
Adm2	8.59759	1.87237e-09	4.93072	4.34929e-05
Fzd1	4.83591	5.05484e-06	2.482	0.0271596
Ppard	3.62805	2.78231e-14	2.46308	8.64755e-07
Fnip2	4.70493	2.96272e-08	2.22986	0.0183318
Marchf6	1.82284	1.12892e-05	1.63516	0.000780561
Pfkp	6.15937	1.01426e-53	4.39816	3.49098e-35
Mpp6	2.30439	2.63536e-05	1.59795	0.048826
Snhg1	2.05665	5.04265e-06	1.62464	0.00594848
Smndc1	1.65861	2.82941e-08	1.40448	0.000634768
Gcnt1	1.28838	0.00363712	1.23007	0.0324876
Gabpb1	2.21329	4.4137e-06	1.51322	0.0475136
B4galt5	5.45059	7.94549e-80	2.07372	1.16077e-13
Txnl1	2.12677	1.39239e-11	1.59512	0.000137914
Atp5md	1.71695	1.08363e-05	1.33875	0.0427183
Emilin2	3.00224	2.77769e-30	2.71489	1.06275e-24
Slc6a9	8.71963	5.55253e-09	4.7846	0.000135931
Ppbp	19.4558	8.27231e-62	11.9374	3.75289e-42
Fbxl5	2.90241	5.07801e-30	2.15657	1.9455e-15
Hnrnpdl	1.7667	8.63701e-11	1.4257	0.000210414
Npc1	1.74601	8.76737e-06	1.44604	0.00893783
Rab7	1.88293	8.37917e-11	1.52943	4.96774e-05
Mta2	1.34052	0.0081873	1.32338	0.0189074
Tnpo2	2.11817	1.45706e-06	1.69007	0.0022479
Ttc39b	1.93368	1.07784e-11	1.71514	9.12937e-08
Maff	66.6228	5.63585e-29	15.6689	7.00667e-12
G6pdx	1.42041	1.89322e-06	1.37881	2.74618e-05
Cct3	1.61945	4.00446e-05	1.35007	0.0260127
Hes1	10.1464	2.11463e-45	8.93272	3.35434e-40
Sqstm1	2.67394	1.47642e-30	1.70945	3.50706e-09
Antxr2	1.5421	0.000267531	1.51115	0.000940146
Acpp	2.8608	3.02229e-29	1.91863	3.60532e-11
Gm32511	12.0429	7.90072e-07	6.19473	0.00121675
Map7d1	2.07966	1.39755e-10	1.80367	8.34904e-07
Rad23b	2.16544	4.74697e-14	1.72847	4.7017e-07
Txnrd1	4.14682	9.49847e-40	2.54627	6.86314e-17
Hnrnpa3	1.3302	0.000506992	1.31063	0.00179783
Hsp90ab1	2.85723	1.22132e-45	2.0919	3.74074e-22
Nploc4	2.21496	0.000116315	1.78427	0.0122117
Bst1	2.65	1.79047e-11	2.29147	3.4736e-08
Capg	2.04073	4.13744e-20	1.46219	6.75859e-06
Srxn1	4.36971	5.9316e-41	2.76998	3.29635e-19
Tollip	1.80454	3.31385e-06	1.47961	0.00576996
Sf1	1.55663	7.16184e-06	1.38198	0.00265661
Cox7a2	2.04819	5.57561e-09	1.54427	0.00152144
Sec61g	2.12783	3.79187e-08	1.53256	0.00597838
Hdlbp	2.6588	8.00605e-29	1.99878	3.54424e-14
Tfg	2.01664	3.68825e-10	1.55166	0.000371084
Nup62	1.97608	1.02612e-08	1.5377	0.00114676
Ppp2r1a	1.58107	2.40334e-06	1.26942	0.0358598
Fosl1	31.4569	9.5844e-29	6.29305	1.53786e-07
Morf4l2	2.50178	6.23103e-14	1.846	2.98493e-06
Gpr141	7.69404	1.02043e-51	5.83638	6.88407e-38
Tnfaip2	9.74298	3.34718e-108	6.52993	2.77666e-72
Tec	4.16953	5.94348e-73	2.92014	2.59638e-40
Rlf	2.24104	1.8547e-06	1.81584	0.00118952
Sgpl1	2.2308	2.94903e-10	1.81851	1.01897e-05
Khsrp	2.05494	0.000163888	1.75201	0.00765339
Gapdh	3.95258	6.19761e-58	3.18573	7.87782e-41
Rps2	1.51749	2.63809e-07	1.36555	0.000341266
Cass4	1.79503	1.38185e-07	1.35257	0.0194579
Tiparp	2.69758	6.38831e-17	1.65447	0.000133695
Mapre1	1.45556	4.84177e-07	1.25744	0.00617504
Arfgap3	2.40586	5.69293e-08	1.56031	0.0215002
Rpl7a	1.28552	0.0061963	1.24077	0.0330115
Plek	2.44557	6.34012e-31	1.84885	1.89238e-14
Mllt6	4.28107	1.49407e-30	1.84946	2.98183e-05
Hnrnpll	1.69806	0.00160653	1.65108	0.00484536
Lilr4b	1.62543	1.03613e-08	1.47345	1.45828e-05
Upp1	6.3082	2.01238e-67	2.39826	2.3934e-14
Arrb1	2.19681	2.44679e-14	1.85422	9.23484e-09
2310022B05Rik	5.98244	3.02953e-18	4.68029	3.32093e-13
Afg3l2	2.8359	2.46659e-12	2.09251	3.8763e-06
Ppp2r2d	2.13729	1.31518e-13	1.59816	2.798e-05
Sec23b	2.2496	7.462e-10	1.5946	0.00170505
Sfpq	1.73714	1.58601e-09	1.49647	3.60609e-05
Larp4b	1.62716	1.72972e-07	1.37047	0.00219708
Plp2	2.69443	3.56013e-09	1.66418	0.00955706
Cdv3	1.58669	3.92058e-09	1.4942	7.74667e-07
Bud31	1.57307	1.10484e-06	1.28655	0.0190721
Eif2s2	1.93296	3.3369e-15	1.40549	0.000260565
Slc6a6	1.57134	3.84157e-07	1.43232	0.000146657
Hnrnpa2b1	1.50846	0.000328974	1.45888	0.00196215
Tmem189	6.20439	2.38533e-72	3.48424	2.93376e-33
Smarca5	1.67583	1.78705e-06	1.37894	0.00849903
Mvp	2.02115	7.05052e-18	1.8196	8.43374e-13
Srpr	1.63467	5.4442e-06	1.37217	0.00935568
Kpnb1	1.74219	1.32425e-07	1.88857	1.54381e-09
Ubr5	1.95034	1.21162e-07	1.62036	0.000422495
Rnf11	1.81051	5.32032e-09	1.36337	0.00815706
P4ha2	23.6075	4.81666e-12	10.965	1.06836e-06
Foxp4	3.19587	1.03953e-06	1.96736	0.0162512
Slc7a11	10.7782	7.71659e-127	4.9198	1.49885e-55
Hspa9	1.57078	2.62759e-06	1.25595	0.0461085
Tpd52	4.34907	4.019e-36	2.82161	1.21189e-17
Kdm3a	3.48431	1.7867e-18	2.60142	1.25299e-10
Clic4	5.88601	3.03231e-31	3.52783	1.31946e-15
Pilrb1	3.13096	1.80187e-24	1.44906	0.00760073
Irak2	1.88255	1.02398e-10	1.59873	6.03122e-06
Abr	5.30751	5.51044e-52	4.11822	5.72159e-37
Trpv2	1.81152	0.000107542	1.70286	0.00103891
Atp6v1g1	1.61291	5.20018e-07	1.36943	0.00282148
Gm43181	9.38439	0.00237418	6.7554	0.0201424
Msn	1.67161	9.46104e-09	1.56038	1.82702e-06
Slc39a4	2.00351	1.55668e-07	1.40619	0.0318349
Magt1	1.77876	5.19835e-05	1.4304	0.0285968
Dazap1	1.76109	3.01946e-06	1.58043	0.000400212
Picalm	1.66359	3.26712e-06	1.57454	7.40194e-05
Gpd2	1.87889	7.45129e-07	1.3521	0.0495089
Myo1c	1.79701	1.85549e-07	1.39218	0.0104881
Exoc5	1.36896	0.0117822	1.46994	0.00245368
Ptges3	1.89294	3.04071e-09	1.71931	1.38602e-06
Pgam1	2.7126	4.84319e-25	2.41528	2.71638e-19
Lonrf1	2.95898	2.531e-12	2.88575	1.49401e-11
Samd8	3.52524	8.29189e-13	2.42765	3.23785e-06
Prelid3b	1.68466	8.68314e-06	1.40624	0.00968508
Gm3839	5.04094	2.8494e-38	3.24312	8.69849e-20
Nfkbib	2.36852	1.80406e-15	1.55706	0.000265192
Cxcl3	18.7861	2.92043e-188	8.4673	1.05295e-98
Gm42462	5.37198	1.36628e-10	3.20747	5.87432e-05
Polr2d	2.66775	1.14518e-05	1.86361	0.0161054
Pak1ip1	1.58746	5.61002e-07	1.40635	0.000617969
Mrpl54	2.758	1.83858e-10	2.25799	1.24877e-06
Khdrbs1	1.59465	4.44939e-05	1.46413	0.00194809
Nfil3	2.80564	5.97926e-26	2.13608	8.00628e-14
Zfp91	1.51679	2.14707e-05	1.30944	0.0149645
Relb	1.85701	3.31485e-05	1.48195	0.0218228
Uso1	1.65231	2.13132e-06	1.45152	0.00118353
Snx3	1.60477	2.96059e-10	1.28465	0.00309338
Trem1	14.8863	4.62811e-58	3.12709	8.64381e-09
Txndc9	1.56807	5.74029e-07	1.24603	0.0386802
Rap1gap2	1.48585	0.000755498	1.34256	0.0252917
Tdg	1.97217	3.87165e-09	1.4942	0.00198307
Ccdc115	1.7267	7.93327e-07	1.75092	6.43215e-07
Fndc3b	1.93636	8.26317e-09	1.64506	4.66452e-05
Nfkb2	3.44653	3.17083e-28	1.70695	2.24814e-05
Atxn7l3	1.92198	3.77444e-14	1.59226	3.4306e-07
Cd9	3.96541	2.28066e-27	3.55593	6.21701e-23
Sar1a	1.56889	5.6888e-06	1.44615	0.000478647
Il27	4.16898	8.28737e-14	2.06616	0.00103661
Vapa	1.47704	0.000222547	1.40875	0.00241594
Eaf1	3.60472	8.80997e-19	1.81509	0.000364568
Timm8a1	7.44833	1.69302e-10	4.92031	2.10121e-06
Tmem168	1.58695	0.000875079	1.49338	0.00744943
Hsp90aa1	2.89088	1.63863e-26	2.10804	5.55109e-13
Il13ra1	10.2504	4.07541e-25	10.8054	3.93184e-26
Clcn6	1.84326	0.00111967	1.73345	0.00635822
Ube2j1	2.27902	3.35298e-14	1.72483	2.83034e-06
Alkbh5	3.58044	7.9444e-37	2.85483	1.96833e-24
Syce2	4.98859	4.3753e-13	4.0801	8.71681e-10
Gcnt2	2.05651	8.48687e-07	2.01592	2.96621e-06
Gnb1	1.94548	1.54068e-13	1.61569	4.50797e-07
Tmem30a	1.40559	0.000260429	1.27513	0.0201424
Hint1	1.692	6.9745e-06	1.43113	0.00597328
Cltc	1.81996	2.35973e-08	1.44108	0.00215912
Stx11	5.31231	4.71997e-74	1.87508	9.34956e-10
Ube2n	1.82029	7.34286e-07	1.50471	0.00219898
Rpl10-ps3	1.81546	0.00188681	1.59544	0.0296881
Sbds	1.88347	9.05813e-10	1.42156	0.0026909
Patl1	2.23868	7.68061e-11	1.65245	0.000252741
Ago2	2.03205	8.32744e-13	1.43188	0.00129865
Vps37a	2.32282	5.07844e-13	1.72048	1.79964e-05
Gm37498	56.3963	4.21107e-05	11.6823	0.0391088
Kdelr2	1.79507	0.000236244	1.68435	0.00211608
Mtpn	1.55224	1.0497e-09	1.30883	0.000675958
Sptan1	1.96571	8.75684e-16	1.42192	0.000168398
C920009B18Rik	2.56427	9.98828e-07	1.61492	0.040728
Slc2a6	2.92576	2.08366e-11	2.94943	2.25541e-11
Pabpc1	2.24699	7.46245e-26	1.89944	4.68306e-16
Vps26a	1.86653	2.40505e-09	1.38982	0.00609084
Nmrk1	3.72112	2.94468e-11	2.87133	3.98887e-07
Kctd9	1.7895	3.96583e-05	1.48432	0.0135274
Mmp8	21.2149	7.16307e-78	3.9674	7.08944e-14
Psma2	1.58386	5.91999e-08	1.34632	0.00144384
Hcar2	6.9596	1.46651e-13	2.74118	0.000860699
Casz1	1.66279	4.41014e-05	1.36553	0.029735
Atp6v0a1	2.46975	3.40045e-08	1.82974	0.000821781
Cdkn1a	4.48788	1.96054e-51	2.56157	5.8091e-20
Cfap43	1.90028	2.36336e-15	1.48076	7.39698e-06
Samsn1	1.31715	0.00118023	1.22557	0.0329456
Tmed2	1.35133	0.00219951	1.29261	0.0174309
Slc16a6	1.82476	8.69356e-11	1.26924	0.0319095
Pafah1b3	3.35025	4.1942e-26	3.14286	2.84926e-23
Ppa1	3.36449	9.25909e-12	2.3063	1.5876e-05
E2f3	2.39745	0.000118184	2.45525	0.000114942
Ewsr1	1.57133	9.98828e-07	1.39914	0.000759827
Tiam1	4.17639	8.22925e-07	2.38695	0.0114357
Rffl	1.66259	0.000263418	1.50229	0.00756459
Micall1	1.94153	1.70739e-06	1.51411	0.008633
Sgms2	7.31519	4.26375e-45	2.73592	1.04659e-10
Ube2k	1.97476	1.28174e-18	1.47629	3.17985e-06
Slc7a2	4.69923	2.58763e-21	2.73383	4.81784e-09
Rab20	3.32204	2.578e-21	1.7053	0.000275054
Slc16a3	3.37639	2.30307e-46	2.72086	4.23645e-31
Aqp9	1.6374	5.44794e-10	1.30777	0.0027054
Aspa	1.60249	0.0405432	1.75224	0.0176639
Triobp	2.13525	7.18875e-13	1.83314	3.75592e-08
Pfkfb3	13.0539	1.361e-69	7.87567	3.16066e-44
Clec4e	3.08538	3.18523e-20	1.54536	0.00189772
Dnajc5	2.00392	2.71732e-18	1.46619	1.05197e-05
Plin2	2.96911	2.33508e-28	2.20601	8.1791e-15
Rab6a	2.12296	3.88142e-13	1.61943	1.68361e-05
Ldlr	2.33804	4.22947e-15	1.59151	0.00011722
Rabgef1	3.18732	1.37444e-11	1.75783	0.00572698
Fosl2	2.23299	1.20352e-09	2.11907	3.13199e-08
Cxcl2	10.1705	2.43042e-83	1.82188	8.29676e-06
Xpo6	1.43133	0.000484034	1.31677	0.0156471
Papola	1.523	1.02351e-05	1.28543	0.0216337
Plaur	3.88144	7.92812e-61	1.6788	1.93638e-08
Nras	1.59325	1.04232e-08	1.30407	0.00373292
Nfe2l1	2.65565	1.02625e-11	1.50176	0.0198119
Rab10	1.76226	8.57404e-11	1.37465	0.00108733
Erf	3.6516	2.80357e-07	2.4058	0.00200668
Dnajb2	2.83049	0.000467987	2.3983	0.0072281
Diaph1	1.38029	0.000986878	1.25798	0.0379927
Ftl1	1.85858	1.68616e-11	1.68516	4.62751e-08
Eif4b	1.56892	3.44554e-06	1.55649	8.89932e-06
Wfdc17	3.63543	4.60127e-08	2.38797	0.00071114
Atf3	10.6906	2.49796e-43	5.8722	8.2924e-24
Zbtb7b	1.5946	1.61723e-06	1.48971	9.87258e-05
Cct4	1.4563	0.000149191	1.31724	0.0122339
Pten	2.1538	2.21984e-11	1.82715	5.8342e-07
Thbs1	8.76836	2.6122e-80	4.63971	9.21162e-40
Fubp1	1.63178	9.17068e-07	1.4659	0.000335251
Eno1	3.41963	8.04701e-60	2.46729	7.48424e-32
Csf1	1.62033	3.34791e-12	1.30925	0.000430993
Fam114a1	12.788	2.31704e-21	7.01785	6.27766e-12
Ifi27	2.70891	0.000242367	3.04682	4.43649e-05
Nqo1	3.04639	5.5111e-15	1.94777	1.74128e-05
Srsf2	1.6608	2.61176e-07	1.39077	0.00242175
Fgr	1.82436	1.20489e-12	1.71437	5.0758e-10
Npepps	2.8176	2.17129e-34	1.92545	1.05803e-13
Pmaip1	5.21646	3.18016e-44	3.46619	1.56185e-24
Agpat5	6.93351	2.17867e-83	2.76347	4.35467e-22
Memo1	2.02489	0.00138032	1.6954	0.0343821
Tbc1d1	1.57699	0.000415207	1.55904	0.00104586
Tfrc	13.5489	9.80287e-52	10.2554	1.03017e-40
Alcam	4.77605	1.07644e-26	1.90211	0.000204862
Met	8.0645	5.11995e-28	3.35761	8.23753e-09
Slc4a2	2.12922	4.28291e-08	1.49845	0.0113786
Phlda1	11.1994	3.38742e-42	1.63405	0.0489077
Stip1	2.25182	1.4443e-12	1.75422	4.76328e-06
Zwint	1.82546	2.46859e-14	1.50964	8.77626e-07
Ldha	3.16123	1.62007e-37	2.67864	2.9895e-27
Stt3b	1.9044	5.98684e-09	1.46261	0.00226509
Dhx15	1.41227	6.6879e-05	1.29257	0.00700835
Ywhag	2.32655	2.71223e-10	1.95463	1.83391e-06
Dad1	1.40309	0.000312695	1.2747	0.0212429
Mir22hg	3.61109	9.73893e-24	2.37363	1.55079e-10
Gpr35	3.3089	3.92376e-10	1.95324	0.002112
Eif5	1.83034	6.08173e-12	1.48772	2.62534e-05
Hif1a	2.05316	1.52702e-13	1.72574	8.51836e-08
Rpl10	1.67783	1.16704e-05	1.59552	0.00015862
Txn1	2.28203	2.20907e-23	1.79704	9.03165e-12
Serpine1	22.7821	6.7911e-42	8.38865	3.00775e-19
Hnrnpd	1.5538	3.46822e-05	1.34261	0.0137865
Il33	158.041	3.99162e-08	38.678	0.000287881
Csnk1a1	1.48547	1.74428e-05	1.24125	0.0451367
Ehd1	1.82211	9.53154e-14	1.24226	0.0253628
Hilpda	13.9887	1.73204e-68	6.05118	2.5387e-31
Btbd1	1.90674	4.13952e-06	1.87003	1.3958e-05
Ranbp3	1.32515	0.00666178	1.28162	0.0286111
Mapkapk2	2.13813	1.26843e-16	1.52275	2.8377e-05
Azin1	1.93967	5.25742e-09	1.44726	0.00431645
P4hb	3.34319	3.40273e-50	2.34187	1.56185e-24
Hspa8	2.85313	1.09184e-30	1.86472	1.12998e-10
Hmgn1	2.11035	2.9372e-09	1.72729	5.07328e-05
Arhgef10l	2.21633	2.04213e-05	1.61394	0.028738
Ufsp2	1.4872	0.00229916	1.54489	0.00112606
Csf2rb2	2.54895	4.40469e-23	1.89645	8.25156e-11
Csrnp1	6.09306	4.282e-25	2.28227	4.16242e-05
Slc41a2	4.95477	1.55497e-07	2.68492	0.00521481
Dhrs9	2.47523	3.49941e-12	1.85846	9.59465e-06
Epb41l2	3.20856	1.95086e-08	1.89845	0.00902069
Cycs	2.84468	1.35028e-31	1.70385	3.08242e-08
Bcl3	4.45439	2.97828e-24	2.88159	8.36822e-12
Egr2	9.61475	1.30936e-55	4.69528	7.46799e-25
Samd4b	2.01239	1.92547e-08	1.37962	0.0308762
Zfp655	1.88025	0.000129271	1.47412	0.0447876
Gorasp2	1.71057	9.29439e-07	1.33866	0.0221376
Tnfaip3	5.10399	1.0928e-46	2.35922	2.60217e-12
Ikzf3	1.30842	0.00925809	1.37381	0.0026858
Slc7a1	2.4843	1.11896e-10	1.61372	0.00326979
Ptpn2	2.48903	1.84856e-15	2.02261	3.95484e-09
Kcmf1	1.83303	6.05883e-14	1.60621	1.72227e-08
Slc35f5	2.44759	9.15012e-05	2.55729	5.32446e-05
Abcc1	3.80079	1.35191e-40	2.42853	1.55063e-17
Seh1l	2.54758	5.11995e-13	2.46569	5.87551e-12
Strn	1.35007	0.0286778	1.44134	0.00955058
Lsm12	1.67372	0.000452578	1.55867	0.00504226
Abtb2	1.73156	1.62791e-05	1.58481	0.000688508
Cdk17	2.25036	2.48734e-12	1.81421	1.19505e-06
Mapk6	2.2167	2.94305e-07	1.8302	0.0002986
Map2k4	1.56792	6.69022e-06	1.34427	0.00817335
Map4k4	2.44346	9.05813e-10	2.18729	2.31176e-07
Etv6	2.25221	4.28043e-12	1.71946	1.75221e-05
Tgif1	8.06214	7.55732e-34	4.23276	1.31946e-15
Crtap	1.87804	3.65463e-07	1.81118	3.12483e-06
Atn1	3.76337	1.67296e-20	2.3107	3.86124e-08
Osbpl8	3.45275	1.64931e-30	2.07761	2.28575e-10
Slc7a8	1.49331	0.00169076	1.66231	8.50852e-05
Rras	1.84163	4.8068e-10	1.57973	1.10992e-05
Cln5	1.79733	8.03434e-09	1.46642	0.000577745
Arl4c	1.62067	2.10792e-08	1.311	0.00529466
Zfand3	1.89239	2.52364e-10	1.56742	3.1926e-05
Slc11a1	4.6735	7.94768e-49	2.66201	1.86633e-19
Atf4	1.90226	5.89193e-19	1.47513	4.68963e-07
Atxn1l	1.60299	0.00153612	1.45407	0.023595
Btaf1	1.67383	9.90032e-05	1.7019	8.74469e-05
Pcmt1	2.60559	9.37241e-32	1.92175	1.89238e-14
Rhoh	3.74865	2.04142e-43	2.15274	3.40042e-14
Tmbim4	3.43298	1.356e-64	2.15825	2.60215e-24
Set	1.30064	0.00351335	1.27523	0.0122673
Cldnd1	2.29544	3.02999e-15	1.38478	0.0106299
Bzw1	1.72748	1.86601e-08	1.38205	0.00292031
Dram1	4.13368	1.02579e-31	3.01626	1.35198e-18
Ppfibp2	3.44499	5.31869e-27	1.5161	0.00265838
Tpm4	4.42839	6.53219e-21	2.9626	5.68766e-11
Eif1ax	1.7298	1.45706e-06	1.37665	0.0143121
Trib1	2.2641	2.41879e-25	1.36259	0.000563768
St13	2.53268	4.87261e-15	1.98355	4.11847e-08
Diablo	2.14938	1.95125e-05	1.6799	0.0104252
Gpat4	1.37447	0.0110395	1.36286	0.0212682
Cdc42ep2	2.97291	2.00681e-07	2.25021	0.00038412
Nos2	27.2749	3.16983e-44	13.9685	7.14809e-28
Ecpas	3.13856	9.12508e-32	2.00095	1.59624e-11
Armcx3	3.68028	5.86278e-12	1.89442	0.00457366
Grhpr	7.74678	3.26896e-08	4.81626	9.93481e-05
Gclc	3.98522	3.40379e-31	2.13617	3.70771e-09
Hipk2	2.25086	1.06375e-07	1.49803	0.0276175
Ptp4a1	2.19855	6.81182e-12	1.78304	1.97732e-06
Anp32e	2.97842	3.08449e-15	1.91992	2.02632e-05
Brpf1	1.46714	0.000356884	1.36023	0.00875997
Cd14	3.38608	1.38045e-15	1.77107	0.000821781
Akirin1	1.41602	0.000640724	1.29438	0.023441
Eif2b5	2.02754	0.000307489	1.93654	0.0013972
Nomo1	1.64603	9.96448e-06	1.5339	0.000331494
S100a8	6.66439	1.28777e-06	4.70294	0.000216986
Smarcb1	1.57247	0.00379758	1.5509	0.00835337
Dctn4	1.54443	0.000642764	1.34917	0.0387782
Prkcb	1.51283	3.20091e-09	1.5301	1.70311e-09
Pgd	1.57552	9.45485e-12	1.64883	7.61859e-14
Jmjd6	3.82785	2.99656e-38	2.44602	3.74414e-16
Btg3	1.89637	5.16115e-07	1.42744	0.0156972
Ppp2cb	2.0349	1.39346e-17	1.46437	3.11279e-05
Mphosph10	1.81549	3.78572e-05	1.6878	0.000638343
Mex3d	4.00554	1.06818e-06	3.13598	0.000181013
Card19	2.4465	2.127e-17	1.81705	8.68988e-08
Psmd8	1.70436	1.05711e-08	1.38288	0.00171686
Psma1	1.66298	4.38249e-07	1.29958	0.0260127
Snx25	6.41685	7.18455e-17	4.84766	7.26878e-12
Lmbrd1	1.86718	3.00878e-11	1.56957	6.26615e-06
Dusp5	3.39945	3.02299e-18	2.68971	1.1202e-11
Pgk1	6.40591	6.03163e-83	5.22114	2.6043e-65
Zc3h12c	10.5794	3.51818e-14	3.71012	0.000287995
Fam13b	2.05503	3.43665e-05	1.51719	0.0429455
Ap2b1	2.02207	3.21254e-09	1.59393	0.000355344
Nabp1	3.44891	1.10116e-35	3.20192	2.9059e-31
Sc5d	2.31679	5.04401e-10	1.75021	0.000143491
Stx12	1.85666	2.39171e-08	1.3596	0.0186095
Gfod1	1.65246	1.46487e-09	1.60123	3.16145e-08
Rgs10	2.14263	0.000182156	1.88351	0.00418099
Wsb2	2.45195	4.58688e-14	1.98901	3.46444e-08
Exosc8	2.93343	6.65702e-12	2.26524	9.27113e-07
Esd	2.54971	1.94457e-23	1.72269	5.20797e-08
Rnf128	3.45703	5.18664e-17	2.66056	1.69477e-10
Gas5	1.66386	1.13403e-05	1.52509	0.000642528
Gys1	31.4314	1.32073e-78	17.0601	2.59879e-52
Rnf126	2.42775	1.10433e-08	2.13723	2.85633e-06
Nadk	2.01331	3.80116e-17	1.44767	4.78474e-05
Cd200r4	6.14512	3.70301e-30	4.53553	2.87897e-20
Bsg	3.05398	5.88638e-39	2.2522	2.7135e-20
Cd53	4.47547	5.31056e-50	2.84613	3.95986e-24
Zbtb4	1.82869	8.07162e-05	1.49633	0.0209223
Fam129b	3.12248	2.47653e-14	1.55503	0.0132952
Ptbp1	1.6163	3.59725e-05	1.47531	0.00189772
Per1	5.69121	5.28081e-13	5.35556	7.09116e-12
Ralgapa1	2.64108	6.64831e-09	1.61817	0.0140317
Gng12	1.63777	4.88963e-05	1.4334	0.00735505
Ric1	5.85207	4.40998e-17	3.20254	4.09846e-07
Slc2a1	7.57273	9.0912e-47	5.77197	1.02879e-34
Iqcg	13.3269	4.05611e-31	10.6869	1.43445e-25
Rassf4	2.28153	1.07254e-20	1.57425	2.5057e-06
Nxf1	1.96609	5.35218e-12	1.56117	2.42072e-05
Tnfrsf18	1.48051	0.0269516	1.8406	0.000420015
Nlrp3	8.25023	2.10884e-14	2.54576	0.0043047
Carnmt1	2.09636	2.77617e-05	2.16909	1.53283e-05
Hnrnpa1	1.68532	8.70751e-05	1.59755	0.000899209
Susd6	1.86578	2.59951e-09	1.67428	2.53413e-06
Milr1	2.18134	3.2191e-20	1.62131	8.95464e-08
Tnfsf9	12.8867	2.555e-13	7.86427	2.27766e-08
Slc27a4	2.44157	4.19407e-23	1.68347	6.91093e-08
Il18rap	2.92869	3.46095e-09	1.94409	0.00117216
Ube2d3	1.5158	2.9751e-10	1.39767	1.24877e-06
Septin7	1.36232	0.000267683	1.40353	9.07203e-05
Gab2	2.41117	9.43152e-10	1.72819	0.000568183
Ppme1	5.15464	2.23412e-52	3.38291	4.18624e-28
Gm15247	18.1358	1.03729e-05	5.54085	0.0320087
Rcor1	1.9598	1.04232e-08	1.62018	0.000138417
Apba3	4.37446	6.71159e-16	3.62673	7.08422e-12
Rhbdf2	2.42969	9.0866e-06	2.08903	0.000570217
Serpinb2	1.96159	2.10984e-10	1.44535	0.00185636
Nf1	4.92407	2.08638e-09	2.02618	0.0367137
Srrt	1.535	8.7123e-06	1.25675	0.0440104
Uspl1	1.83653	6.42864e-06	1.49041	0.00865198
Mrpl45	3.42601	1.10035e-26	1.7254	2.93408e-05
Kpna4	2.06779	4.37952e-12	1.80174	7.27495e-08
Nfkbid	3.0617	5.21902e-31	2.18466	9.63465e-15
Stat3	2.82645	1.38095e-31	2.47081	1.07113e-23
Pafah1b1	1.55118	1.34939e-07	1.2333	0.032467
Ap3s1	2.85648	1.31085e-22	2.07922	7.05068e-11
Nfkbiz	8.64257	1.86665e-61	1.85799	0.000138112
Prelid1	2.69491	1.56422e-33	2.47925	6.22144e-28
Dnaja1	1.67325	6.36804e-12	1.32212	0.000857089
Ifrd1	2.51235	1.2271e-08	1.69878	0.00418916
Tuba1c	1.30116	0.00392918	1.26726	0.0173176
Srsf10	1.52234	0.00363927	1.4106	0.0317488
Fgd3	1.38146	3.65713e-05	1.25419	0.00914059
Rheb	1.61949	7.36773e-10	1.25718	0.0118744
Gosr1	2.17232	0.000238576	1.65038	0.0423313
Ube2i	1.38505	8.26969e-05	1.24027	0.0213955
Nfkbia	2.43457	2.0427e-21	1.32023	0.0132192
Vegfa	53.9309	3.85425e-158	20.8752	1.39776e-90
Il1r2	13.4125	1.8407e-44	15.3043	6.0842e-49
P4ha1	12.1273	5.22307e-91	9.1403	1.16525e-70
Smap1	1.5678	1.44617e-06	1.36219	0.00258063
Slc25a25	3.27315	1.70575e-11	2.06728	0.000243571
Gpaa1	4.9431	1.31545e-54	2.96655	2.46672e-24
Map2k1	3.26296	1.28908e-35	2.11942	3.34547e-14
Ppp1r3b	5.40471	3.53034e-27	3.59712	4.9056e-15
Grina	2.13056	5.24836e-19	1.99704	1.2076e-15
Tpi1	9.39661	3.92525e-104	8.03052	1.26533e-89
Ero1l	11.674	2.56012e-105	8.92454	4.05659e-83
Tarm1	3.69217	1.17719e-14	1.71068	0.00835357
Blcap	2.97962	3.7069e-24	2.31758	5.56283e-14
Srebf1	2.48742	2.06097e-10	1.88074	4.83817e-05
AA467197	9.36055	9.30824e-19	5.07381	6.94407e-10
Egln3	32.6397	1.26652e-209	23.7992	2.30941e-172
Notch1	1.51618	4.65101e-08	1.23852	0.0148737
Smpd5	19.1314	1.41037e-39	9.17539	2.9119e-21
Il1b	22.6789	8.25272e-92	2.09272	3.22785e-05
Rgcc	2.63992	6.94092e-14	1.79174	4.47467e-05
Skil	1.98944	9.85846e-10	1.53121	0.000614703
Egln1	8.34216	1.54766e-58	6.29351	1.71277e-43
Sdc4	5.13991	1.76605e-11	1.91148	0.0298452
Fzd7	3.20744	2.36767e-09	2.24834	0.000146521
Ptgs2	33.5677	4.09443e-132	6.5505	2.20178e-36
Lmnb1	4.08108	6.66725e-19	2.38908	4.7017e-07
Abca1	6.05898	7.02087e-33	2.22231	1.54518e-06
Mtmr7	13.085	5.79688e-11	5.08885	0.000266943
Il6	25.4127	4.69461e-98	2.2602	1.00482e-05
Hdc	23.5754	2.13361e-132	8.22129	3.34464e-56
Fam162a	29.5714	1.0976e-121	17.908	2.12639e-87
Higd1a	4.56901	2.77873e-37	3.42801	4.1842e-24
Fndc3a	3.80304	2.14092e-21	1.94376	2.11476e-05
Socs1	2.53179	2.75709e-27	2.59367	2.16518e-28
Bnip3	26.0221	4.28558e-145	18.6097	3.83757e-116
Olr1	3.4277	7.25515e-27	2.04523	9.23484e-09
Pdcd1lg2	21.2841	2.16693e-12	5.03431	0.001948
Runx3	1.70992	2.00974e-05	1.45423	0.00743696
Mirt2	6.41161	3.63438e-71	4.36183	1.47357e-43
Ier3	6.40639	5.49877e-29	1.72572	0.00565881
Pgm1	9.74425	1.73846e-71	8.03814	1.99365e-59
Mif	14.3084	4.29908e-129	10.783	2.17598e-102
Rnf19b	3.06359	8.02359e-27	2.7116	5.03465e-21
Uhrf1bp1l	1.92293	1.32576e-05	1.55334	0.00931286
Scd2	16.5413	4.40232e-12	9.8468	8.71516e-08
Gbp7	2.03929	5.38865e-11	2.20046	5.81588e-13
Bbx	1.62195	0.0142143	1.76654	0.00539497
Tap2	2.49685	7.75161e-38	2.38442	5.07923e-34
Nmi	2.09248	3.6765e-11	1.74291	2.50178e-06
Gse1	1.96729	6.38476e-13	1.86937	7.1377e-11
9330175E14Rik	1.57774	0.0176365	1.81267	0.00203142
Tpst1	1.73525	0.000124936	1.93674	3.85006e-06
Serpina3g	43.9609	1.73861e-08	36.2276	2.25713e-07
Ccl22	2.62114	0.0012098	1.99377	0.0430185
H2-T22	1.82996	1.49279e-07	1.53286	0.000613153
Zbp1	1.50514	9.98896e-07	1.50288	2.1616e-06
Ripk2	2.18344	1.12175e-05	2.07114	8.20911e-05
Plekha2	1.69256	1.22474e-07	1.88765	1.11687e-10
Cux1	1.67995	9.17829e-07	1.64082	5.30273e-06
Aldoc	3.81148	0.00325835	3.95393	0.00391342
Trim30c	11.8092	8.55688e-11	6.70436	2.23219e-06
Agl	2.01113	3.04766e-06	1.50892	0.0170157
Psmb10	2.04193	7.04285e-11	2.16711	2.34044e-12
NA	7.05135	5.07556e-10	5.13348	6.04728e-07
Psmb8	2.12134	3.3419e-20	1.98949	1.20933e-16
Mxd1	1.81552	1.56499e-07	1.36986	0.0164022
Parp12	1.72512	9.03956e-10	1.4913	2.41847e-05
Nlrc5	3.28515	1.06118e-21	2.87099	8.41152e-17
Casp7	2.01331	0.00268358	2.18412	0.00118254
Tap1	2.34658	2.2845e-25	2.28278	1.64038e-23
Cxcr4	2.37392	9.00546e-26	2.08887	1.81789e-18
Stat1	2.48083	2.83987e-30	2.48511	4.47049e-30
Cdkn1b	1.33654	0.00467523	1.47346	0.000169809
Ccng2	1.99357	1.13129e-11	1.87482	1.5831e-09
Mtus1	1.60196	0.00229703	1.47503	0.0226743
Gpi1	2.65273	1.0557e-24	2.07646	9.23249e-14
Pcgf5	2.34743	2.07794e-14	1.93971	1.32078e-08
Irf2	1.55097	6.54826e-09	1.79837	2.87653e-15
H2-T23	1.81091	8.02829e-11	1.52997	1.1819e-05
Klf4	9.52087	1.70668e-15	7.93142	8.8495e-13
Irgm1	2.22782	1.5075e-16	2.21724	4.47197e-16
Lap3	5.19314	1.93074e-62	4.80681	1.54677e-56
Trim30b	2.56793	9.05497e-35	1.85775	8.79471e-15
Tgm2	7.84944	8.48589e-73	6.57165	2.05764e-60
Rel	2.20644	2.50289e-07	1.6059	0.00661644
Ifi47	2.39334	1.59046e-22	2.28332	7.37884e-20
Impa2	2.8839	1.23823e-10	1.8397	0.00100039
Il15ra	2.68758	2.02278e-12	2.40519	1.24264e-09
Tagap	1.38981	0.0207746	2.17231	1.67368e-09
Trim21	1.56225	0.000314478	1.89972	1.01132e-07
Stat2	1.43592	0.000112809	1.33929	0.00402495
Uba7	1.21788	0.0446536	1.3132	0.00610358
Gm16754	16.1896	9.23124e-07	15.7616	2.27609e-06
Plac8	1.38948	0.00946969	1.59733	0.00022692
Rnf145	1.75569	8.86498e-05	2.0562	4.62007e-07
Sipa1l1	5.11939	1.15451e-50	3.35422	2.50376e-27
Gbp4	11.5707	1.5996e-140	11.9544	2.27502e-144
Gbp9	1.52547	4.57374e-05	1.70404	1.98665e-07
Irgm2	2.17	1.54831e-21	2.5259	9.46288e-31
Herc6	1.41459	0.00218366	1.52732	0.000227033
Spata13	1.95787	8.87234e-05	2.22096	3.42648e-06
Parp10	6.0219	2.15972e-68	4.54821	4.16884e-48
Mgarp	164.479	4.21948e-11	101.159	7.32455e-09
Gm12216	4.86836	8.21459e-11	5.37045	5.03402e-12
Irf1	4.21904	1.53075e-118	4.34917	1.14669e-123
Prkd3	1.37794	0.00449461	1.50374	0.000350576
Il1rn	1.7242	2.47809e-07	1.32889	0.0197439
Zfp292	2.68531	2.4219e-07	2.4905	4.29851e-06
Cenpj	3.39543	4.05527e-12	3.16583	1.37368e-10
Ak4	40.6728	1.40977e-07	19.7184	7.842e-05
Rsbn1	1.78804	7.69146e-05	1.43959	0.0314414
Pgp	2.10704	6.42864e-06	1.59938	0.0124174
Parp9	1.37792	0.0064181	1.53561	0.000231361
Ciart	26.8788	7.43064e-13	12.7823	1.87544e-07
Mxi1	3.28099	4.74056e-39	2.71	4.14878e-27
Phf21a	1.47666	0.00429596	1.48355	0.00639725
Osgin2	2.2001	3.26712e-06	1.71254	0.00466758
Pdk1	2.49833	1.48915e-08	2.22803	1.98946e-06
Parp14	1.90001	3.52459e-15	1.70687	1.8985e-10
Jdp2	4.34487	4.04407e-45	2.66828	1.69526e-19
Cd40	4.16078	2.50705e-12	1.98143	0.00375235
Atp11b	1.87266	1.18359e-07	1.82323	8.62507e-07
Serping1	54.1094	1.04958e-11	48.7076	8.45859e-11
Gbp8	8.11928	2.10356e-45	11.9444	1.95904e-64
Casp4	2.38259	1.30943e-14	1.65654	4.88709e-05
Insl6	12.7385	6.65013e-21	6.36762	1.46253e-10
Ido1	5.82488	0.00191322	5.46982	0.0050176
Rbl1	1.70849	0.00222643	2.16687	5.13319e-06
Psmb9	1.71594	1.18868e-08	1.98743	2.19352e-13
Gm19705	4.51421	4.90525e-08	5.33005	1.11e-09
Mgat4a	2.06829	2.19523e-07	1.81807	5.4894e-05
Igtp	5.42761	3.6701e-97	5.20779	3.39063e-92
Mgst1	1.62005	1.543e-05	1.59515	5.21999e-05
Bcl2l11	2.37543	9.76474e-10	1.77458	0.000219088
Kdm5b	2.68741	5.5285e-13	1.78388	0.000124192
Jun	2.15824	1.93631e-05	1.73689	0.00555461
Sppl2a	1.59131	4.94822e-07	1.46643	8.75631e-05
Lrrk2	3.53513	3.16518e-25	2.67114	4.86911e-15
Gsap	2.07611	1.39504e-07	1.70319	0.000386968
