# Supplementary material for: Transcriptional Profiling of Mouse Eosinophils Identifies Distinct Gene Signatures Following Cellular Activation
Source: Front Immunol. 2021 Dec 14;12:802839. doi: 10.3389/fimmu.2021.802839 (PMC8712732; doi:10.3389/fimmu.2021.802839)
Supplement: Supplementary file 9 [file Table_9.xlsx]

## Sheet: Sheet1
Shared IL-4 and IFNγ+ E.coli
	IFNγ and E. coli		IL-4
	foldChange	padj	foldChange	padj
Nfkbia	2.43457	2.0427e-21	1.99888	9.89372e-06
Vegfa	53.9309	3.85425e-158	1.80503	7.61542e-06
Il1r2	13.4125	1.8407e-44	1.50161	0.0161746
P4ha1	12.1273	5.22307e-91	1.41019	0.0339054
Smap1	1.5678	1.44617e-06	1.82292	0.0440942
Slc25a25	3.27315	1.70575e-11	3.38291	1.66975e-11
Gpaa1	4.9431	1.31545e-54	2.09669	3.66638e-10
Map2k1	3.26296	1.28908e-35	1.41988	0.00110248
Ppp1r3b	5.40471	3.53034e-27	1.59681	0.0346947
Grina	2.13056	5.24836e-19	1.75806	1.93352e-06
Tpi1	9.39661	3.92525e-104	1.39667	0.0433527
Ero1l	11.674	2.56012e-105	1.60682	9.15819e-06
Tarm1	3.69217	1.17719e-14	1.79886	0.00168018
Blcap	2.97962	3.7069e-24	1.74906	0.000503239
Srebf1	2.48742	2.06097e-10	1.7128	0.00146814
AA467197	9.36055	9.30824e-19	3.43225	1.02597e-27
Egln3	32.6397	1.26652e-209	1.66844	0.0373703
Notch1	1.51618	4.65101e-08	1.76819	0.0436054
Smpd5	19.1314	1.41037e-39	3.60729	0.00052239
Il1b	22.6789	8.25272e-92	1.80046	3.13405e-05
Rgcc	2.63992	6.94092e-14	1.98807	3.0741e-06
Skil	1.98944	9.85846e-10	1.79616	4.59033e-06
Egln1	8.34216	1.54766e-58	1.91649	9.45435e-05
Sdc4	5.13991	1.76605e-11	2.70595	6.90011e-08
Fzd7	3.20744	2.36767e-09	3.86256	9.67392e-14
Ptgs2	33.5677	4.09443e-132	2.03415	8.69787e-05
Lmnb1	4.08108	6.66725e-19	3.42848	3.57624e-13
Abca1	6.05898	7.02087e-33	1.44085	0.00131289
Mtmr7	13.085	5.79688e-11	2.68595	8.56855e-05
Il6	25.4127	4.69461e-98	4.68411	8.46005e-23
Hdc	23.5754	2.13361e-132	1.45991	0.0240476
Fam162a	29.5714	1.0976e-121	1.83478	0.0020008
Higd1a	4.56901	2.77873e-37	1.69238	0.0409752
Fndc3a	3.80304	2.14092e-21	1.99404	9.37196e-05
Socs1	2.53179	2.75709e-27	2.83963	1.713e-24
Bnip3	26.0221	4.28558e-145	2.75452	0.0473812
Olr1	3.4277	7.25515e-27	2.17722	4.78462e-09
Pdcd1lg2	21.2841	2.16693e-12	8.57681	1.07273e-13
Runx3	1.70992	2.00974e-05	1.84938	0.000188924
Mirt2	6.41161	3.63438e-71	1.97848	1.95504e-06
Ier3	6.40639	5.49877e-29	1.61471	0.00527157
Pgm1	9.74425	1.73846e-71	1.56339	0.0251178
Mif	14.3084	4.29908e-129	1.50373	0.00965001
Rnf19b	3.06359	8.02359e-27	2.18699	1.06386e-12
Uhrf1bp1l	1.92293	1.32576e-05	1.90569	0.000119401
Cd69	1.4822	0.0237876	4.05234	9.32972e-35
Ak2	1.37331	0.0104596	2.27074	6.04211e-14
Cish	1.49959	6.70838e-06	1.43979	0.0384866
Timp1	4.35483	1.81326e-09	2.6641	8.37296e-13
Gm14286	4.68593	0.000165386	2.82688	0.00753898
Stk38l	2.55173	0.028323	3.70284	0.00720076
Fam110a	2.60573	0.000651549	2.8035	0.00681972
Zfp36l1	2.62144	2.90649e-11	1.51999	0.00714823
Mmp13	3.72092	1.70566e-06	2.9014	0.000293607
Itgb8	5.37664	3.26896e-08	2.0608	0.0145249
Cyp1b1	5.20278	1.29585e-13	3.8926	6.52508e-08
Socs3	5.10814	1.50805e-20	2.46311	2.14617e-13
Ccl2	2.24826	7.16194e-07	1.97152	4.88662e-08
Nupr1	4.13681	2.56754e-08	1.67932	0.00672229
Ets1	2.50702	6.57326e-06	2.03071	0.00264703
Ear6	1.47033	0.0224186	2.49706	1.05152e-19
Flrt3	5.67649	2.47607e-12	2.19947	0.0189698
Inhba	15.792	3.64619e-37	2.90921	7.49799e-10
Etv3	1.54547	4.61291e-05	2.52557	6.83538e-10
Lhfpl2	3.29972	9.65021e-17	2.31886	2.00495e-05
Syt7	14.4055	1.37635e-14	4.24545	2.02115e-11
Mt2	3.57079	6.57252e-09	1.54555	0.0345008
Zranb1	1.47816	3.97844e-05	1.40741	0.0320316
Ccl4	7.27283	3.50588e-34	1.73761	1.13046e-05
Dgat2	35.6348	2.98873e-16	5.56415	0.00845737
Slamf1	21.2513	1.35315e-22	4.64264	1.09806e-07
Scd2	16.5413	4.40232e-12	4.04582	2.14617e-13
Gbp7	2.03929	5.38865e-11	2.6614	6.93469e-10
Bbx	1.62195	0.0142143	1.84516	0.019778
Tap2	2.49685	7.75161e-38	1.72367	2.02108e-05
Nmi	2.09248	3.6765e-11	1.73135	9.43409e-05
Gse1	1.96729	6.38476e-13	2.03609	0.0108363
9330175E14Rik	1.57774	0.0176365	1.86264	0.000442607
Tpst1	1.73525	0.000124936	1.95445	7.89795e-05
Serpina3g	43.9609	1.73861e-08	4.75272	0.00681972
Ccl22	2.62114	0.0012098	5.74971	2.81533e-18
H2-T22	1.82996	1.49279e-07	1.68752	0.0133423
Zbp1	1.50514	9.98896e-07	1.27809	0.0229818
Ripk2	2.18344	1.12175e-05	2.89675	1.87015e-08
Plekha2	1.69256	1.22474e-07	1.5398	0.00889775
Cux1	1.67995	9.17829e-07	1.90687	2.58527e-07
Aldoc	3.81148	0.00325835	2.79149	0.00177005
Trim30c	11.8092	8.55688e-11	3.10062	0.0140834
Agl	2.01113	3.04766e-06	2.4476	8.70159e-10
Psmb10	2.04193	7.04285e-11	1.42413	0.0100895
NA	7.05135	5.07556e-10	2.36406	0.0395074
Psmb8	2.12134	3.3419e-20	1.45237	0.00216375
Mxd1	1.81552	1.56499e-07	2.14002	3.86289e-14
Parp12	1.72512	9.03956e-10	1.51142	0.00109183
Nlrc5	3.28515	1.06118e-21	1.61047	0.000200089
Casp7	2.01331	0.00268358	1.56987	0.0223925
Tap1	2.34658	2.2845e-25	1.6013	1.3446e-05
Cxcr4	2.37392	9.00546e-26	3.56428	5.39907e-38
Stat1	2.48083	2.83987e-30	1.63411	7.02675e-07
Cdkn1b	1.33654	0.00467523	1.40686	0.00107984
Ccng2	1.99357	1.13129e-11	1.5687	0.000379347
Mtus1	1.60196	0.00229703	1.56265	0.0378617
Gpi1	2.65273	1.0557e-24	1.41196	0.0345008
Pcgf5	2.34743	2.07794e-14	1.74256	0.00550898
Irf2	1.55097	6.54826e-09	1.47866	0.00297632
H2-T23	1.81091	8.02829e-11	1.57154	0.0086392
Klf4	9.52087	1.70668e-15	2.94269	0.0199669
Irgm1	2.22782	1.5075e-16	1.96725	0.000223499
Lap3	5.19314	1.93074e-62	1.60325	0.00729294
Trim30b	2.56793	9.05497e-35	1.42255	0.00785381
Tgm2	7.84944	8.48589e-73	1.50747	0.00253047
Rel	2.20644	2.50289e-07	1.63944	0.013139
Ifi47	2.39334	1.59046e-22	1.88911	2.4871e-12
Impa2	2.8839	1.23823e-10	2.32365	5.5098e-05
Il15ra	2.68758	2.02278e-12	1.72371	0.000604892
Tagap	1.38981	0.0207746	2.48109	4.13495e-09
Trim21	1.56225	0.000314478	1.60008	0.0337154
Stat2	1.43592	0.000112809	1.69102	2.60779e-06
Uba7	1.21788	0.0446536	1.77847	4.23387e-06
Gm16754	16.1896	9.23124e-07	3.58955	0.00921492
Plac8	1.38948	0.00946969	2.38528	1.05152e-19
Rnf145	1.75569	8.86498e-05	1.48303	0.00494087
Sipa1l1	5.11939	1.15451e-50	1.66516	4.1826e-05
Gbp4	11.5707	1.5996e-140	1.79701	9.43409e-05
Gbp9	1.52547	4.57374e-05	1.86472	6.9925e-05
Irgm2	2.17	1.54831e-21	1.71204	0.00112669
Herc6	1.41459	0.00218366	1.96737	7.89983e-09
Spata13	1.95787	8.87234e-05	4.5411	3.13958e-22
Parp10	6.0219	2.15972e-68	1.62504	0.00110248
Mgarp	164.479	4.21948e-11	5.69971	2.86478e-08
Gm12216	4.86836	8.21459e-11	3.19521	0.00356554
Irf1	4.21904	1.53075e-118	1.93873	1.07763e-10
Prkd3	1.37794	0.00449461	1.74931	6.73814e-06
Il1rn	1.7242	2.47809e-07	1.33433	0.0482231
Zfp292	2.68531	2.4219e-07	1.63618	0.000747188
Cenpj	3.39543	4.05527e-12	1.81975	0.0391297
Ak4	40.6728	1.40977e-07	5.99516	0.0168733
Rsbn1	1.78804	7.69146e-05	1.86956	0.0122021
Pgp	2.10704	6.42864e-06	1.65589	0.0383157
Parp9	1.37792	0.0064181	1.57975	0.0201449
Ciart	26.8788	7.43064e-13	2.86834	0.0371011
Mxi1	3.28099	4.74056e-39	1.46683	0.021359
Phf21a	1.47666	0.00429596	1.67521	1.52308e-05
Osgin2	2.2001	3.26712e-06	1.99189	0.00245739
Pdk1	2.49833	1.48915e-08	1.99686	0.0200063
Parp14	1.90001	3.52459e-15	2.27187	2.5565e-07
Jdp2	4.34487	4.04407e-45	2.31097	2.14527e-10
Cd40	4.16078	2.50705e-12	2.15787	1.29338e-06
Atp11b	1.87266	1.18359e-07	1.47786	0.00874435
Serping1	54.1094	1.04958e-11	2.65051	0.0274826
Gbp8	8.11928	2.10356e-45	2.78388	5.61827e-05
Casp4	2.38259	1.30943e-14	1.69355	0.00221285
Insl6	12.7385	6.65013e-21	2.79153	0.0123343
Ido1	5.82488	0.00191322	11.5364	0.000280431
Rbl1	1.70849	0.00222643	1.59165	0.00501207
Psmb9	1.71594	1.18868e-08	1.93123	0.00014041
Gm19705	4.51421	4.90525e-08	1.9295	0.0346947
Mgat4a	2.06829	2.19523e-07	1.49202	0.0463978
Igtp	5.42761	3.6701e-97	1.74236	1.1383e-07
Mgst1	1.62005	1.543e-05	1.56413	0.00181329
Bcl2l11	2.37543	9.76474e-10	1.74549	0.000629144
Kdm5b	2.68741	5.5285e-13	1.48302	0.0399504
Jun	2.15824	1.93631e-05	1.67949	0.0246502
Sppl2a	1.59131	4.94822e-07	1.89469	9.33425e-07
Lrrk2	3.53513	3.16518e-25	1.58195	0.00102454
Gsap	2.07611	1.39504e-07	1.82428	0.00212194
Spty2d1	1.65872	0.00305782	1.51588	0.0479362
Ifi30	2.09057	9.90842e-05	2.29654	3.80491e-08
Trim56	1.76334	0.00188847	1.56069	0.00705872
Trim30a	1.23931	0.0458106	1.80759	3.42924e-05
Gm15056	3.68036	2.985e-06	2.13355	0.000714378
Mylip	1.71467	0.000114331	1.57694	9.56797e-06
Gadd45g	1.5566	0.0348776	1.58179	0.00286997
Mknk2	1.62674	0.000208391	1.82284	0.000126027
Oasl1	1.55393	0.00167215	1.28261	0.0451513
Nfkb1	1.20542	0.0357126	1.54049	0.00195882
Isg20	1.45758	9.42164e-07	1.73862	3.00806e-06
Junb	1.45954	9.90157e-07	1.55325	0.0121956
Ccnl1	1.33654	0.0443756	1.54623	0.0491367
Car2	3.48859	0.0229202	3.72485	0.00328167
Kdm2a	1.57961	0.000302384	1.53636	0.0381949
Gadd45b	1.81721	0.00544705	1.91752	0.0309798
Tcf4	2.09018	0.0175134	1.94231	0.0326862
Ccl24	2.9669	1.68562e-05	2.84183	8.37986e-10
Cyp51	2.41877	3.34304e-06	2.40884	0.00627768
Srgap3	4.70801	7.41981e-06	3.27326	0.0449053
Arf4	1.66642	5.38776e-09	1.44982	0.0346947
Nsd3	1.43017	7.7264e-05	1.40825	0.00649578
Pde4b	1.88435	6.09128e-11	1.90059	0.00275209
Glrp1	4.1675	1.85869e-05	2.12392	0.0276141
Raph1	1.67222	0.0435728	3.07611	0.00136728
Usp25	1.22641	0.0126528	1.34516	0.0289544
Smad7	2.52918	3.5582e-07	2.73377	0.00104282
Fmnl2	2.01411	0.00138357	1.7496	0.0274013
Rnase2a	2.5794	0.00346744	2.10656	2.71146e-05
Chil3	2.30271	0.000670908	1.77869	1.74082e-05
Isg15	1.51737	5.36509e-05	1.69591	2.00495e-05
Gm1966	2.4178	0.0242419	2.76097	0.000125906
Nucb2	1.46272	0.0134476	1.66038	0.00745996
