# Supplementary material for: Transcriptional Profiling of Mouse Eosinophils Identifies Distinct Gene Signatures Following Cellular Activation
Source: Front Immunol. 2021 Dec 14;12:802839. doi: 10.3389/fimmu.2021.802839 (PMC8712732; doi:10.3389/fimmu.2021.802839)
Supplement: Supplementary file 10 [file Table_10.xlsx]

## Sheet: Sheet1
E. coli Upregulated
gene_symbol	FoldChange	padj
1810037I17Rik	1.53054	0.00025306
1810055G02Rik	2.83237	0.0330349
2310022B05Rik	2.42001	0.000165153
4931406P16Rik	1.48204	0.0497177
5830415G21Rik	9.9084	1.87353e-09
6530402F18Rik	4.39418	2.7153e-49
9830107B12Rik	1.49896	6.42454e-07
A530064D06Rik	1.28988	0.00172664
AA467197	2.22397	0.00702245
Abca1	2.41746	5.87461e-08
Abcc1	2.20759	3.63954e-14
Abhd5	1.62854	0.000288373
Abr	1.78611	2.22568e-06
Abtb2	1.43669	0.00980343
Acap1	2.02624	4.27342e-08
Acin1	1.27711	0.0173839
Acp1	1.49213	0.00151203
Acpp	2.45249	3.69892e-21
Actn4	1.45776	0.00186505
Actr10	1.30582	0.00802576
Adam10	1.58791	0.000169666
Adam17	1.33083	0.0418613
Adam19	1.52089	0.0030157
Adap1	1.48393	0.00317748
Adgrg3	2.39036	1.16924e-18
Adm2	2.49343	0.0430306
Adora2a	1.95176	2.70946e-05
Adora2b	3.15899	1.35792e-23
Adprh	1.37725	0.002081
Afg3l2	1.49288	0.0257946
Ago2	1.40777	0.00217575
Agpat5	4.47073	2.13789e-49
Agtpbp1	1.48808	0.0206009
Ahi1	2.1947	0.0118039
Ahr	1.59455	0.00193133
Ahrr	3.52397	3.54731e-10
AI662270	1.72084	8.36075e-06
Ak2	1.84958	5.63393e-08
Akirin1	1.3389	0.00706587
Akr1b3	1.45116	0.00202759
Alas1	2.8546	1.64835e-53
Alcam	3.97902	6.25672e-21
Aldh1a2	2.01417	0.000664316
Aldh3a2	1.68672	6.28912e-06
Aldoart1	1.69116	0.0117938
Alkbh5	1.3288	0.0256026
Alyref	1.45107	0.0353268
Ankrd37	8.49218	1.01626e-19
Anp32b	1.50428	5.77694e-06
Anp32e	2.313	3.72414e-09
Antxr2	1.44302	0.00351122
Anxa2	1.52116	0.0300974
Ap2b1	1.65163	5.93374e-05
Ap3s1	1.98564	9.89098e-10
Apba3	1.86823	0.00336771
Aplp2	2.01603	2.59438e-10
Apmap	2.08358	4.59942e-12
Aqp9	1.44904	7.63706e-06
Arf2	1.40423	0.040887
Arfgap3	1.52394	0.0261779
Arg2	4.52269	0.000776552
Arhgap23	2.20891	0.0216288
Arhgef10l	3.12019	8.35747e-11
Arhgef2	1.33121	0.0013402
Arid3b	1.54939	0.0100016
Arl1	1.29442	0.012111
Arl4c	1.42227	0.000138523
Armcx3	1.61161	0.043573
Arrb1	1.51358	0.000258423
Arrdc4	3.72291	1.13534e-24
Asb2	2.76943	1.16987e-19
Aspa	1.74972	0.0139652
Atat1	1.99741	0.000741189
Ate1	1.52226	0.00813517
Atf3	1.84203	0.00285685
Atf4	1.2295	0.0162891
Atf5	1.91466	0.00297802
Atg4b	1.39123	0.0319848
Atn1	2.72357	1.14093e-11
Atp2a2	1.93969	8.90276e-06
Atp5b	1.32725	0.00293191
Atp5md	1.43601	0.00786117
Atp6v0a1	1.99364	6.61934e-05
Atp6v1g1	1.31338	0.0107462
Atrn	1.9634	0.000141669
Atxn1l	1.44883	0.0211071
Atxn7l3	1.55321	1.19409e-06
Azin1	1.70299	5.10359e-06
B3galnt2	1.54726	0.020515
B3gnt7	2.24849	1.14103e-05
B430306N03Rik	1.25959	0.0293946
B4galt5	2.23523	2.85319e-17
B930036N10Rik	2.33853	0.026538
Bach1	1.22083	0.0423779
Bahd1	1.63411	0.00227108
BC029722	1.51094	0.0107505
BC031181	1.34461	0.0405751
Bcl2	2.37331	5.86499e-05
Bcl2a1b	1.51697	0.000239774
Bcl2a1d	1.66805	0.0038976
Bcl2l1	2.92078	8.77367e-23
Bcl3	4.17227	2.84651e-22
Blcap	2.75696	3.47596e-21
Bnip3	3.26531	3.28033e-18
Brix1	1.42307	0.0171613
Brpf1	1.42152	0.0015405
Bsg	1.4882	3.16872e-05
Bst1	1.71819	0.000751248
Btaf1	1.38751	0.0267477
Btbd1	1.41	0.0333818
Btbd9	1.46796	0.0232052
Btg3	1.87138	1.21092e-06
Bud31	1.27057	0.0237414
Bysl	2.01013	0.0221868
Bzw1	1.45859	0.000286941
C1ra	1.47775	0.0484463
C920009B18Rik	2.30299	2.17052e-05
Calb2	19.8163	0.00849763
Calu	1.70215	0.02281
Camk2n1	2.63596	0.000242546
Camkk1	2.16629	0.0266628
Capg	2.03464	6.74266e-20
Capn2	1.26314	0.0367371
Caprin1	1.44659	0.00104277
Car13	2.78649	1.17841e-05
Car4	1.98629	7.25295e-11
Card19	1.41567	0.00429628
Carnmt1	1.87581	0.000561118
Cass4	1.93302	2.65581e-09
Casz1	1.55093	0.000792979
Ccdc115	1.51489	0.000373651
Ccdc12	1.2885	0.0265871
Ccdc47	1.32647	0.0211818
Ccdc80	1.74411	0.0153333
Ccl2	2.31565	5.72182e-07
Ccl3	10.8757	2.7268e-131
Ccl4	5.32135	6.67633e-24
Ccl7	2.35308	0.0106074
Ccn3	3.29727	4.81154e-13
Ccnd3	1.54075	3.97204e-06
Cct2	1.25398	0.0383948
Cct3	1.74463	1.36878e-06
Cct4	1.31804	0.0110133
Cct5	1.32239	0.0338078
Cct6a	1.48536	0.000229428
Cct7	1.41772	0.000250256
Cct8	1.40791	0.000374212
Cd14	1.74679	0.0011834
Cd200r1	1.28835	0.04489
Cd200r4	1.60589	0.0221522
Cd274	2.095	3.89915e-11
Cd33	2.13378	1.82002e-05
Cd53	2.54511	3.12684e-19
Cd69	1.81135	0.000380034
Cd80	1.65655	0.00370215
Cd9	2.38327	7.12313e-11
Cdc34	1.35398	0.00656215
Cdc42bpg	1.88317	0.0137412
Cdc42ep2	2.17925	0.000533834
Cdc42se1	1.37709	0.000413961
Cdca4	1.4128	0.00801863
Cdk17	1.55868	0.000501463
Cdk5r1	1.32914	0.000389032
Cdkn1a	2.89188	2.1527e-25
Cdkn2b	1.55432	0.000534805
Cdkn2d	1.35843	0.0328405
Cdv3	1.33989	0.00051708
Cebpb	1.45328	0.00106414
Cebpz	1.37667	0.00982123
Celf1	1.31662	0.0311606
Celsr3	2.2119	0.00123664
Cenpc1	1.58773	0.010122
Cenpt	2.23169	0.00344022
Cep76	2.75396	0.0125787
Cerk	1.56123	0.000429231
Cers2	1.35732	0.0105399
Cfap43	1.33732	0.00135966
Ch25h	2.49775	0.0388875
Chd3	2.15704	3.3925e-09
Chd4	1.29245	0.0163979
Chic2	1.20971	0.0254186
Chka	1.65524	0.00928321
Chmp2a	1.27968	0.044636
Chst11	2.37725	0.00962956
Chuk	1.46019	0.0213608
Ciao2b	1.54064	0.000376479
Cib2	5.01628	0.000759776
Cisd2	1.52159	1.21043e-06
Cish	1.61022	1.00706e-07
Ckap4	1.20651	0.0202914
Cks2	1.4948	0.0342939
Clcn6	1.71984	0.00575077
Cldnd1	1.96324	2.52288e-10
Clec4a2	1.40505	0.0324214
Clec4d	1.36307	0.0461274
Clec4e	1.57135	0.00113404
Clic4	1.48666	0.0385075
Cln3	1.46671	4.13005e-07
Cln5	1.46162	0.000551432
Cltc	1.32219	0.0261628
Cnih1	1.73395	4.7757e-06
Cnksr3	7.31175	0.000236145
Cnr2	1.40191	0.0185723
Col18a1	4.68983	0.0312874
Cope	1.39189	0.0043829
Coro1c	1.60705	9.03904e-07
Coro2a	1.28425	0.0257946
Cox19	1.60965	0.0238906
Cox5a	1.34678	0.0179591
Cox7a1	3.43854	0.00589122
Cox7a2	1.48077	0.00437884
Cpd	1.47932	5.0413e-05
Creb3l2	3.37466	0.00657906
Creb5	4.29916	1.40282e-18
Crem	2.33928	0.00199092
Crtap	1.49862	0.00263383
Csde1	1.48484	6.22053e-06
Csf1	1.31748	0.000247529
Csf2rb2	1.83404	9.7905e-10
Csf3	13.3786	4.41306e-19
Csnk1a1	1.24019	0.0437919
Csnk2a2	1.55236	0.00153299
Csnk2b	1.27143	0.0177414
Csrnp1	2.69757	1.7493e-07
Csta2	4.91357	3.71688e-08
Cstdc4	41.8156	6.50717e-07
Cstf2	1.66346	0.0258947
Ctla2a	3.72381	4.68539e-06
Ctu2	1.63322	0.00252464
Cwc25	1.37676	0.0215037
Cxcl1	6.06418	1.63574e-24
Cxcl2	3.88218	5.05163e-28
Cxcl3	9.7059	2.62647e-112
Cxcl5	13.9975	8.27989e-25
Cxcr2	3.41321	1.67939e-13
Cyc1	1.41688	0.0140889
Cycs	1.73936	5.70808e-09
Cyp11a1	8.77626	8.58709e-29
Cyp1b1	6.66362	3.22982e-18
Cyp26a1	1.70385	0.0116029
Cyth4	1.25542	0.0181914
Czib	1.68727	0.00563576
Dab2ip	2.45702	0.0146122
Dach1	1.33145	0.0262595
Dad1	1.36354	0.00156753
Dazap1	1.54144	0.000698948
Dcaf1	1.53218	0.0278865
Dctn4	1.33445	0.0447254
Dda1	1.44173	0.000119566
Ddb1	1.35423	0.0450473
Ddx1	1.57432	0.0242712
Ddx21	1.76386	2.45245e-07
Ddx39	1.83235	5.70538e-06
Ddx49	1.59709	0.0451358
Ddx54	1.33077	0.0256177
Degs1	1.4806	0.00017727
Denr	1.47057	0.0369067
Dgat1	2.61653	7.50714e-11
Dgat2	29.6692	2.35982e-14
Dhrs9	2.72208	7.18001e-15
Dhx15	1.34329	0.00108766
Dhx38	1.36247	0.0292469
Diablo	1.64828	0.011683
Diaph1	1.30496	0.0117938
Dip2c	1.86535	0.00305722
Dmxl2	2.17169	1.12232e-06
Dnaja1	1.27907	0.00333303
Dnajb2	2.42287	0.00470656
Dnajc21	2.09803	3.92759e-06
Dnajc3	1.35438	0.00901484
Dnajc5	1.2672	0.0116325
Dnm1l	2.03539	9.29796e-06
Dnmt3l	2.73205	4.17916e-05
Dohh	1.55091	0.0349157
Dolpp1	1.81205	0.0258823
Dot1l	1.66144	0.013851
Dpy19l3	1.6054	0.0165886
Dram1	1.50461	0.00579752
Dst	3.08619	0.00536019
Dtx4	1.85622	3.62799e-09
Dubr	1.66841	0.000378728
Dusp16	3.28522	1.99434e-09
Dusp5	2.95259	1.90423e-14
Dvl1	1.7679	0.00560208
E2f3	2.18255	0.000901237
Eaf1	1.64355	0.00346181
Ear6	2.48124	7.90412e-10
Ebi3	1.58483	5.4557e-06
Ece1	3.48614	4.206e-09
Ecpas	1.5326	9.95958e-05
Edem1	1.88536	2.55029e-09
Eef1a1	1.50693	1.52566e-05
Eef1e1	2.21182	0.000117842
Eef1g	1.4153	0.00375319
Egln1	1.92955	1.10674e-05
Egln3	6.66005	3.5474e-60
Egr2	5.60409	1.15114e-31
Ehd1	2.2429	1.01962e-24
Eif1a	1.568	0.0125787
Eif1ax	1.62352	3.28777e-05
Eif2b5	1.62409	0.0265223
Eif2s1	1.52276	7.19345e-05
Eif2s2	1.47645	1.29933e-05
Eif2s3x	1.65569	0.00155236
Eif3b	1.52239	0.00258087
Eif3j1	1.59941	0.00831704
Eif3l	1.36933	0.0279294
Eif4a1	1.59786	0.000296319
Eif4b	1.25562	0.0439273
Eif4e	1.81862	2.30108e-07
Eif4g2	1.32237	0.0209099
Eif5	1.83951	4.56213e-12
Eif5a	1.37465	0.00181225
Eif5b	1.27131	0.0452576
Eif6	1.28989	0.0156598
Eloc	1.47891	0.00054945
Elp5	1.40201	0.0124591
Emb	3.32903	5.06822e-20
Emc4	1.63289	0.00123388
Emc6	1.40907	0.00519799
Emc7	1.28242	0.0373881
Emd	1.90751	1.18202e-07
Emg1	1.41437	0.0306268
Emilin2	2.10656	7.97706e-14
Eml4	1.69113	0.000201795
Enah	1.42957	2.15905e-05
Eng	2.69013	0.00575077
Eno1	1.95525	1.21195e-17
Entr1	1.47137	0.0296176
Epb41l2	1.68342	0.0382278
Eprs	1.40667	0.0378948
Eps15l1	1.37611	0.0413001
Erf	1.91333	0.0307198
Ergic2	1.6503	1.33769e-05
Ero1l	3.43821	4.50649e-26
Esd	1.87692	1.24381e-10
Ets1	2.37825	2.62104e-05
Etv3	1.29831	0.0303335
Etv5	3.60955	4.20184e-06
Etv6	1.53146	0.00106458
Ewsr1	1.27323	0.0230425
Exoc3	1.38141	0.00141462
Exoc5	1.46536	0.00227701
Exosc8	1.59167	0.0117201
F2r	1.64271	5.51188e-06
F2rl2	3.63342	2.29992e-19
F3	11.8322	0.000447972
F630028O10Rik	1.62844	3.71962e-07
Fam104a	1.33929	0.0110494
Fam110a	2.2504	0.00654811
Fam114a1	2.24246	0.0215211
Fam122b	2.18616	0.000702167
Fam129b	1.5528	0.0125404
Fam133b	1.50093	0.0378907
Fam13b	1.65841	0.00735904
Fam162a	4.47325	1.43855e-22
Fam169b	5.15976	0.000121337
Fam214b	1.40877	0.00286088
Fas	1.48823	0.00878859
Fbl	1.50539	0.00152922
Fbxl5	2.03708	2.47102e-13
Fchsd1	1.95522	0.0153663
Fgd3	1.33623	0.000337202
Fgr	1.88316	8.63024e-14
Fkrp	1.43382	0.00604702
Flnb	2.0423	6.2707e-07
Flrt3	5.75777	2.32153e-12
Fnbp1	1.37942	0.00111317
Fndc3a	2.57995	9.33996e-11
Fndc3b	1.96669	3.0768e-09
Fnip2	2.54201	0.00307216
Fosl1	6.70864	2.46278e-08
Fosl2	1.50324	0.00670145
Foxn2	1.49058	0.0237566
Foxp4	2.00355	0.0098039
Fpr1	1.81402	0.007559
Frrs1	1.26382	0.0481005
Fst	55.2598	0.000222103
Ftl1	1.67888	5.56469e-08
Ftl1-ps1	2.04736	0.000326972
Fubp1	1.69629	1.10401e-07
Furin	2.03764	2.05723e-05
Fus	1.28035	0.000851858
Fxr2	1.32573	0.0343863
Fyb	1.85809	3.0432e-13
Fyttd1	1.73126	0.0080322
Fzd1	2.96594	0.00450835
Fzd7	1.92444	0.00286325
G3bp1	1.46282	0.00156821
G6pdx	1.20283	0.0295022
Gab2	1.64191	0.00197705
Gabbr1	1.64259	0.000239566
Gabpb1	1.76692	0.00217223
Gale	1.51828	0.0413001
Galns	1.86611	0.00531871
Galnt6	1.39877	0.0013317
Gapdh	2.00447	9.85201e-15
Gas5	1.57311	0.000163903
Gas7	1.68223	3.19752e-08
Gata1	1.50144	1.46728e-06
Gata2	1.42898	0.0345956
Gba	1.34574	0.0286997
Gclc	2.09471	6.40826e-09
Gclm	1.97877	2.58736e-13
Gcnt1	1.50352	1.62522e-06
Gcnt2	1.84348	4.93794e-05
Gfer	1.73482	0.00433713
Gfi1	2.69135	0.00318286
Gfod1	1.34733	0.00101391
Ggta1	2.94915	0.00355669
Ghdc	1.82596	0.00450835
Gja1	3.3799	0.0267706
Gm10544	1.95027	0.00268845
Gm13012	1.43584	0.0213348
Gm13840	3.52033	0.0145395
Gm14286	3.19952	0.0101901
Gm15247	7.14833	0.00842081
Gm15910	2.82646	0.00655531
Gm28875	2.75688	0.0263597
Gm2a	1.5027	0.00665892
Gm32511	5.26823	0.0034717
Gm37498	23.8729	0.00339862
Gm3839	2.2856	6.37361e-10
Gm42462	5.05943	6.48578e-10
Gm43181	5.32429	0.0481005
Gm45191	2.0168	0.0338078
Gm45716	1.93527	0.000310262
Gm48843	1.82002	0.00910432
Gm49041	2.76622	0.00701509
Gm6209	8.60647	0.00541645
Gmfb	1.43236	0.012603
Gnb1	1.52911	1.00141e-05
Gng12	1.39953	0.0120031
Golt1b	1.61292	0.0392605
Gorasp2	1.42837	0.00262014
Gosr1	1.87697	0.00482491
Gosr2	1.38402	0.0455978
Gpaa1	2.58275	8.21677e-19
Gpat4	1.33877	0.0277794
Gpd2	1.59759	0.000514986
Gpr141	3.4664	1.90569e-18
Gpr146	1.96737	2.39632e-05
Gpr35	1.93316	0.00216706
Grhpr	3.49918	0.00298847
Grina	1.32526	0.00405164
Grm6	4.70781	6.84653e-08
Gsdme	2.26423	2.49057e-11
Gsk3a	1.41976	0.000808572
Gspt1	1.61091	0.00115737
Gtf2f1	1.61525	0.00237438
Gtf2f2	1.71899	0.00540316
Gys1	3.66722	2.00111e-10
Hcar2	2.94694	0.000227487
Hcfc2	1.58629	0.00160885
Hdac1	1.34815	0.02722
Hdac6	2.49545	1.80079e-05
Hdc	7.17314	1.81316e-49
Hdgf	1.31126	0.00302403
Hdlbp	1.649	1.07821e-07
Hes1	2.30526	1.31014e-05
Hexim1	1.45202	0.0093472
Hic1	1.53449	3.30501e-05
Hif1a	1.57333	1.45243e-05
Higd1a	1.43706	0.0135863
Hilpda	2.34785	3.47175e-07
Hint1	2.10717	1.52356e-11
Hipk2	2.23385	1.16718e-07
Hipk3	1.44338	0.00803683
Hmces	2.62131	0.000239566
Hmgcr	1.7132	0.00468205
Hmgn1	2.21164	1.63935e-10
Hnrnpa1	1.70006	0.000108606
Hnrnpa2b1	1.33076	0.0271986
Hnrnpa3	1.42581	1.28417e-05
Hnrnpab	1.32591	0.00141462
Hnrnpd	1.41996	0.00211394
Hnrnpdl	1.44751	8.45189e-05
Hnrnpll	1.51014	0.0228925
Hs6st1	1.97879	0.017788
Hsd17b12	2.16581	4.24092e-09
Hsp90aa1	1.8955	1.1028e-09
Hsp90ab1	2.01759	2.62012e-20
Hsp90b1	1.24884	0.0136095
Hspa4	1.35874	0.00326349
Hspa5	1.46786	7.43231e-06
Hspa8	2.00561	1.56615e-13
Hspa9	1.30463	0.012603
Hsph1	1.64421	0.0261779
Htt	1.91917	0.000371379
Hyou1	2.04534	0.00710942
Ibtk	1.55518	0.0127502
Ier3	3.7167	2.51468e-14
Ifi27	2.14433	0.0094297
Ifitm1	14.9822	9.81127e-122
Ifitm2	3.29587	1.37683e-20
Ifngr2	1.51357	6.55973e-06
Ifrd1	1.69647	0.00341225
Ikzf3	1.49382	4.83077e-05
Ikzf4	2.80467	9.39216e-08
Il10	3.74587	0.000296911
Il10ra	1.77495	2.97026e-05
Il10rb	1.22774	0.0369222
Il13	20.528	1.9207e-64
Il13ra1	2.4611	0.000824275
Il18rap	2.88886	5.48928e-09
Il19	28.3617	9.07644e-20
Il1a	7.4535	3.73734e-38
Il1b	10.3258	1.28537e-50
Il1f6	13.3674	7.81153e-07
Il1f9	9.53146	0.000169666
Il1r2	4.37727	5.366e-14
Il1rl1	1.27395	0.0193856
Il27	3.11234	9.42904e-09
Il2rg	1.37709	0.000740337
Il33	48.7314	9.07307e-05
Il4	1.46941	0.000748598
Il4ra	2.18624	1.55133e-17
Il5	1.68006	5.42131e-10
Il6	7.83853	1.74657e-38
Ilf3	2.19265	3.19752e-08
Inhba	10.3204	3.89155e-26
Ipo4	2.5727	0.0368561
Ipo5	1.72265	0.0103969
Iqcg	5.42771	9.08006e-13
Irak2	1.70345	1.27047e-07
Irak3	5.68754	1.24932e-85
Itgam	1.33665	0.0106074
Itgb8	6.18011	1.75318e-09
Jmjd6	1.64445	2.61971e-05
Kcmf1	1.39731	0.000129996
Kctd11	1.64464	0.00326206
Kctd9	1.64633	0.000653071
Kdelr2	1.81139	0.000239441
Kdm3a	1.57517	0.0072098
Kdm7a	2.13153	1.84047e-08
Khdrbs1	1.38036	0.00992203
Khsrp	1.57421	0.0381933
Kif1c	1.55249	0.00218502
Kmt5a	1.83264	2.257e-08
Kpna1	1.62873	0.00216652
Kpna4	1.42478	0.00273754
Kpnb1	1.37118	0.00741268
Kri1	1.68349	0.000737017
Lama5	15.5381	5.26441e-52
Lamtor3	1.26225	0.0445858
Larp4	1.45416	0.0236939
Larp4b	1.47788	6.366e-05
Lcn2	3.17005	4.55777e-06
Ldha	1.48153	9.72146e-05
Ldlr	2.05349	4.77462e-11
Leo1	3.36173	0.00155236
Lgals1	1.61931	0.00734126
Lhfpl2	4.23847	1.47554e-25
Lilr4b	1.2705	0.0142816
Lmbrd1	1.34608	0.00532216
Lmnb1	1.84706	0.000739299
Lonrf1	1.69629	0.00272761
Loxl2	1.92173	0.00598083
Lpp	2.51659	2.14646e-06
Lrp12	1.67552	2.68451e-05
Lrrc58	1.56303	3.92068e-05
Lrrc59	1.71939	0.000278998
Lrrc8d	1.93809	1.1126e-10
Lrrfip2	1.28435	0.0163741
Lsm12	1.81474	3.93857e-05
Ltv1	1.56395	0.00257967
Luc7l	1.58223	0.00104059
Lypd6	1.83031	0.0232052
M6pr	1.31975	9.29043e-05
Maco1	1.57146	0.000866183
Maf	1.42479	0.0238006
Maff	13.9366	5.27904e-11
Mafg	1.50974	0.000964129
Magoh	1.59554	0.00546528
Magt1	1.62066	0.00141462
Manf	1.54309	0.00268352
Map2k1	1.37557	0.00450835
Map2k4	1.32444	0.0108298
Map4k4	1.7732	0.000279347
Map7d1	1.69201	1.06057e-05
Mapk1ip1l	1.40282	0.0478159
Mapk6	1.90525	7.47478e-05
Mapk7	1.40739	0.0139257
Mapk8	1.4354	0.0490912
Mapkapk2	1.84001	8.10052e-11
Mapkapk3	1.30912	0.00777186
Mapre1	1.36727	5.24066e-05
Marchf6	1.38998	0.0368278
Marcksl1	2.00157	0.0260516
Mbd1	1.57518	3.29939e-05
Mbd2	1.22543	0.0406616
Mcemp1	1.62614	5.6218e-07
Mcu	1.50832	0.00747272
Mdh2	1.30552	0.00982123
Mdn1	2.13237	0.0105612
Mea1	1.37876	0.00508235
Memo1	2.01125	0.00201051
Met	4.06132	2.6419e-12
Mex3d	2.43767	0.00510321
Mgll	1.67714	1.16285e-10
Micall1	1.53212	0.0047726
Mif	4.3479	2.23277e-38
Milr1	2.29746	3.03435e-23
Mindy1	1.25035	0.0187071
Mir22hg	2.72691	1.85212e-14
Mir703	1.85284	0.00210843
Mirt2	3.1929	6.0151e-27
Mlec	1.26036	0.0431824
Mllt11	2.18787	0.0141412
Mllt6	2.26244	1.65037e-09
Mlx	1.59945	4.0716e-05
Mmp13	10.7634	3.92322e-20
Mmp14	1.93264	0.0308078
Mmp25	1.37171	0.00317748
Mmp8	3.06924	2.01508e-09
Mob1b	1.57064	0.00979433
Morf4l2	1.77745	1.04769e-05
Morrbid	2.03139	6.02974e-10
Mpc1	1.60934	7.33776e-07
Mphosph10	1.53	0.00689261
Mpp6	3.93066	6.5063e-14
Mreg	3.73423	0.00682826
Mrpl41	2.38257	4.20076e-09
Mrpl45	2.08466	1.60141e-09
Mrpl54	2.18241	2.34589e-06
Mrto4	2.27142	0.0373569
Msn	1.29046	0.0130801
Mt2	1.75015	0.0332269
Mta2	1.27702	0.042837
Mtf1	1.35145	0.0484053
Mtmr7	4.86003	0.000334262
Mtpn	1.31353	0.000457312
Mvd	2.06184	0.000152898
Mvp	1.30734	0.0044015
Mybbp1a	1.42833	0.0474555
Myd88	1.23597	0.0404718
Mydgf	1.38068	0.0182915
Myl12a	1.33003	0.0282098
Myo1b	12.6107	1.87948e-06
Myo1c	1.59082	6.71591e-05
Myo1d	1.55013	0.00128872
Naa35	1.29412	0.0481005
Nab1	1.39551	0.00107683
Nab2	3.25444	4.0185e-09
Nabp1	1.56577	5.56625e-05
Nacc1	1.65724	0.000352066
Nadk	1.86083	1.81345e-13
Ncbp2	1.45394	0.0474999
Ncbp3	1.49234	0.0131141
Ncf4	1.33523	0.00636567
Ndel1	1.49035	1.0779e-05
Ndufa12	1.44494	0.041424
Nedd4	1.99261	5.66937e-11
Nek6	1.94597	6.68348e-07
Nf1	3.00067	0.000138904
Nfe2l1	2.06637	1.31195e-06
Nfil3	1.45831	0.000751248
Nfkb2	1.95356	2.46278e-08
Nfkbia	1.91404	2.20955e-11
Nfkbib	1.41707	0.00542243
Nfkbid	1.90435	2.55207e-10
Nfkbiz	5.22905	1.4203e-35
Nlrp3	3.70261	1.23883e-05
Nme1	2.23434	1.43838e-10
Nmrk1	1.61933	0.0494187
Nol10	1.98497	0.0414023
Nol12	2.00558	0.00012341
Nol9	1.63277	0.0447254
Nomo1	3.26384	1.08465e-31
Nop10	1.60292	0.0364583
Nop58	2.21161	3.81529e-08
Nos2	3.23472	8.07769e-06
Notch1	1.50645	1.25708e-07
Npc1	1.4643	0.00496314
Npepps	1.9351	6.48715e-14
Nploc4	1.6735	0.0269983
Npm1	1.23411	0.0335574
Nqo1	4.20836	9.21563e-25
Nras	1.28339	0.00618471
Nrros	1.32887	0.00351081
Nsf	1.45016	0.0221003
Nsun2	1.50491	0.0228664
Nucks1	1.39972	0.0293293
Nup54	1.7856	0.00428794
Nup62	1.56243	0.000459779
Nup88	1.4044	0.0232052
Nupr1	3.27164	8.4205e-06
Nxf1	1.27486	0.0407107
Oaf	3.24555	0.000108892
Odc1	1.75164	3.1302e-05
Olfml2b	8.28602	0.00579752
Olr1	2.59038	4.18018e-16
Opa3	1.73693	0.00450835
Ormdl2	1.43391	0.0231296
Osbpl8	3.11872	8.638e-26
Osgepl1	1.94094	0.0484717
Osgin1	1.35856	0.0132987
Osm	1.68963	3.06728e-05
Ostc	1.40734	0.0259409
P2rx4	1.55864	0.000383912
P2ry2	1.70067	0.000167464
P4ha1	4.72504	7.05636e-34
P4ha2	5.20931	0.00203412
P4hb	2.24047	3.09866e-22
Pabpc1	1.26065	0.0115486
Pafah1b1	1.27476	0.00962956
Pafah1b3	1.4003	0.0182226
Pak1ip1	1.53665	4.77837e-06
Pak2	1.26266	0.0129763
Pam16	1.73794	0.00813327
Papola	1.29757	0.0141412
Patl1	1.45662	0.00804162
Pbrm1	1.36432	0.0175822
Pcmt1	1.59311	1.13861e-07
Pdap1	1.33812	0.0228692
Pdcd1lg2	9.46436	1.40518e-06
Pdcd5	1.35961	0.026538
Pdgfa	3.04356	0.0145795
Pdia6	1.41799	0.00153895
Pdlim7	1.38443	0.0138652
Pdpn	2.98404	0.00331392
Pds5a	1.47969	0.0370027
Pdss1	1.89895	0.0304662
Pecam1	1.79389	8.05797e-05
Peg10	35.4627	3.41647e-29
Per1	1.87332	0.0403693
Pfkfb3	1.71428	0.00231457
Pfkl	3.38039	5.09347e-25
Pfkp	1.70987	6.82593e-05
Pgam1	1.47817	0.000315527
Pgd	1.25439	0.00239711
Pgf	5.02364	0.00857543
Pgk1	2.36991	1.07908e-17
Pgm1	2.05642	5.70215e-07
Phf23	1.48843	0.0020064
Phlda1	11.0592	6.39487e-42
Phldb3	2.8412	4.59191e-05
Pi4k2b	1.72455	0.0479333
Pi4ka	1.37042	0.0280316
Pias4	1.51792	0.00946022
Picalm	1.3625	0.0117201
Piezo1	2.38713	0.000311051
Pik3cd	1.45655	6.61934e-05
Pilra	6.10442	5.5921e-77
Pilrb1	2.91623	5.68314e-22
Pilrb2	2.05442	8.69481e-08
Pim1	1.29288	0.0111537
Pim2	6.14981	2.71874e-136
Pip5k1a	1.5877	0.024616
Pla2g4a	1.26397	0.0215212
Plaur	3.28132	3.65348e-47
Plbd1	2.94663	9.16066e-06
Plec	1.31641	0.0278579
Plek	1.51083	8.2459e-07
Plekhg3	1.46859	0.00657299
Plin2	1.39956	0.00355024
Plk3	1.62506	0.0239393
Plod1	1.69643	0.000497291
Plp2	3.71067	6.63134e-16
Plscr1	4.74376	1.27547e-05
Pmaip1	1.88646	1.33665e-06
Pnkp	1.34677	0.0118039
Pno1	2.15936	3.53554e-05
Pogk	2.66631	1.83999e-05
Pole4	1.65829	0.000229309
Polr2c	1.32912	0.0163741
Polr2d	2.39317	0.000159621
Polr3e	2.06161	0.00103008
Pom121	1.39829	0.0371081
Pon3	3.70756	7.42239e-17
Pot1b	1.61384	0.0217553
Pou2f2	7.07582	1.11331e-48
Ppa1	1.7291	0.00860721
Ppard	2.12779	4.48886e-05
Ppbp	7.41195	4.27507e-27
Ppfibp2	3.35306	4.50649e-26
Ppme1	1.89525	7.99871e-08
Ppp1r2	1.37527	0.0131868
Ppp1r3b	1.67416	0.00782281
Ppp2cb	1.58126	1.45859e-07
Ppp2r1a	1.31278	0.012617
Ppp2r1b	1.65511	0.00540421
Ppp2r2d	1.52118	0.000169666
Ppp3r1	1.44477	0.00161598
Pqbp1	1.67512	3.55844e-05
Prdm1	2.69781	0.019729
Prelid1	1.83574	1.1742e-12
Prelid3b	1.60606	8.79065e-05
Prkag1	1.31621	0.0181511
Prkcb	1.6148	3.0187e-12
Prkch	2.42663	3.29965e-05
Prmt1	1.44305	0.0305904
Procr	6.02582	6.55241e-25
Prpf3	1.58119	0.00188068
Prpf31	1.74981	0.000839655
Psma1	1.32953	0.0121022
Psma2	1.23983	0.0296228
Psmb2	1.55672	0.0142454
Psmb5	1.65625	7.03726e-07
Psmb6	1.44981	0.00184439
Psmb7	1.44887	0.000256781
Psmc2	1.43069	0.000201865
Psmc3	1.53543	0.00104212
Psmc5	1.71723	0.000674301
Psmc6	1.32823	0.00490828
Psmd1	1.81532	2.05723e-05
Psmd11	1.67658	7.63576e-05
Psmd14	1.57979	9.88842e-06
Psmd2	1.37415	0.0490397
Psmd3	1.42747	0.0288982
Psmd5	1.48467	0.00532216
Psmd6	1.41616	0.0252033
Psmd8	1.37047	0.00221391
Pspc1	1.9107	0.0259729
Ptbp1	1.47957	0.00128909
Ptdss1	1.53517	0.000164033
Pten	1.3842	0.0151827
Ptges	1.57618	0.0419377
Ptges3	1.5726	8.2097e-05
Ptgs1	1.52329	8.55477e-06
Ptgs2	8.71067	5.9464e-49
Ptp4a1	1.45731	0.00384456
Ptpmt1	1.56939	0.00307706
Ptpn11	1.66903	4.69685e-08
Ptpn2	1.42907	0.00765964
Ptpn9	1.79638	3.01006e-05
Purb	1.23772	0.0174017
Qrich1	1.39875	0.0172708
Rab10	1.26728	0.0205823
Rab20	2.25083	8.33952e-10
Rab6a	1.5088	0.00029239
Rab7	1.43998	0.000666127
Rabgef1	1.88564	0.000922179
Rabggtb	1.5106	0.00813327
Rad23b	1.62163	9.60538e-06
Rai14	2.67742	0.0341817
Ralgapa1	1.75417	0.00262897
Ralgds	2.32129	0.0239694
Ran	1.52308	1.50411e-06
Ranbp1	1.50496	0.0127398
Ranbp3	1.27718	0.0266026
Rap1gap2	1.35735	0.0176521
Rapgef1	1.34733	0.00972488
Rasa2	1.84141	0.000337798
Rasgrp4	1.29342	0.00139136
Rassf4	1.39196	0.000969338
Rb1	1.47214	0.00980908
Rbm18	1.47855	0.020831
Rbm3	1.41717	0.00324592
Rbm4b	1.76398	0.00384456
Rbms1	1.48505	4.67834e-08
Rbmx2	1.71209	0.0477508
Rbpj	1.34026	0.00813327
Rcn1	1.47983	0.00285685
Rcor1	1.70181	1.42135e-05
Relb	1.41504	0.042837
Relt	1.23147	0.0240121
Rexo2	1.37499	0.0221003
Rffl	1.49156	0.00745789
Rfx7	1.26668	0.0341418
Rgcc	2.98838	5.01646e-18
Rgs10	2.4339	6.98083e-06
Rgs14	1.3056	0.0175324
Rhbdf2	1.7287	0.0156047
Rheb	1.34516	0.00045178
Rhoh	1.55491	4.60467e-05
Rhoq	1.99546	0.0277811
Ric1	2.2535	0.000861508
Rilpl2	2.92996	1.2815e-25
Ripk3	2.69973	5.86499e-05
Rlf	1.48954	0.0469642
Rmi2	1.93995	0.00340984
Rnf11	1.79101	1.09584e-08
Rnf121	1.68922	0.0166729
Rnf126	1.76816	0.000698948
Rnf128	4.62017	2.02979e-25
Rnf19b	1.33889	0.02281
Rpl10	1.55879	0.000297951
Rpl10-ps3	1.65084	0.0152463
Rpl7a	1.26595	0.0163741
Rpl7l1	1.35419	0.034899
Rpn2	1.29915	0.0383326
Rps19bp1	2.07309	0.00652509
Rps2	1.34404	0.00074315
Rps26	1.25791	0.045368
Rras	1.35332	0.00633561
Rrp1b	2.10446	0.0483447
Rtn3	1.31077	0.000859343
Runx1	2.07354	4.50525e-14
Runx2	1.4597	0.00335414
Runx2os1	3.40892	0.00104277
Runx3	1.45635	0.00614271
Ruvbl2	1.8693	8.19589e-06
Rybp	1.61147	0.000340475
S100a8	8.58733	5.58772e-08
S1pr1	1.56348	0.000114368
Saa1	3.01144	0.0185942
Samd4b	1.39577	0.0211182
Samd8	1.96538	0.000613416
Samsn1	1.33839	0.000828731
Sar1a	1.37733	0.00260758
Sbds	1.33674	0.0146916
Sbno2	1.62481	2.46046e-07
Sc5d	1.57734	0.00255879
Scyl2	1.43228	0.0389785
Sdad1	1.60467	0.0121766
Sdc4	3.40189	1.96361e-06
Sde2	1.38793	0.00842081
Sec13	1.34313	0.0137412
Sec22b	1.42229	0.0139298
Sec23b	1.38162	0.0418705
Sec61a1	1.3797	0.00707079
Sec61a2	2.73217	0.0307936
Sec61g	1.63151	0.00113292
Secisbp2l	1.3553	0.0469476
Seh1l	1.48739	0.00842081
Sel1l	1.30413	0.023696
Selenon	1.53769	0.0015577
Selenos	1.55218	0.000390572
Sem1	1.25214	0.0494187
Sema4a	1.95484	5.67609e-11
Septin11	1.47794	0.0253755
Septin7	1.3354	0.000997486
Serbp1	1.20037	0.047667
Serf1	2.7194	0.00798799
Serpinb2	1.43296	0.00253085
Serpine1	5.11121	2.11872e-11
Sertad1	1.6486	0.0151827
Sesn2	1.65445	3.80097e-05
Set	1.49561	3.79688e-06
Setd5	1.86847	0.00262897
Sf1	1.27842	0.0304252
Sf3b6	1.26558	0.0426846
Sfpq	1.5601	2.73551e-06
Sgce	7.79089	9.95958e-05
Sgms2	2.03859	1.17841e-05
Sgpl1	1.43403	0.0149147
Sh3gl1	1.42835	0.0173839
Sin3b	1.24829	0.0376969
Skil	1.56804	0.000193301
Slamf1	10.104	1.11764e-12
Slc11a1	2.82474	6.88393e-22
Slc15a3	1.62581	0.0182891
Slc16a1	12.8335	0.0027334
Slc16a3	1.94418	8.57308e-14
Slc16a6	1.65579	1.44792e-07
Slc20a1	1.59208	0.0447814
Slc24a3	1.78363	6.6013e-08
Slc25a25	2.57474	1.97898e-07
Slc27a4	1.70095	2.51384e-08
Slc2a1	2.5889	2.90906e-10
Slc2a6	1.73383	0.0023966
Slc35a3	1.46787	0.0152502
Slc35b1	1.59807	0.0185313
Slc35f5	1.97588	0.00547896
Slc38a1	1.31652	0.0332025
Slc39a14	4.25831	3.83373e-06
Slc39a4	2.03556	5.70188e-08
Slc39a6	1.87617	0.0168248
Slc3a2	1.50369	8.70496e-05
Slc41a2	2.53472	0.00781688
Slc4a2	1.71663	0.000241908
Slc6a6	1.46636	4.23004e-05
Slc6a9	3.10285	0.0102371
Slc7a1	1.55385	0.00632846
Slc7a11	5.64123	3.66227e-66
Slc7a2	2.20979	8.08987e-06
Slc7a5	2.95391	0.00969398
Slc7a8	1.3991	0.0166729
Slpi	1.85937	2.07576e-06
Smap1	1.26058	0.0314612
Smarca4	1.43021	0.00211541
Smarca5	1.47547	0.000688617
Smarcb1	1.42063	0.0406103
Smim3	1.73827	2.32374e-09
Smndc1	1.31491	0.00738623
Smox	1.66311	0.0117938
Smpd5	8.49076	4.29794e-20
Smurf1	2.53829	2.62135e-11
Snhg1	1.973	2.91772e-05
Snhg6	1.78329	0.0194407
Snu13	1.32174	0.0209381
Snx18	2.07507	0.000990852
Snx25	2.84848	2.05723e-05
Snx3	1.31754	0.000771057
Snx6	1.27653	0.0133419
Socs1	1.73493	1.10915e-09
Socs2	1.9508	1.81742e-12
Socs3	4.10222	3.45322e-15
Sod2	1.57247	0.0131473
Sorl1	1.35929	0.000584351
Spcs2	1.63142	1.43481e-06
Spcs3	1.97285	7.14459e-09
Spen	1.35064	0.0213244
Spint1	39.8971	4.82309e-07
Spred1	2.42668	1.93796e-05
Spred2	1.97989	0.000330052
Sptan1	1.39216	0.000352066
Sqstm1	1.31756	0.00635832
Sra1	1.45951	7.7321e-05
Srebf1	1.56435	0.00628325
Srebf2	1.31184	0.0157115
Srf	1.35137	0.0102955
Srp72	1.41612	0.00418001
Srpr	1.43825	0.0015307
Srprb	1.47954	0.0111288
Srrt	1.43518	0.00029134
Srsf10	1.5229	0.00444403
Srsf2	1.3738	0.00355669
Srsf3	1.45967	0.000330646
Srsf9	1.58133	0.00748228
Srxn1	2.15256	4.9644e-11
Ssr1	1.3997	0.00128105
Ssr2	1.5729	0.0157718
Ssr3	1.85708	1.0101e-09
St13	1.85929	7.33589e-07
St3gal1	1.38216	0.00663538
St3gal4	1.34725	0.00894526
St6galnac5	2.09563	0.0115587
Stap1	2.00902	6.02694e-09
Stat3	1.35646	0.00345854
Stfa3	6.4625	2.12026e-12
Stip1	2.28745	3.22494e-13
Stk38l	2.51624	0.0426533
Stk40	1.82765	1.15727e-08
Ston2	2.18751	5.00252e-10
Strn	1.4071	0.0145338
Stt3b	1.68389	4.8053e-06
Stx11	1.81139	4.69804e-09
Stx12	1.45822	0.00184772
Stx7	1.28469	0.0417875
Stxbp5	1.44381	0.00124134
Surf4	1.35164	0.00554959
Susd6	1.52102	0.000183415
Syap1	1.4078	0.0329416
Syce2	1.88272	0.0202844
Syncrip	1.60198	3.8524e-05
Sys1	1.34772	0.00712222
Syt7	6.6915	2.68397e-07
Szrd1	1.36639	0.00914168
Taf5l	1.5436	0.0439333
Tagln2	1.59453	2.51045e-07
Tapt1	1.43122	0.00803812
Tardbp	1.26013	0.0430306
Tarm1	3.29649	3.32672e-12
Tatdn2	1.80414	0.00048615
Tbc1d1	2.00858	2.06629e-08
Tbcb	1.28958	0.0405501
Tcerg1	1.91581	0.000234935
Tcp1	1.56301	0.00124974
Tdg	1.78719	7.35325e-07
Tec	2.02181	2.1686e-17
Tes	1.28235	0.00399249
Tfg	1.42026	0.00547896
Tfrc	3.0888	2.98667e-09
Tgfb1	2.18909	4.7105e-15
Tgfbr1	1.33431	0.0218875
Tgif1	2.21346	5.69205e-05
Thap4	1.98094	0.000106309
Thbs1	3.65068	4.22397e-28
Tiam1	13.2026	4.80623e-23
Timm17a	1.43734	0.0196491
Timm17b	1.64592	0.000331146
Timm8a1	3.10532	0.00162147
Timm8b	1.67924	0.00919497
Timm9	1.90371	0.0121885
Timp1	3.16614	8.11134e-06
Tinagl1	2.27913	9.30252e-06
Tiparp	3.10166	7.89497e-22
Tlr4	1.71782	0.00325263
Tm2d2	1.2841	0.0217546
Tma16	2.31772	2.04999e-05
Tmbim4	1.4804	1.3142e-06
Tmed2	1.27704	0.0245515
Tmed5	1.528	9.59943e-05
Tmem119	1.9198	0.00158491
Tmem168	1.36009	0.0485086
Tmem189	2.39187	3.11969e-16
Tmem248	1.35392	0.0233773
Tmem30a	1.31444	0.0068295
Tmem38b	2.23625	0.000737017
Tmem39a	1.59229	0.0437843
Tmem41b	1.49648	0.0110705
Tmem51	2.50933	4.4843e-06
Tmem62	1.61282	0.0364125
Tnf	5.84764	5.76274e-23
Tnfaip2	1.43697	0.00543734
Tnfaip3	2.27042	1.49583e-11
Tnfaip8	1.26198	0.00417922
Tnfrsf12a	2.75199	2.50195e-06
Tnfrsf18	1.49482	0.0324217
Tnfrsf1b	1.8789	1.66555e-05
Tnfrsf26	2.04184	6.75292e-06
Tnfrsf9	3.15433	0.0465245
Tnfsf9	3.5512	0.00210677
Tnip1	2.15613	3.55943e-06
Tnip2	2.01993	0.0131141
Tnpo2	1.6515	0.0032652
Tns1	2.686	0.0077885
Tob2	1.43773	0.0108968
Tollip	1.35111	0.0421372
Tomm20	1.46256	0.000679105
Top1	1.69924	0.00113543
Tpd52	1.89534	5.90233e-07
Tpi1	3.27526	1.61085e-28
Tpm4	1.75638	0.0022641
Tra2b	1.25203	0.0335486
Traf1	2.05019	0.0194695
Trappc4	1.39753	0.0146736
Trappc6b	1.27928	0.00141337
Trem1	27.2925	4.44919e-90
Trem3	4.35158	9.58081e-07
Treml2	1.47574	4.16675e-08
Trerf1	1.26726	0.00803812
Trib1	1.72809	2.0333e-11
Trim13	2.24977	0.0473128
Triobp	1.3679	0.0108344
Trir	1.34585	0.000885161
Trpv2	1.94954	8.63052e-06
Ttc19	1.66796	0.00537208
Ttc39b	1.36028	0.00521192
Ttpal	2.20552	0.00334768
Tuba1b	1.58033	6.2707e-07
Tuba1c	1.23216	0.0413001
Tuba4a	1.38536	0.00325263
Tuba8	1.34878	0.0029389
Tubb4b	1.42938	0.000447133
Tubb6	2.06911	9.19028e-07
Twsg1	2.47854	0.000520038
Txk	6.03407	0.0115587
Txn1	1.22463	0.0496851
Txn2	1.29597	0.0197013
Txndc9	1.24174	0.0391726
Txnl1	1.54537	0.000348508
Txnrd1	2.73666	1.023e-19
U2af2	1.34345	0.000122806
U90926	18.5256	7.4763e-32
Uba5	1.50786	0.0200917
Ubash3b	1.21596	0.0407898
Ube2a	1.51217	0.000230219
Ube2d3	1.3218	7.36568e-05
Ube2f	1.66905	3.54602e-05
Ube2g1	1.40379	0.0151827
Ube2i	1.34086	0.00071116
Ube2j1	1.52515	0.000442481
Ube2j2	1.33796	0.0260433
Ube2k	1.55146	5.56469e-08
Ube2l3	1.25582	0.00325263
Ube2m	1.65481	7.53025e-07
Ube2n	1.58253	0.000315029
Ube4a	1.54055	0.0309655
Ubqln1	1.56333	0.000623757
Ubr5	1.39075	0.0236939
Ubxn4	1.41052	0.0004388
Uck2	1.72234	0.000771057
Ufd1	1.30166	0.0183378
Ufm1	1.45083	0.0145941
Ufsp2	1.4715	0.00371467
Uhrf1bp1l	2.14304	1.63741e-07
Unc5b	3.81505	0.000160397
Upp1	4.76902	2.15737e-48
Uqcrfs1	1.33747	0.00738695
Uso1	1.43825	0.00128909
Usp10	1.60985	0.0142013
Usp14	1.68264	0.000486963
Usp16	1.48345	0.0214353
Usp4	1.34628	0.0150156
Uspl1	1.66736	0.000244804
Utp18	1.48337	0.0377674
Utp4	1.83149	0.0228104
Vapa	1.31069	0.0215496
Vapb	1.42364	0.00793674
Vcp	1.21893	0.0265047
Vegfa	5.51738	1.87657e-27
Vmp1	1.95393	6.2707e-07
Vnn3	18.1142	0.00339349
Vps26a	1.32178	0.0221738
Vps29	1.32733	0.0167724
Vps35	1.26953	0.0338078
Vps37a	1.34815	0.0347824
Vps4a	1.4479	0.0206335
Vps51	2.17372	0.00858101
Wbp4	1.66895	0.000234935
Wdr5	1.92348	7.91785e-06
Wfdc17	2.11706	0.00470923
Wsb1	1.37367	0.00928321
Wsb2	1.34431	0.0430763
Xpo6	1.26864	0.0411495
Yif1a	1.60152	0.000977945
Yif1b	1.91763	0.00238393
Ykt6	1.34815	0.0152897
Ywhae	1.39168	0.000193236
Ywhag	1.59834	0.00164856
Zbtb4	1.44571	0.0336812
Zbtb7a	1.31321	0.0124448
Zbtb7b	1.35267	0.00456169
Zc3h12a	3.02545	4.24493e-15
Zc3h12c	3.50973	0.0004318
Zc3h15	1.4665	0.00496314
Zc3h18	1.29268	0.0293557
Zcrb1	1.53606	2.19731e-06
Zdhhc2	20.2763	0.00884768
Zdhhc21	1.87258	0.002855
Zfand3	1.4356	0.00108315
Zfp207	1.33249	0.000919013
Zfp36l1	2.20528	1.22757e-07
Zfp595	1.91336	0.0163521
Zfp655	1.4971	0.0282984
Zfp91	1.35079	0.00425419
Zfpm1	1.63515	0.0258947
Zmynd19	3.15062	0.0108344
Zranb1	1.33827	0.0043829
Zwint	1.30334	0.00307365
Zzz3	1.44728	0.0416
