# Supplementary material for: Transcriptional Profiling of Mouse Eosinophils Identifies Distinct Gene Signatures Following Cellular Activation
Source: Front Immunol. 2021 Dec 14;12:802839. doi: 10.3389/fimmu.2021.802839 (PMC8712732; doi:10.3389/fimmu.2021.802839)
Supplement: Supplementary file 11 [file Table_11.xlsx]

## Sheet: Sheet1
E. coli Downregulated
gene_symbol	foldChange	padj
Clec12a	-13.2637	2.12e-61
Smpdl3a	-4.33087	9.88e-54
Ifit1bl1	-7.86693	1.66e-46
Krt80	-19.1734	2.09e-46
Ogfrl1	-4.33844	8.9e-38
Gm35853	-12.4147	4.28e-36
Itga4	-3.36217	1.73e-34
Tmem71	-2.75335	3.31e-34
Pglyrp1	-3.9006	7.87e-31
Rnase6	-2.9487	7.45e-30
Tmem86a	-8.68029	2.08e-29
Cd180	-5.01816	1.41e-27
Tent5c	-3.14079	7.21e-25
Mylk3	-5.42029	5.04e-24
Tspan13	-3.25731	1.36e-23
Ptpn18	-3.73358	1.9e-23
Gm21188	-2.4834	2.35e-22
Gpnmb	-5.46087	2.1e-20
Itgb3	-4.02784	2.92e-20
Itgb7	-2.82695	3.36e-20
Psmb9	-2.48828	5.48e-20
Ccdc125	-4.11059	8.1e-20
Ctse	-2.20513	3.08e-19
Sp110	-2.09975	9.89e-19
Klhl24	-2.96819	1.02e-18
Arhgap18	-2.50645	1.79e-18
Tmem140	-2.27	2.36e-18
Chn2	-5.93162	2.92e-18
Glipr1	-2.40037	3.31e-18
Hacd4	-2.04262	3.79e-18
Marco	-3.22264	7.03e-18
Fanca	-8.07197	9.01e-18
Selenom	-3.32142	1.12e-17
Egr1	-3.11266	1.15e-17
N4bp2l1	-2.0343	1.16e-17
Dhrs3	-4.26553	2.69e-17
Tgfbi	-2.8528	2.89e-17
Iqgap2	-2.73895	6.27e-17
Ifit3b	-3.28891	1.03e-16
Slfn5	-1.9779	1.46e-16
Ypel3	-1.93072	1.61e-16
Alox12e	-3.38666	1.75e-16
Tsc22d3	-4.55871	2.06e-16
Uba7	-2.10759	4.28e-16
Ifit2	-3.32736	5.55e-16
Il16	-3.76923	6.52e-16
Baiap2	-2.05885	1.02e-15
Inpp5j	-2.03673	1.03e-15
Cyp4v3	-3.76713	1.11e-15
Lrmp	-3.25539	1.56e-15
Ifi47	-2.09946	2.05e-15
Ap1s2	-2.224	2.61e-15
Gsto1	-2.60606	3.65e-15
Rgs2	-1.96927	4.24e-15
Mdh1	-2.60807	5.23e-15
Epsti1	-2.63841	6.3e-15
Ffar2	-2.27848	8.56e-15
Sptbn1	-2.25544	9.85e-15
Il5ra	-2.49691	9.91e-15
Herc6	-2.3918	1.13e-14
Fos	-3.42617	1.55e-14
Atxn7	-2.40064	2.34e-14
Cdc42ep3	-2.16631	2.56e-14
Retnlg	-1.99251	6.04e-14
Pla2g3	-7.60607	6.51e-14
Nxpe4	-3.36535	9.85e-14
Trim30b	-1.87881	1.15e-13
Rab29	-2.42666	2.31e-13
Setdb2	-3.72409	2.97e-13
Gadd45a	-1.90845	4.76e-13
Arhgef18	-6.13828	6.72e-13
Irf1	-1.66261	7e-13
Phf11c	-2.87107	7.53e-13
Gbp8	-5.40363	8.23e-13
Ptpn22	-2.52961	8.55e-13
Trafd1	-1.84944	8.79e-13
Ms4a4c	-3.3058	9.08e-13
Ssh2	-1.84449	1e-12
Tesc	-2.23776	1.07e-12
Oas3	-2.03329	1.13e-12
Itga2	-5.1418	1.32e-12
Pdcd4	-6.1316	1.45e-12
Abcg3	-9.54838	2.7e-12
Nrm	-3.197	2.7e-12
Zfhx3	-4.23461	2.93e-12
Gm31520	-22.3726	3.02e-12
Frat2	-3.87463	3.32e-12
Arhgap25	-1.76718	3.33e-12
Pink1	-2.11171	3.52e-12
Gbp7	-2.17504	3.74e-12
Ms4a6b	-4.15046	4.11e-12
Kif21b	-2.13627	5.61e-12
Tagap	-2.71251	5.78e-12
Ndrg3	-5.58727	7.5e-12
Sytl1	-3.57717	8.72e-12
Eef2k	-2.05641	9.01e-12
Ikzf2	-3.75806	9.12e-12
Igf1	-8.22316	1.14e-11
Gbp9	-2.10091	1.25e-11
Stat2	-1.89573	1.6e-11
Serpinb1a	-3.12474	2.31e-11
Klra2	-2.00614	2.38e-11
Nlrp12	-3.25865	2.66e-11
Inpp4b	-32.7506	2.98e-11
Rbm43	-1.91025	3.08e-11
Mx1	-3.08357	3.08e-11
Crot	-3.14771	3.74e-11
Sh3bp2	-2.26994	4.05e-11
Armc3	-6.17128	4.11e-11
Xdh	-3.1121	4.17e-11
Ccpg1	-1.81652	4.75e-11
Tmigd3	-2.82392	4.96e-11
S100a10	-2.09844	5.82e-11
Mylk	-3.3852	8.09e-11
Tmcc3	-1.90753	9.97e-11
Foxp1	-2.63528	1e-10
Pdlim1	-1.6764	1.07e-10
Ctsa	-2.55497	1.09e-10
Btg2	-1.75824	1.12e-10
4930523C07Rik	-2.29886	1.16e-10
Fam174b	-6.06569	1.27e-10
Siglecg	-1.7369	1.81e-10
Cd34	-9.58973	2.42e-10
Fabp5	-3.263	2.52e-10
Dusp1	-2.74005	2.96e-10
Sting1	-3.03605	3.92e-10
Slfn8	-1.67067	4.45e-10
Stk19	-2.39817	4.47e-10
Tcp11l2	-2.31122	4.63e-10
Arhgef6	-2.08188	4.63e-10
Gm5431	-2.9411	4.63e-10
Pcyox1	-3.46661	6.88e-10
Stat1	-1.69465	7.03e-10
Evl	-2.02185	7.39e-10
Rbm38	-2.67949	7.65e-10
Palm	-2.19721	7.95e-10
Klrb1f	-10.8627	9.51e-10
Apobec3	-1.93859	9.64e-10
Cmpk2	-2.32503	9.67e-10
Sla	-1.72705	1.37e-09
4930581F22Rik	-2.47994	1.37e-09
Daglb	-3.92127	1.65e-09
Pdzd2	-5.45013	1.78e-09
Snap47	-3.89999	1.89e-09
Tm6sf1	-2.45322	2.07e-09
Ly86	-3.13375	2.82e-09
Sell	-1.7293	2.86e-09
Ppcdc	-2.52472	2.86e-09
Itpr1	-4.15891	3.08e-09
Unc93b1	-1.85495	3.17e-09
Oit3	-3.55629	4.64e-09
Fam3b	-6.06679	4.93e-09
Ly6i	-2.00317	5.49e-09
Tle5	-2.04597	7.24e-09
Lsp1	-4.26295	7.54e-09
Crip1	-4.19512	7.91e-09
Rnf144b	-1.84585	8.15e-09
Tmcc1	-1.71059	9.36e-09
Anxa1	-3.20418	9.56e-09
Stx3	-1.74987	9.7e-09
Gm39556	-2.54402	1.08e-08
Klf2	-1.84748	1.17e-08
Calcoco1	-2.75987	1.35e-08
Prkacb	-2.22672	1.35e-08
Sord	-3.79176	1.56e-08
Rsu1	-1.56764	1.71e-08
Adgre5	-1.66291	1.76e-08
Uvrag	-1.73058	1.87e-08
Tpst1	-2.48519	1.93e-08
Slc6a4	-2.20568	2e-08
Abcd1	-2.32324	2.02e-08
Rnpep	-2.19145	2.07e-08
Trim34a	-1.82859	2.17e-08
Psd3	-6.66211	2.41e-08
Ly6c1	-2.63291	2.51e-08
Tbc1d8	-1.67126	2.6e-08
2610035D17Rik	-3.37392	2.61e-08
Ly6a	-2.2508	3.31e-08
Cbx8	-4.1737	3.48e-08
Mctp2	-2.93231	3.69e-08
Abhd4	-1.98722	3.81e-08
Irgm2	-1.63981	4.48e-08
Stard3	-1.65105	4.96e-08
Haus4	-5.72202	5.39e-08
Khk	-6.22292	5.51e-08
Slc50a1	-2.25983	5.6e-08
Hmox2	-1.59751	5.97e-08
Cmc2	-2.64928	6e-08
Slc35e3	-3.18809	6.49e-08
Ltb	-2.27872	6.64e-08
Adss	-1.56835	6.64e-08
Hcst	-2.35353	6.76e-08
Naip5	-1.83633	6.8e-08
Tmem59	-1.69685	7.7e-08
Rnase4	-4.48513	1.01e-07
Plaat3	-2.92361	1.06e-07
Jade2	-2.98254	1.14e-07
Dhrs7	-2.36344	1.21e-07
Grn	-1.73156	1.5e-07
Calhm2	-4.35145	1.79e-07
Atp13a2	-1.99562	1.83e-07
Adgrg5	-6.45821	1.83e-07
Scp2	-1.87701	1.89e-07
Carns1	-3.20313	1.91e-07
Serpina11	-2.49855	1.92e-07
Tap2	-1.52704	2.03e-07
Parp14	-1.58686	2.1e-07
Gm5150	-3.87209	2.2e-07
Septin1	-1.88746	2.35e-07
H1f2	-2.70335	2.46e-07
Gimap1	-4.35402	2.56e-07
Tm7sf3	-2.86624	2.57e-07
Anapc5	-1.64924	2.57e-07
Specc1	-2.49374	2.83e-07
Mia2	-1.60337	2.85e-07
Mafb	-3.75219	2.85e-07
Serpinb9	-2.77842	2.86e-07
Cpt1a	-2.52114	2.86e-07
Tor3a	-1.83972	3.1e-07
Pcmtd2	-2.12586	3.12e-07
Crybg1	-2.1388	3.35e-07
Apobec1	-1.77613	3.63e-07
Cnp	-1.84731	3.76e-07
Tep1	-2.68559	3.81e-07
Gpr137b	-2.02879	4.27e-07
Cyp4f13	-2.09834	4.31e-07
Selenop	-3.08539	4.36e-07
Stk38	-1.53901	4.84e-07
6430548M08Rik	-1.74511	5.03e-07
2310001H17Rik	-1.85452	5.32e-07
Prr5l	-1.69881	5.53e-07
Ulk1	-1.96651	5.56e-07
Cd36	-2.59913	5.83e-07
Unc119	-1.85064	6.27e-07
Adk	-2.28998	6.4e-07
Oasl2	-1.53945	6.63e-07
Zer1	-2.05953	6.72e-07
Hvcn1	-1.9363	7.04e-07
Ighm	-3.42656	7.42e-07
Lamtor2	-2.20132	7.44e-07
Plac8	-1.85294	7.65e-07
Dxo	-2.15792	8.21e-07
E230014E18Rik	-5.82934	8.49e-07
Dbnl	-1.51067	8.97e-07
Foxn3	-2.51719	9.48e-07
Trp53inp1	-2.93412	9.58e-07
Aif1	-19.2809	9.64e-07
Mxd4	-1.93988	1.04e-06
Papss2	-5.08662	1.04e-06
Atp8b5	-25.5406	1.04e-06
Ganc	-3.36786	1.34e-06
Pithd1	-1.91331	1.36e-06
Agfg2	-3.05431	1.43e-06
St3gal5	-2.72645	1.47e-06
Rgl1	-1.8235	1.48e-06
Clec7a	-1.80079	1.58e-06
Rhob	-1.82405	1.6e-06
Ankrd44	-1.61607	1.65e-06
Rogdi	-2.54786	1.8e-06
Rbl2	-1.92421	1.85e-06
Usp3	-1.76523	1.89e-06
Cbx7	-3.5097	1.89e-06
Casp6	-3.08986	2.09e-06
Dap	-1.82004	2.34e-06
4930412C18Rik	-3.24663	2.36e-06
Spaca9	-5.39919	2.41e-06
Cbx2	-7.97807	2.44e-06
Rfc2	-1.66918	2.5e-06
Rhobtb1	-2.32516	2.71e-06
Crebrf	-1.95227	2.8e-06
Ptger4	-2.69193	3.19e-06
Akr1b10	-3.55925	3.25e-06
Peg13	-2.41762	3.28e-06
Mapre2	-1.89214	3.38e-06
E130215H24Rik	-2.28562	3.39e-06
Siglecf	-1.57427	3.45e-06
Zeb2os	-5.24711	3.51e-06
Rasa3	-1.61388	3.51e-06
Plxna4os1	-5.23178	3.55e-06
Agap1	-2.88358	3.55e-06
Xpc	-2.25597	3.55e-06
Kctd12b	-9.01119	3.57e-06
Lmo2	-1.76102	3.78e-06
Dock5	-2.17815	3.78e-06
Gpr65	-1.66752	3.84e-06
Itpr2	-2.13355	3.93e-06
Ubald1	-1.73374	3.94e-06
Wbp1	-2.76747	3.98e-06
Abcc5	-1.73592	4.03e-06
Ramp3	-8.01243	4.03e-06
Bank1	-1.72419	4.07e-06
Parp11	-1.81281	4.25e-06
Rit1	-1.67245	4.28e-06
Stx2	-2.05275	4.56e-06
Abca2	-5.40239	4.6e-06
Cox7a2l	-1.53607	4.61e-06
Dtx3l	-1.5311	4.69e-06
Cst7	-2.23003	4.69e-06
Timd4	-2.99762	4.72e-06
Gm28417	-8.74625	4.78e-06
Eif4ebp2	-1.61486	4.91e-06
Dhx58	-1.74354	4.93e-06
Padi2	-3.71502	5.03e-06
1600010M07Rik	-2.88795	5.1e-06
Slc38a9	-2.00735	5.27e-06
Irgm1	-1.63386	5.75e-06
Nectin4	-2.68968	6.23e-06
Scpep1	-1.8475	6.4e-06
Asxl1	-1.60671	6.55e-06
Rassf3	-2.01798	6.81e-06
Fbxl20	-1.86615	7.3e-06
1600014C10Rik	-1.43345	7.36e-06
Gnpda1	-2.54102	7.46e-06
Cd79a	-2.74222	7.77e-06
P2ry10b	-2.38401	7.89e-06
Ttc39c	-1.80699	7.92e-06
Marchf1	-1.61913	7.92e-06
Ccng2	-1.65194	8.08e-06
Xaf1	-1.4574	8.69e-06
Kiz	-4.07916	8.78e-06
Man2b1	-1.58254	8.78e-06
Tprgl	-1.5034	9.16e-06
Svip	-8.3128	1.03e-05
Rasgef1b	-3.98608	1.06e-05
Fkbp4	-1.96403	1.08e-05
Mettl7a1	-3.71738	1.12e-05
Gm6545	-4.04477	1.14e-05
Map4k2	-1.82849	1.14e-05
Ak8	-5.70322	1.18e-05
Dleu2	-1.96704	1.18e-05
Rps6kc1	-1.61359	1.33e-05
Mtarc2	-2.01847	1.34e-05
Rab7b	-2.97859	1.35e-05
Rxrb	-1.93522	1.45e-05
Phf11b	-2.0068	1.53e-05
Mrtfa	-1.55192	1.53e-05
Tmem50a	-1.45841	1.58e-05
Nsmaf	-2.30417	1.58e-05
Slc12a9	-2.06843	1.6e-05
Heca	-1.66136	1.67e-05
D2hgdh	-3.91825	1.78e-05
Sntb1	-7.78774	1.82e-05
Ubac2	-1.7061	1.99e-05
Smad1	-2.40621	2.05e-05
Svil	-2.08561	2.26e-05
Cbx4	-1.7956	2.28e-05
Stxbp3	-1.52416	2.3e-05
Dgka	-1.84258	2.61e-05
Vcpip1	-1.72255	2.72e-05
Slamf8	-5.32729	2.9e-05
Aldh2	-1.45613	2.9e-05
Isoc1	-4.29788	2.95e-05
Psmb10	-1.65699	2.96e-05
Bcl6	-3.42767	2.97e-05
Kctd12	-1.6795	3.14e-05
Junb	-1.40595	3.17e-05
Psap	-1.66471	3.37e-05
Ctso	-1.80931	3.42e-05
Acss2	-2.33254	3.54e-05
Lgals3bp	-1.42715	3.58e-05
Ms4a6c	-2.33142	3.58e-05
Tox3	-3.49822	3.61e-05
Pacs1	-1.91946	3.65e-05
Fcgr4	-2.33311	3.67e-05
Mtr	-2.4511	3.71e-05
Mthfsl	-1.72476	3.82e-05
Oas1c	-2.3398	3.94e-05
Pld4	-7.60049	4.01e-05
Sp100	-1.39872	4.07e-05
Arhgap45	-1.41581	4.16e-05
Ly6a2	-1.74123	4.16e-05
Slain1	-5.57465	4.3e-05
Il18bp	-1.76559	4.34e-05
Lair1	-2.63894	4.59e-05
Gpd1l	-3.18821	4.79e-05
Mitd1	-1.84251	4.8e-05
Calhm6	-6.37536	4.82e-05
Dbi	-1.9503	4.91e-05
Tbc1d10c	-1.5123	4.94e-05
Cdkn1b	-1.52605	4.96e-05
Fn1	-2.89814	5.56e-05
Gm36161	-3.04081	5.84e-05
Hdac5	-1.77014	5.87e-05
Mllt3	-5.59038	5.88e-05
Serpinb6b	-3.96308	6.1e-05
A330040F15Rik	-4.58909	6.28e-05
Ptger2	-2.52416	6.28e-05
Nav1	-2.54276	6.36e-05
Srgap2	-2.16646	6.45e-05
Tmem160	-1.99636	6.47e-05
Prmt9	-2.03405	6.49e-05
Isg20	-1.38762	6.64e-05
Fmo5	-2.05884	6.64e-05
Klf6	-1.43075	6.66e-05
Grb7	-3.09558	7.07e-05
Smarca2	-1.69025	7.16e-05
Rabgap1l	-1.81588	7.25e-05
Qdpr	-1.89247	7.51e-05
Dck	-2.30901	7.53e-05
Anxa3	-1.98957	7.84e-05
Ifi27l2a	-1.60507	7.92e-05
Pi16	-3.94487	7.92e-05
Pcmtd1	-1.8626	8.03e-05
Tecr	-1.47304	8.7e-05
Tmem229b	-1.66545	8.76e-05
Rarg	-2.22483	8.76e-05
4933427D14Rik	-3.31409	9e-05
Zfp773	-2.61991	9.09e-05
Panct2	-2.10929	9.16e-05
Tbc1d9b	-1.58473	9.18e-05
Auh	-1.87106	9.72e-05
Map3k15	-2.13175	0.000101
Cetn2	-2.12988	0.000101
Siae	-3.35624	0.000107
Spns3	-2.47498	0.000108
P2ry10	-2.5842	0.000109
H2-Aa	-2.22115	0.00011
Maf1	-1.44349	0.00011
Mov10	-2.2256	0.000114
Cited2	-1.97713	0.000117
Tmem131l	-1.65223	0.000122
Galnt7	-2.77919	0.000126
Dapk2	-2.83455	0.000127
Ifih1	-1.6021	0.000129
Fam241a	-1.65816	0.00013
Mcee	-2.22224	0.00013
Selenbp1	-3.09241	0.000131
Ccdc28a	-3.34022	0.000136
Tnfsf10	-3.35036	0.000137
Pgm2l1	-3.04309	0.000138
Spic	-6.76763	0.000139
Bcas3	-3.2213	0.000139
Septin6	-1.82787	0.000142
Gm20559	-1.56121	0.000141905
Hmgn5	-2.70822	0.000141905
Nudt7	-2.17187	0.000144
Ncoa4	-1.5876	0.000144
Ctss	-1.73068	0.000145
Fcrla	-4.70788	0.000146
Mfge8	-2.61629	0.000149
Jun	-2.12529	0.00015
Oas1b	-1.92456	0.00016
Elk3	-2.21682	0.00016
4732465J04Rik	-5.32838	0.000164
Tspan32	-1.79454	0.000165
Bnip3l	-1.45942	0.000167
Ak3	-1.91405	0.00017
Dgkg	-3.33068	0.000176
Psmb8	-1.41155	0.000177
Hes6	-2.04583	0.000183
Cd68	-2.06646	0.000187
Pip4k2a	-1.44769	0.000189
Vrk1	-1.51414	0.000193
AI427809	-8.53133	0.000199
Gm12216	-5.91263	0.000202
Ube2l6	-2.15322	0.000204162
Wls	-3.41266	0.000204
Gpr137b-ps	-3.24169	0.000209
Cxcl13	-2.34235	0.000216
Traf3ip3	-1.82684	0.000218
Oas2	-1.63935	0.00022
Il15ra	-1.86655	0.000221
Lyz2	-1.84116	0.000235
Smim24	-3.0381	0.00024
Slc30a1	-2.08262	0.00024
Plgrkt	-1.53422	0.000243
Ier2	-1.46246	0.000243
Cela1	-2.53004	0.000243
Rnf213	-1.56045	0.000252
Cmas	-1.51125	0.000255
Cd1d1	-6.32516	0.000255
Rassf2	-1.79097	0.000257
Hsh2d	-1.76146	0.000258
Npepl1	-1.82606	0.000258
Adra2a	-1.97572	0.000264
Cd79b	-3.47684	0.000271
Slc66a2	-1.76101	0.000272
Slc49a4	-2.72951	0.000279
Pip5k1c	-1.53681	0.00028
Dglucy	-2.67319	0.00028
Map1lc3b	-1.3844	0.000281
Tcn2	-1.64072	0.000283
Snw1	-1.42777	0.000285
Themis2	-1.35278	0.000296
Sgk3	-1.8393	0.000298
Setd7	-1.71074	0.000315
Slc25a45	-1.68209	0.00033
Manba	-2.83885	0.000331
Kat2a	-2.83575	0.000331
Pttg1	-1.51929	0.000331
Sgk1	-1.6248	0.00034
Ms4a7	-7.40258	0.000346
Il17ra	-1.51877	0.00035
Otud1	-2.57032	0.000352
Dennd3	-2.24278	0.000358
Acyp1	-2.0839	0.000358
9930111J21Rik2	-3.43811	0.000359
Inpp5k	-1.60865	0.000364
Dhcr24	-2.19074	0.000365
Supt4a	-1.51621	0.000366
Pstpip1	-1.44944	0.000372
Cenpx	-1.87771	0.000397
Hsd17b4	-2.44293	0.00041
H2az2	-1.64327	0.000412
Cryl1	-4.75111	0.000412
Lgals9	-1.34729	0.000416
Ppdpf	-1.94721	0.000416
Cd19	-5.97141	0.000432
Gm12708	-9.17008	0.000433
Dop1b	-1.40688	0.000434
Slc4a7	-1.65759	0.000436
Zbtb34	-1.90539	0.000453
Pde1b	-2.08978	0.00046
Gusb	-1.85342	0.000463
Sun2	-1.49243	0.000463
Hexa	-1.595	0.000484
Mfsd10	-1.82628	0.000485
Cuta	-1.59719	0.000486
G430095P16Rik	-47.1765	0.00049
H2-Q4	-1.65797	0.000494
Rere	-2.03417	0.000497
Ncapd3	-2.60365	0.00051
Slc16a7	-2.76179	0.000514
Zbtb20	-2.66963	0.000515
Slfn1	-1.35595	0.000534
Pdxk	-2.54105	0.000535
Arrdc3	-1.51306	0.000535
Lst1	-1.47698	0.000549
Smap2	-1.57472	0.000551
Rbl1	-1.98149	0.000556
Pts	-1.67541	0.000556
Bscl2	-1.71792	0.000556
Rtp4	-1.37432	0.00057
Tbc1d15	-1.58938	0.000578
Tctn1	-2.1448	0.000589
Rftn1	-2.2435	0.0006
Nhsl2	-1.52125	0.000608
Ppm1k	-2.85046	0.000608
Gm10384	-3.85722	0.000616
Evi2	-1.79833	0.000646
Fry	-2.15093	0.00065
Snn	-5.9643	0.00065
Itm2c	-1.37235	0.000651
Cd5l	-2.50408	0.00067
Zeb1	-1.9748	0.000689
Ccl12	-2.24308	0.000709
Sptssa	-1.8047	0.000711
Myof	-2.22667	0.000711
6030440G07Rik	-8.00544	0.000712
Rnasel	-1.61282	0.000721
Ifit1	-1.53092	0.000729
Parp3	-1.56019	0.000737
G0s2	-2.48113	0.000749
Cd48	-1.43842	0.000749
Ctdsp2	-1.43044	0.000751
Nup210	-2.21714	0.000757
Trim30a	-1.43318	0.000757
Nod1	-2.82765	0.000761
Cryzl2	-4.30197	0.000771
Rnf167	-1.76111	0.000776
Fam53b	-2.39774	0.000778
Oaz2	-1.50296	0.000778
Dock8	-1.30482	0.000809
Irf2	-1.3261	0.000813
Igbp1	-1.67767	0.000813
Samhd1	-1.42946	0.000824
Ahnak	-1.60405	0.000829
Hp1bp3	-1.44965	0.000848
Tmem219	-1.58948	0.000855
Ankrd16	-1.894	0.000865
Spata13	-1.91767	0.000877
Nudt6	-4.33782	0.000879
Parp9	-1.51504	0.00089
Sfi1	-1.56517	0.000919
Lmo4	-1.38884	0.000931
Herc1	-1.5672	0.000946
Ncoa7	-1.66651	0.00096
H2-Q6	-1.79921	0.000966
Rsrp1	-1.45803	0.000974
Fam173a	-2.30135	0.00100892
Itpkb	-1.50432	0.00100923
Plin3	-2.2271	0.00102496
Nlrc5	-1.62014	0.00105092
Fam234a	-1.9093	0.00105382
Hps3	-1.57814	0.00105466
Sdc3	-1.94727	0.0010888
Gm42759	-2.34335	0.00110967
Chek2	-3.40213	0.00111229
Tk2	-1.53009	0.00111317
Zfp706	-1.48776	0.00111709
Nudt4	-1.62315	0.00112617
Nudt16	-1.75268	0.00115108
Acox3	-1.83861	0.00116796
Dhfr	-5.44098	0.0011805
Pik3cg	-1.44235	0.00120911
Ccr7	-2.99915	0.00121507
Atf7ip	-1.43819	0.00126296
Tstd1	-7.29764	0.00128105
Trappc9	-1.75636	0.00128398
Tap1	-1.36125	0.0012891
Rabac1	-1.37348	0.00130331
Mfng	-1.94536	0.00130756
Nt5c3	-1.37503	0.00131477
Gngt2	-1.78313	0.00132332
Ids	-2.07222	0.00135795
Txndc16	-1.86991	0.00138762
Pip5k1b	-2.00822	0.00139494
Fam117b	-1.56703	0.00140654
5330417C22Rik	-4.34836	0.00140903
Rmnd5b	-1.44913	0.00141094
Zfp945	-2.7318	0.00145338
Lta4h	-1.48061	0.0014756
Tiam2	-1.85345	0.00148412
Ddrgk1	-1.60178	0.00149643
Hfe	-3.56769	0.0015027
Fbh1	-1.95556	0.00152446
Igkc	-3.16426	0.0015312
C3	-2.21999	0.00153184
5430405H02Rik	-1.79709	0.00153352
Znrf1	-1.48806	0.00153895
A530010L16Rik	-2.59879	0.00156753
H2aw	-2.04224	0.00156753
Cyp4f18	-1.41156	0.00165011
Spr	-2.96879	0.00167258
Otub2	-2.57797	0.00169218
Plcb2	-1.54095	0.0016928
Fam117a	-1.51067	0.00170053
Gm38192	-2.48447	0.00170987
Ssbp3	-1.52812	0.00177733
Oxr1	-1.69406	0.0018067
Fbxo32	-6.23681	0.00186629
Gpr132	-1.75518	0.00190625
Fam78a	-3.24557	0.00190811
H2-M3	-1.70198	0.00197706
Arhgef3	-1.40338	0.00199991
Clec4a3	-2.48505	0.00199991
Myb	-6.47235	0.00201051
Crtc1	-1.7957	0.00204709
Anxa6	-1.33317	0.00204713
NA	-5.77953	0.00209557
Tspan17	-1.84847	0.00212854
Nr1d2	-1.99474	0.00214499
Foxo4	-1.73682	0.00215104
Nsmce4a	-1.5308	0.00216706
Myo18a	-2.42478	0.00217368
Ccdc6	-1.81464	0.00218362
Arhgap15	-1.69386	0.00221806
Cacnb3	-3.14094	0.00223018
Dym	-2.51363	0.00226007
Cep164	-3.85199	0.00226342
Stradb	-2.17612	0.00227062
Gm47415	-1.40671	0.00227108
Csrp1	-1.53285	0.00227108
Klhl6	-1.37238	0.00227701
Stk11ip	-1.73463	0.00231252
B3galnt1	-2.15125	0.00232254
Pygl	-1.35553	0.00235877
Parp12	-1.36026	0.00237611
Nbdy	-2.81679	0.00237658
Trappc6a	-1.92603	0.00239711
Gm30806	-3.49952	0.00240492
Zfp637	-4.21963	0.00240492
Top2b	-1.46019	0.0024488
Fam126a	-1.43591	0.00246908
Glul	-1.46189	0.00252409
Cbr1	-2.20566	0.00253085
Thra	-4.38848	0.00254123
Zfand4	-5.08513	0.00255038
Ogt	-1.61892	0.00258044
Sgpp1	-1.64065	0.0026047
Fbxw17	-1.75444	0.0026139
Zcchc2	-1.49214	0.0026139
Sipa1	-1.49909	0.00262345
Hcfc1r1	-1.762	0.00263203
Galnt10	-2.24856	0.00263803
Tmem184b	-1.82356	0.00266751
Rnf123	-1.74551	0.00268845
Pak1	-4.4035	0.00269351
Alg6	-3.95886	0.00273155
Ago4	-1.76408	0.00277574
Gbp2b	-28.307	0.00279452
L1cam	-2.11186	0.00279822
Bst2	-1.40182	0.0027994
Vim	-1.53833	0.00286325
Scap	-1.57347	0.00288924
Haao	-4.96013	0.00290261
Fxyd5	-1.41383	0.00304831
Wrn	-1.88456	0.00314222
Cst3	-1.44428	0.00314523
Phf11a	-1.89699	0.0031765
Hsd17b11	-1.54866	0.00327286
Tmem176b	-3.14513	0.00327385
Ifit3	-2.16964	0.00332668
Slc25a28	-1.37715	0.00333378
Ifi30	-1.93483	0.00333378
Entpd1	-1.38608	0.00335893
Gm29562	-1.58021	0.00335989
Ccr5	-1.91335	0.00337022
Cir1	-1.56051	0.00342916
Bicral	-1.60417	0.00346513
Flrt2	-3.4496	0.00350437
Arl11	-2.76756	0.00355024
Srsf5	-1.25034	0.00355024
Eid1	-1.61118	0.00356376
Slfn4	-1.78364	0.00358784
Limd2	-1.36274	0.00361032
Tmed3	-1.67379	0.0036193
Fryl	-1.45491	0.00362329
Ddx58	-1.29839	0.003711
Tmem192	-2.52003	0.00372642
Mapk14	-1.52746	0.00373581
Tmem175	-1.91907	0.0037663
Clk1	-1.45237	0.00376773
Srpk2	-1.29002	0.0037724
Cask	-2.11339	0.00378792
Susd3	-2.99368	0.00378792
Tbc1d4	-2.21892	0.00380012
Rgl2	-1.50199	0.00384744
Map3k5	-1.56492	0.00386779
Cpne3	-1.45067	0.00388581
Ramac	-1.48565	0.0038976
Mast3	-1.53814	0.00390205
4833403J16Rik	-6.3031	0.00390551
Dmpk	-8.45404	0.00395518
Slc22a17	-2.48399	0.00396377
Ezr	-1.39878	0.00399791
Ldhc	-2.06013	0.00401192
Acaa2	-2.75333	0.0040402
Rab6b	-3.89805	0.00405164
Ube2h	-1.48132	0.00406772
E230029C05Rik	-2.97359	0.00411648
Vkorc1	-2.16238	0.00414705
Slc1a5	-1.68184	0.00417922
Gadd45g	-1.90164	0.00418065
Smim20	-1.50646	0.0042239
Ergic3	-1.51104	0.00428793
5430427O19Rik	-2.04431	0.00428794
Fundc1	-1.97711	0.00428794
Mrpl34	-1.57678	0.00429628
Mcur1	-1.38247	0.00429753
Zfp36	-1.45093	0.0043707
Aamdc	-2.58022	0.00440924
Stx16	-1.65563	0.00448024
Ift27	-3.66405	0.00450835
Sec22c	-2.11297	0.00454901
Dapp1	-1.2929	0.00457499
Dnase1l1	-1.57846	0.00460733
Zmynd8	-1.42698	0.00463401
Zfp606	-3.50858	0.00463401
Fam193b	-1.83578	0.00465092
Armc8	-1.47333	0.00471547
Slc38a6	-2.80939	0.0047907
Sh2d1b1	-3.52903	0.0047907
Acrbp	-1.92332	0.0048237
Sft2d2	-1.38916	0.00484692
Dusp23	-2.82046	0.00488701
Ankmy2	-4.19404	0.00495499
Ppa2	-2.34626	0.00505107
Dok3	-1.34951	0.0050515
Gm15133	-4.7145	0.00510322
Arhgap26	-1.87213	0.00517229
Rnf125	-2.66448	0.0051992
Gm36266	-2.50541	0.00521121
Uri1	-1.75836	0.00526696
Gm26510	-3.15251	0.00532196
9330175E14Rik	-1.81811	0.00533531
Psg16	-1.91906	0.00534879
Naxe	-1.69757	0.00546528
Elp3	-2.02508	0.0055181
C030034L19Rik	-3.88743	0.00563639
Samd9l	-1.54386	0.00567417
Ccm2	-1.36767	0.00579752
Trdmt1	-2.64241	0.00582125
Anapc13	-1.56694	0.00587623
Daxx	-1.3184	0.00589566
Fes	-1.29831	0.00589991
Myl12b	-1.35625	0.00597383
Selenoh	-4.67439	0.0059828
Gmfg	-1.40275	0.00599445
Svbp	-1.67793	0.00600703
Pnpla7	-1.27291	0.00600953
Ttc38	-2.30651	0.00604569
Rnf135	-2.03271	0.0061924
Gpx1	-1.42132	0.00621203
Fgfbp3	-14.2942	0.0062619
Ago1	-1.84624	0.00626193
Wdr6	-2.44414	0.00626532
Ccsap	-2.33858	0.00627146
Thap3	-2.28066	0.00627146
Frmd4b	-2.84279	0.00629176
Mat2b	-1.36088	0.00632376
Tnk2	-1.61219	0.00636567
Gm10138	-2.40905	0.00652196
Ilk	-1.4006	0.00652539
Anxa4	-1.71439	0.00657299
A530040E14Rik	-2.79297	0.00671147
Slc37a2	-3.99671	0.00689867
Gpcpd1	-1.41277	0.00691495
Sdccag8	-1.98223	0.00693264
Tnik	-2.08889	0.00695628
Rin3	-1.26936	0.00700919
Nr1h3	-3.28985	0.00705228
Emid1	-2.65294	0.00707079
Inpp1	-1.88824	0.00707079
NA	-2.14564	0.00707079
Zfp831	-2.16068	0.00708013
Gstm4	-2.43965	0.00708989
Anapc2	-1.32577	0.00720279
Klhl18	-1.54177	0.0072171
Slco4c1	-1.89967	0.00724305
Pnpt1	-1.52832	0.0072451
Fblim1	-2.42765	0.0072759
Stk26	-1.8657	0.00742562
Dyrk2	-1.56217	0.00745789
Zkscan14	-1.71665	0.00764454
Rcsd1	-1.36732	0.00765153
Zdhhc4	-1.83978	0.00765964
Pitpnc1	-1.51085	0.00765964
Gstm1	-1.75831	0.00765964
Cbx3	-1.91297	0.00773419
Sat1	-1.36638	0.0077632
Amdhd2	-2.13531	0.00777186
Net1	-2.88836	0.00781057
Ints6l	-2.28689	0.00782697
Cerkl	-5.86823	0.00783405
Pik3ip1	-2.96824	0.00790772
Gltp	-1.40643	0.00791624
Cd300c2	-1.4066	0.00795527
Cenpa	-1.76466	0.00796842
2610507I01Rik	-3.77553	0.00803812
Smim40	-1.78816	0.00804678
Ckb	-1.72331	0.00805276
Acss1	-1.56474	0.00806049
Enpp5	-3.45749	0.00806625
Gng2	-1.40484	0.00813517
Ttc7	-2.06686	0.00813517
Sort1	-1.49599	0.00814392
Lpcat2	-1.30667	0.00830192
Fam102b	-1.54947	0.00833154
Jmy	-2.90906	0.00834291
Tmc6	-1.63216	0.00862305
Ciita	-12.5426	0.00864117
Cyfip2	-1.55802	0.00878784
Vrk2	-1.90139	0.00880214
Slc35c1	-1.54334	0.00901484
Rab3d	-1.59908	0.00904764
Zfp362	-2.29154	0.00905775
Rnaseh2a	-1.98984	0.00905851
Stim1	-1.39235	0.00914168
NA	-2.77811	0.00914168
Padi4	-1.49837	0.00919497
Wdr45	-1.89229	0.00926814
Fech	-1.71457	0.0092832
Ankrd46	-1.5981	0.0093472
Fbxo25	-1.78642	0.00944384
Pik3r5	-1.54496	0.00944384
1700016F12Rik	-1.73652	0.00945416
Slc25a37	-1.90049	0.00954757
Frat1	-3.15875	0.00959119
Rad51d	-2.03221	0.00969973
Senp7	-1.71505	0.00971218
Pdk2	-4.47007	0.00976322
Atox1	-1.46703	0.00978609
Zdhhc7	-1.36488	0.00982716
Dusp28	-2.22306	0.0100816
Gm37758	-1.63595	0.010122
Nipal3	-1.57863	0.0101931
Stn1	-1.66051	0.0102955
Dpy19l1	-3.28046	0.0106074
Rps24	-1.37642	0.0106178
Tmem38a	-1.53833	0.0106777
Cbfa2t3	-1.32982	0.0106917
Polr2g	-1.54207	0.0106917
Camk1	-1.28319	0.0107153
Dtx3	-1.82999	0.0108474
Agrn	-1.71534	0.0108605
Heatr5a	-1.41908	0.0108857
Zrsr1	-1.63481	0.0110133
Nmb	-2.34699	0.0110626
Bmp2	-4.62608	0.0111047
Fam160a2	-2.22294	0.0111087
Rab11fip5	-2.05195	0.0111879
Asb13	-2.89856	0.0111918
Gm47926	-1.92846	0.0112562
Pcgf1	-2.2487	0.011316
Zfp949	-1.94653	0.0115227
Ldlrap1	-1.34175	0.0116121
Vav3	-1.58371	0.0116564
Ltbp1	-5.53947	0.0116661
Prkdc	-3.99344	0.0116728
Tifa	-2.24638	0.0116959
Cdc14b	-1.8995	0.0117938
Iglc3	-4.13984	0.0117938
2510002D24Rik	-1.90606	0.0122062
Gatd1	-1.91406	0.0122229
Ttll3	-1.77528	0.0122229
Ncoa2	-1.46247	0.0124326
Fam214a	-4.21631	0.0124991
Arhgap10	-1.96404	0.0125447
Msrb1	-1.33595	0.0125447
Man2a1	-1.8416	0.0125807
Rps4x	-1.33153	0.0125973
E130307A14Rik	-1.79211	0.012617
Os9	-1.28752	0.0126532
Gsdmd	-1.25978	0.0128884
Spata6	-1.9591	0.0129371
Lypla2	-1.3934	0.0129995
Numa1	-1.45235	0.013137
Hs1bp3	-2.19702	0.013137
Rbfa	-1.50959	0.013354
Abhd14b	-2.43424	0.0135863
Zup1	-1.50207	0.0137505
Rabepk	-2.06262	0.0138047
Rab11fip4	-1.38886	0.0138652
Polm	-1.70634	0.0142265
Zbtb18	-1.815	0.01423
Sesn1	-2.49962	0.0142531
Yipf1	-1.46289	0.0143014
Fscn1	-2.90314	0.0146595
Wipi1	-1.38827	0.0147211
Poglut1	-1.95993	0.0147308
Fabp7	-1.71814	0.0148257
Lifr	-1.88877	0.0148445
Mtss1	-2.34593	0.0149877
Casp3	-1.22135	0.0150456
Zfp263	-1.38095	0.0151827
4932438H23Rik	-1.6425	0.0151827
Neurl3	-1.20676	0.0152184
Car9	-4.95088	0.0152463
Mndal	-1.65097	0.0152897
Rchy1	-1.38676	0.0154964
Cmtm7	-1.41594	0.015613
Bend6	-3.43451	0.0157219
Slamf9	-3.35338	0.0157808
Ccdc163	-1.98938	0.0162418
Fgd4	-1.514	0.0162891
Ly9	-2.28085	0.0162996
4931414P19Rik	-3.54281	0.0163105
Tdrd7	-1.3473	0.0163521
Msrb2	-3.69675	0.0163741
Zbtb38	-2.10854	0.0163741
Braf	-1.40091	0.016583
Ptcd2	-1.52307	0.0170177
Asap1	-1.3226	0.0170275
Tmem14c	-1.38896	0.0170589
Ei24	-1.51325	0.0172602
Igsf8	-1.69642	0.0173364
Tmem106b	-1.52016	0.0173431
Ms4a1	-2.60154	0.0174017
Plekha1	-1.43047	0.0175875
Elp1	-2.02491	0.0176781
Nxpe3	-2.49902	0.0180141
Coro7	-1.7319	0.0181948
Arap3	-1.267	0.018292
Irf7	-1.33655	0.018458
AW146154	-2.41389	0.0185446
Ip6k1	-1.26694	0.0186239
Ripor1	-1.55418	0.0187062
Slc2a8	-3.25235	0.0192281
Klc4	-1.66087	0.0195106
Itsn1	-1.71136	0.0195873
Mcm7	-1.79323	0.0199133
F730016J06Rik	-1.54627	0.0200094
Riox1	-1.35259	0.0201284
Mtfr1	-1.53148	0.0203734
Trim12c	-1.41604	0.0203734
Gm32856	-3.21391	0.020521
Mdp1	-1.43108	0.0206234
Patz1	-1.57993	0.020652
Pde7a	-1.37875	0.0208685
Tmem104	-1.31968	0.0208854
Atxn7l1	-1.38433	0.0209121
Ptov1	-1.91359	0.0209974
Sh3glb2	-2.48939	0.0211071
Slc37a1	-1.6929	0.0211071
Casp7	-1.87297	0.0211071
Tppp3	-3.52435	0.0212621
H2-Eb1	-1.81157	0.0214404
Ctsk	-4.78141	0.0214708
Foxd2os	-2.66037	0.0215496
Rwdd2a	-5.01593	0.0215496
F7	-2.18668	0.0216065
Rps21	-1.34413	0.0216534
Naip6	-1.68556	0.0217908
Slc2a9	-4.8499	0.0218051
Lcp2	-1.21041	0.0219415
Stk10	-1.28804	0.0219666
Cnnm3	-1.77991	0.0220114
Atp8a2	-4.54647	0.0221003
Abtb1	-1.63759	0.0221764
Hint2	-2.04736	0.0221782
Rnaseh2c	-1.77657	0.0222627
Incenp	-2.0219	0.0222861
Rcbtb2	-1.28371	0.0223306
Oas1a	-1.51004	0.0225649
Sap30l	-1.49764	0.0225649
Traf5	-1.57337	0.0225649
Cabin1	-1.40229	0.0228104
Acp5	-1.90726	0.0230412
Slc29a3	-1.83393	0.023095
Ccdc186	-1.57706	0.0231441
Timp2	-1.53908	0.0232052
Eml5	-1.61545	0.0232052
Nfic	-1.33636	0.0232052
Iigp1	-1.62636	0.0232251
Gm15513	-4.54002	0.0232251
Pck2	-2.05007	0.023289
Tspo	-1.27935	0.023402
Ypel2	-4.21434	0.0234286
Ccl8	-3.0823	0.023696
Actr8	-1.64799	0.0236993
Satb1	-2.61566	0.0237346
Cdk5	-2.01307	0.0240121
Sgip1	-3.13988	0.0244644
Gm30054	-3.85287	0.0244909
Wwox	-3.69519	0.0247121
Gm17018	-2.02603	0.0248585
Nsd3	-1.26261	0.0248677
Bckdha	-2.23058	0.0248677
Washc2	-1.29802	0.0248677
H1f0	-1.43335	0.0250716
H2-K2	-2.09634	0.0253125
Racgap1	-2.91354	0.0253571
Fxyd2	-14.1147	0.0253801
Zcchc8	-1.53018	0.0253801
Tpra1	-1.76693	0.0255469
Stat6	-1.2288	0.0255731
Cracr2a	-2.148	0.0256177
Max	-1.22479	0.0256377
Tut4	-1.6041	0.0257521
Cln8	-1.79529	0.0258823
Bckdhb	-4.14493	0.0259071
Mpv17	-1.51839	0.0259444
Gramd1b	-1.35456	0.0260755
Fbxl22	-2.8799	0.0260844
Ssbp2	-2.20905	0.0264702
Mgst2	-2.73738	0.0265969
Glrx2	-1.38863	0.0266293
Gm20257	-1.76246	0.0269434
Zfp74	-3.12889	0.0269983
Gm37494	-1.9767	0.0270705
Mad2l1	-1.97711	0.0271244
Timm10b	-1.62275	0.0271986
Espl1	-3.10238	0.02722
Tacc3	-2.53309	0.0275485
Btnl9	-2.69625	0.0275767
Tbx6	-2.49201	0.0277331
H2-Oa	-4.0383	0.0277331
Pcbd2	-1.67468	0.0277478
Nat2	-1.96204	0.0278219
Serinc3	-1.24927	0.0278579
Mkrn1	-1.26837	0.0279294
Gm19412	-3.43558	0.0281531
Mbnl1	-1.32911	0.028211
Cdk19	-1.48311	0.0282984
AW112010	-1.55057	0.0283022
Rbck1	-1.33076	0.0286997
Sfxn5	-3.12296	0.0287168
Appl2	-1.92741	0.0287651
Atp2a3	-1.63877	0.0288188
Akt3	-2.15338	0.0290985
Eif3f	-1.40734	0.0291312
Leprot	-1.25642	0.0291458
Hadh	-3.93042	0.0293768
Tnfsf14	-1.25722	0.0294188
Uap1l1	-1.87872	0.0294352
Dennd2d	-2.24671	0.0294352
Fer	-1.27084	0.029452
Elmod3	-4.48499	0.029961
Lfng	-1.27646	0.0305904
Zmym3	-2.0981	0.0307058
Exosc7	-1.76032	0.0307524
Pxmp4	-1.59385	0.0307936
Hk3	-1.49597	0.0309655
Smchd1	-1.3418	0.0309659
Kdsr	-1.90966	0.0311524
Lyrm9	-2.74176	0.0311606
Ascc1	-1.92109	0.0312036
Miip	-2.13298	0.0312473
Cybb	-1.27169	0.0312576
Anks1	-1.54894	0.0312967
Cd86	-1.58036	0.0316482
Pirb	-1.20573	0.0317258
4632427E13Rik	-1.43547	0.0319799
Rps15	-1.3162	0.0319822
Eif2ak1	-1.32408	0.0322958
Tpm1	-1.70272	0.032534
Dctpp1	-1.7593	0.0326722
Npc2	-1.37008	0.0329534
Paip2	-1.29009	0.0329534
Gm44292	-1.54033	0.0329534
Rnf187	-1.36145	0.0329534
Trim12a	-1.24337	0.0330372
Fis1	-1.27537	0.0332762
Trim47	-3.14492	0.0335574
Mttp	-3.89593	0.0338078
Rtl8b	-3.40025	0.0338078
Atraid	-1.70333	0.0338945
Phactr2	-2.03011	0.0341418
Aph1c	-3.6729	0.0341746
Prr12	-1.68727	0.0342701
Prxl2c	-1.61552	0.034328
Slfn9	-1.6612	0.0344702
Mfsd5	-1.30593	0.0345536
Gm43775	-1.82911	0.034558
Irs2	-1.32035	0.0350126
Vwa5a	-1.62266	0.0350465
Ric8a	-1.31787	0.035112
Vsig4	-2.62567	0.0352896
Oma1	-1.48628	0.0358667
Itgal	-1.33816	0.0360688
B4galnt1	-1.28417	0.0360688
Guk1	-1.55698	0.0360837
Evi5	-1.50286	0.0361749
Hrh2	-4.80614	0.0363425
Hpse	-2.26675	0.0363475
Tceanc2	-1.33987	0.036422
Zfp874a	-2.3274	0.0364626
Lage3	-1.8537	0.0366426
Fam111a	-1.20502	0.0366426
4833420G17Rik	-1.57315	0.037873
Hagh	-1.68214	0.0378948
Hscb	-2.38679	0.0381252
Cep19	-2.26458	0.0381252
Gbp4	-1.33244	0.0381803
Igf1r	-1.36006	0.0383249
Snx32	-2.33922	0.0383326
Gm5281	-2.82122	0.0384935
Abhd8	-2.79953	0.0385656
5031434O11Rik	-3.28062	0.03867
Ifi208	-1.96868	0.0387843
Kat6b	-1.77065	0.0388792
Gbp2	-1.39069	0.0388886
Btd	-1.93071	0.0390091
Got2	-1.44452	0.0392365
Usp2	-2.4296	0.0398431
Kctd2	-1.52989	0.0398786
Crebl2	-1.73829	0.0401679
Nqo2	-1.42085	0.0405751
Gimap5	-3.95499	0.0406103
Rmnd5a	-1.46087	0.0412977
Pgghg	-1.67168	0.0413001
Prkca	-1.35357	0.0413001
Phf14	-1.36028	0.0413001
Cd93	-2.33455	0.0415561
H2-Q7	-1.30897	0.0415561
Foxk1	-1.40772	0.0418519
Sh3bp1	-1.65547	0.0418613
9330159M07Rik	-2.44017	0.0419077
Gm48283	-3.93457	0.0419351
Slc39a11	-2.65128	0.042248
Gabarapl1	-1.44949	0.0425752
Zfp386	-1.49783	0.042862
Adamdec1	-3.52442	0.0430306
Exoc4	-1.46592	0.0430375
Itga6	-2.14961	0.0432642
Cd74	-1.55429	0.0435351
Coq2	-1.89381	0.043962
Zfand6	-1.25389	0.0441638
Smpd3	-1.64651	0.044248
Fam3c	-1.8496	0.0443455
Nop53	-1.29863	0.0445683
Rgs18	-1.27757	0.0446331
Lpxn	-1.68935	0.044636
Pde4a	-1.68415	0.0447254
Tor4a	-1.57328	0.044738
Fabp4	-1.87327	0.0447814
Tmem94	-2.60214	0.0447814
Crlf3	-1.23568	0.0451053
Zeb2	-1.34781	0.0451406
Zc3h4	-1.29436	0.0452577
Sh3bgrl	-1.45838	0.0455978
Slc48a1	-1.32616	0.0456146
Cutc	-1.43562	0.045688
Lrrk1	-1.79912	0.0457801
Atg2a	-1.55708	0.0457801
Mkks	-1.96966	0.0459334
Psme1	-1.25323	0.0459416
Icam2	-1.61018	0.0461318
Gm10785	-1.36158	0.0464221
Rpl18a	-1.25014	0.0465329
Gm44950	-2.24609	0.0465379
Flt3l	-1.29897	0.0465379
Snta1	-3.30554	0.0465379
Rubcn	-1.75596	0.0465379
Xxylt1	-2.49839	0.0465379
Casp1	-1.24621	0.0465379
Plk2	-1.50592	0.0467474
Gga2	-1.70084	0.0468575
Hdac10	-2.55487	0.0472841
Tcim	-3.61885	0.0474279
Rsph3b	-3.43449	0.0476394
Lima1	-1.93007	0.047667
Mapt	-2.36274	0.0477878
Acaa1a	-1.94342	0.047985
Ndufs6	-1.43936	0.0479948
Ppp2r5c	-1.25	0.0480181
Tesk2	-1.75777	0.0481005
Ggt5	-1.89287	0.0481703
Dapk1	-1.97952	0.0482582
Dusp7	-1.75335	0.0483882
D830025C05Rik	-2.60767	0.0484053
Rfx5	-1.90681	0.0484101
Mcts1	-1.3457	0.0485945
Smc3	-1.51446	0.0488058
Mtcp1	-3.15948	0.0488243
Meis1	-2.51718	0.0489164
2010315B03Rik	-1.67958	0.0490397
Ccndbp1	-1.31456	0.0490912
Rps6ka5	-1.92172	0.0493237
Mettl17	-1.70475	0.049601
Abhd15	-3.21478	0.049601
Nabp2	-1.46684	0.0497177
Gm49338	-1.59447	0.0497633
