# Supplementary material for: Transcriptional Profiling of Mouse Eosinophils Identifies Distinct Gene Signatures Following Cellular Activation
Source: Front Immunol. 2021 Dec 14;12:802839. doi: 10.3389/fimmu.2021.802839 (PMC8712732; doi:10.3389/fimmu.2021.802839)
Supplement: Supplementary file 12 [file Table_12.xlsx]

## Sheet: IFNγ+Bacteria.lfc
IFNγ+ Bacterial ingredient
ensembl_gene_id	gene_symbol	Eosinophil (Log2Fold)	Macrophage (Log2Fold)
ENSMUSG00000000982	Ccl3	4.95494	5.95325
ENSMUSG00000035105	Egln3	5.02856	NA
ENSMUSG00000029379	Cxcl3	4.23159	5.54604
ENSMUSG00000023951	Vegfa	5.75304	NA
ENSMUSG00000025491	Ifitm1	4.40224	NA
ENSMUSG00000020572	Nampt	2.96737	2.0692
ENSMUSG00000078566	Bnip3	4.70167	1.1676
ENSMUSG00000079363	Gbp4	3.53241	10.4231
ENSMUSG00000020227	Irak3	3.19651	3.40428
ENSMUSG00000021266	Wars	3.59525	1.66655
ENSMUSG00000027360	Hdc	4.55921	8.24564
ENSMUSG00000032487	Ptgs2	5.069	6.44756
ENSMUSG00000033307	Mif	3.8388	0.931252
ENSMUSG00000027737	Slc7a11	3.43005	5.21836
ENSMUSG00000003955	Fam162a	4.88613	NA
ENSMUSG00000018899	Irf1	2.07692	3.41038
ENSMUSG00000016496	Cd274	3.36881	5.13708
ENSMUSG00000030468	Siglecg	-3.25314	NA
ENSMUSG00000000805	Car4	-3.84809	NA
ENSMUSG00000021281	Tnfaip2	3.28436	1.75064
ENSMUSG00000021831	Ero1l	3.54523	0.794934
ENSMUSG00000023456	Tpi1	3.23214	0.719872
ENSMUSG00000020277	Pfkl	3.39449	1.37861
ENSMUSG00000025746	Il6	4.66748	11.3054
ENSMUSG00000078853	Igtp	2.44032	5.35547
ENSMUSG00000027398	Il1b	4.50328	11.4463
ENSMUSG00000019916	P4ha1	3.60018	1.59915
ENSMUSG00000031467	Agpat5	2.79359	NA
ENSMUSG00000058427	Cxcl2	3.34632	8.17304
ENSMUSG00000027611	Procr	4.6736	4.62517
ENSMUSG00000062070	Pgk1	2.6794	1.25835
ENSMUSG00000040152	Thbs1	3.13231	0.887272
ENSMUSG00000017929	B4galt5	2.44641	0.488886
ENSMUSG00000003865	Gys1	4.97414	NA
ENSMUSG00000030413	Pglyrp1	-3.32297	NA
ENSMUSG00000005800	Mmp8	4.40701	-2.26271
ENSMUSG00000039232	Stx11	2.40934	2.83037
ENSMUSG00000029217	Tec	2.05988	-1.2213
ENSMUSG00000023959	Clic5	5.99724	5.55041
ENSMUSG00000037820	Tgm2	2.97259	0.382697
ENSMUSG00000090213	Tmem189	2.63329	-0.400017
ENSMUSG00000025791	Pgm1	3.28455	NA
ENSMUSG00000115946	Mirt2	2.68069	NA
ENSMUSG00000035493	Tgfbi	-3.93215	3.30332
ENSMUSG00000026773	Pfkfb3	3.70641	3.67653
ENSMUSG00000043421	Hilpda	3.80619	NA
ENSMUSG00000063268	Parp10	2.59022	3.32405
ENSMUSG00000027399	Il1a	3.83261	11.4136
ENSMUSG00000020407	Upp1	2.65723	6.48886
ENSMUSG00000023349	Clec4n	2.72485	NA
ENSMUSG00000053063	Clec12a	-6.09666	1.08124
ENSMUSG00000020225	Tmbim4	1.77946	2.03686
ENSMUSG00000037922	Bank1	-3.61452	NA
ENSMUSG00000039682	Lap3	2.37661	1.19734
ENSMUSG00000022995	Enah	-2.09004	NA
ENSMUSG00000029372	Ppbp	4.28213	NA
ENSMUSG00000035356	Nfkbiz	3.11146	3.96095
ENSMUSG00000046223	Plaur	1.95659	1.03681
ENSMUSG00000046245	Pilra	2.33827	5.39709
ENSMUSG00000006362	Cbfa2t3	-2.66399	NA
ENSMUSG00000063524	Eno1	1.77384	NA
ENSMUSG00000031987	Egln1	3.06042	-0.71419
ENSMUSG00000042265	Trem1	3.89591	4.93266
ENSMUSG00000057666	Gapdh	1.9828	1.06619
ENSMUSG00000032479	Map4	1.85444	0.644163
ENSMUSG00000035064	Eef2k	-2.70917	-3.24097
ENSMUSG00000050914	Ankrd37	5.05241	NA
ENSMUSG00000037868	Egr2	3.26525	-3.52034
ENSMUSG00000022372	Sla	-2.08331	3.50881
ENSMUSG00000022561	Gpaa1	2.30542	NA
ENSMUSG00000038213	Tapbpl	2.25641	3.10779
ENSMUSG00000021196	Pfkp	2.62278	NA
ENSMUSG00000030718	Ppme1	2.36587	0.6828
ENSMUSG00000079499	6530402F18Rik	2.21006	3.02742
ENSMUSG00000017631	Abr	2.40803	0.7051
ENSMUSG00000022797	Tfrc	3.7601	-2.34406
ENSMUSG00000053101	Gpr141	2.94374	4.77174
ENSMUSG00000023067	Cdkn1a	2.16603	1.36392
ENSMUSG00000042700	Sipa1l1	2.35597	2.12932
ENSMUSG00000025130	P4hb	1.74122	NA
ENSMUSG00000040747	Cd53	2.16204	-0.566951
ENSMUSG00000026177	Slc11a1	2.2245	0.894842
ENSMUSG00000031367	Ap1s2	-2.18215	-1.73744
ENSMUSG00000038264	Sema7a	-2.30292	NA
ENSMUSG00000029417	Cxcl9	6.80714	12.0474
ENSMUSG00000048852	Gm12185	4.37424	4.34851
ENSMUSG00000028645	Slc2a1	2.92081	1.59036
ENSMUSG00000019850	Tnfaip3	2.35163	4.22784
ENSMUSG00000055541	Lair1	3.21235	-0.66461
ENSMUSG00000008496	Pou2f2	2.77205	2.00438
ENSMUSG00000025161	Slc16a3	1.75548	0.671363
ENSMUSG00000023944	Hsp90ab1	1.51462	1.46827
ENSMUSG00000034438	Gbp8	3.02135	3.49703
ENSMUSG00000022528	Hes1	3.3429	NA
ENSMUSG00000034271	Jdp2	2.11931	2.37929
ENSMUSG00000050931	Sgms2	2.8709	NA
ENSMUSG00000070427	Il18bp	2.26758	3.4564
ENSMUSG00000079197	Psme2	1.883	3.94554
ENSMUSG00000026073	Il1r2	3.7455	NA
ENSMUSG00000020826	Nos2	4.7695	12.2002
ENSMUSG00000024521	Pmaip1	2.38307	NA
ENSMUSG00000028270	Gbp2	2.54231	9.79331
ENSMUSG00000029380	Cxcl1	3.45803	6.99837
ENSMUSG00000029204	Rhoh	1.90637	NA
ENSMUSG00000037012	Hk1	1.73597	NA
ENSMUSG00000026628	Atf3	3.41827	-0.577522
ENSMUSG00000039031	Arhgap18	-2.3355	-2.93602
ENSMUSG00000031155	Pim2	1.50718	NA
ENSMUSG00000020205	Phlda1	3.48536	NA
ENSMUSG00000037411	Serpine1	4.50983	1.39827
ENSMUSG00000032802	Srxn1	2.12754	0.686976
ENSMUSG00000030263	Lrmp	-3.87085	-1.33247
ENSMUSG00000023088	Abcc1	1.9263	1.74896
ENSMUSG00000021676	Iqgap2	-2.81404	-1.61905
ENSMUSG00000028954	Nub1	1.74476	0.81046
ENSMUSG00000020250	Txnrd1	2.05201	1.33464
ENSMUSG00000071724	Smpd5	4.25787	NA
ENSMUSG00000028497	Hacd4	-1.59963	-1.88345
ENSMUSG00000037185	Krt80	-5.18402	NA
ENSMUSG00000025025	Mxi1	1.71413	-2.92796
ENSMUSG00000023175	Bsg	1.61069	NA
ENSMUSG00000097148	Gm3839	2.33369	NA
ENSMUSG00000056962	Jmjd6	1.93653	0.924835
ENSMUSG00000034570	Inpp5j	-1.7068	-2.25461
ENSMUSG00000024339	Tap2	1.32011	3.52451
ENSMUSG00000020383	Il13	3.3822	NA
ENSMUSG00000063229	Ldha	1.66049	1.09184
ENSMUSG00000038412	Higd1a	2.19188	0.799882
ENSMUSG00000048924	Ccdc125	-3.53561	NA
ENSMUSG00000041324	Inhba	3.98112	3.86471
ENSMUSG00000029371	Cxcl5	4.61003	4.75434
ENSMUSG00000019872	Smpdl3a	-1.76217	NA
ENSMUSG00000092035	Peg10	5.74034	NA
ENSMUSG00000042650	Alkbh5	1.84014	NA
ENSMUSG00000038740	Mvb12b	-2.06455	-2.02501
ENSMUSG00000027506	Tpd52	2.12071	-0.785982
ENSMUSG00000003868	Ruvbl2	2.24617	NA
ENSMUSG00000026360	Rgs2	-1.53333	-3.9701
ENSMUSG00000026107	Nabp1	1.78614	NA
ENSMUSG00000004936	Map2k1	1.70618	2.00251
ENSMUSG00000027452	Acss1	-3.46632	NA
ENSMUSG00000027333	Smox	2.87083	NA
ENSMUSG00000020838	Slc6a4	-3.4359	5.21126
ENSMUSG00000052749	Trim30b	1.36061	8.61959
ENSMUSG00000031698	Mylk3	-4.95686	NA
ENSMUSG00000001441	Npepps	1.49446	NA
ENSMUSG00000042745	Id1	-1.93895	NA
ENSMUSG00000018930	Ccl4	2.86252	3.76247
ENSMUSG00000031304	Il2rg	1.45017	3.2126
ENSMUSG00000068749	Psma5	1.43695	2.36414
ENSMUSG00000070323	Mmp27	2.77177	NA
ENSMUSG00000047407	Tgif1	3.01116	NA
ENSMUSG00000026727	Rsu1	-1.40997	NA
ENSMUSG00000021486	Prelid1	1.43024	0.572585
ENSMUSG00000000594	Gm2a	2.16241	-0.439836
ENSMUSG00000015243	Abca1	2.59907	0.883847
ENSMUSG00000002058	Unc119	-2.22054	-0.622364
ENSMUSG00000075702	Selenom	-2.46113	NA
ENSMUSG00000029401	Rilpl2	1.75811	0.478445
ENSMUSG00000032786	Alas1	1.19696	1.95023
ENSMUSG00000043953	Ccrl2	2.34937	4.16975
ENSMUSG00000055148	Klf2	-1.9648	NA
ENSMUSG00000050812	Ecpas	1.6501	NA
ENSMUSG00000019795	Pcmt1	1.38161	NA
ENSMUSG00000020057	Dram1	2.04743	2.11693
ENSMUSG00000045362	Tnfrsf26	2.37881	-1.039
ENSMUSG00000063694	Cycs	1.50827	2.65159
ENSMUSG00000004040	Stat3	1.49899	1.89063
ENSMUSG00000025402	Nab2	3.10177	NA
ENSMUSG00000037242	Clic4	2.55729	1.51121
ENSMUSG00000032350	Gclc	1.99466	NA
ENSMUSG00000035578	Iqcg	3.73627	NA
ENSMUSG00000054452	Tle5	-2.23364	NA
ENSMUSG00000036931	Nfkbid	1.61433	NA
ENSMUSG00000026701	Prdx6	1.5686	NA
ENSMUSG00000020120	Plek	1.29017	2.30165
ENSMUSG00000003134	Tbc1d8	-1.57917	-1.3885
ENSMUSG00000020689	Itgb3	-3.13052	-2.92348
ENSMUSG00000015656	Hspa8	1.51255	1.80131
ENSMUSG00000057137	Tmem140	1.40769	NA
ENSMUSG00000030214	Plbd1	3.52282	4.98654
ENSMUSG00000015837	Sqstm1	1.41896	1.20515
ENSMUSG00000038437	Mllt6	2.09797	1.7452
ENSMUSG00000020189	Osbpl8	1.78775	-1.04878
ENSMUSG00000024053	Emilin2	1.58604	NA
ENSMUSG00000026104	Stat1	1.31082	5.16726
ENSMUSG00000062082	Cd200r4	2.61944	1.56679
ENSMUSG00000042659	Arrdc4	2.10781	1.40763
ENSMUSG00000039013	Siglecf	-1.51145	-2.14981
ENSMUSG00000039753	Fbxl5	1.53725	1.29196
ENSMUSG00000028860	Sytl1	-5.5236	NA
ENSMUSG00000064267	Hvcn1	-2.30435	0.499733
ENSMUSG00000038067	Csf3	4.58863	5.20414
ENSMUSG00000032561	Acpp	1.51642	3.67093
ENSMUSG00000033717	Adra2a	-4.24489	NA
ENSMUSG00000027510	Rbm38	-3.07491	NA
ENSMUSG00000018907	Alox12e	-2.83313	NA
ENSMUSG00000003541	Ier3	2.67951	3.46515
ENSMUSG00000042622	Maff	6.05794	2.29008
ENSMUSG00000034088	Hdlbp	1.41078	NA
ENSMUSG00000024912	Fosl1	4.9753	NA
ENSMUSG00000028436	Dcaf12	1.3118	0.544822
ENSMUSG00000116114	Gm35853	-4.86624	NA
ENSMUSG00000000244	Tspan32	-2.73471	NA
ENSMUSG00000028494	Plin2	1.57003	-1.02464
ENSMUSG00000025225	Nfkb2	1.78515	3.7443
ENSMUSG00000058755	Osm	1.79433	NA
ENSMUSG00000028124	Gclm	1.43163	0.64803
ENSMUSG00000021115	Vrk1	-1.79222	NA
ENSMUSG00000009376	Met	3.01159	5.46115
ENSMUSG00000028437	Ubap1	1.33227	0.5074
ENSMUSG00000030342	Cd9	1.98747	-1.66691
ENSMUSG00000017639	Rab11fip4	-2.223	NA
ENSMUSG00000038037	Socs1	1.34016	6.01482
ENSMUSG00000026433	Rab29	-2.04959	0.698234
ENSMUSG00000079339	Ifit1bl1	-2.23792	12.7214
ENSMUSG00000046794	Ppp1r3b	2.43422	-1.46703
ENSMUSG00000036528	Ppfibp2	1.7845	2.47763
ENSMUSG00000046805	Mpeg1	1.32411	0.240244
ENSMUSG00000030162	Olr1	1.77724	5.78554
ENSMUSG00000026950	Neb	-3.70883	NA
ENSMUSG00000028793	Rnf19b	1.61523	2.06211
ENSMUSG00000005413	Hmox1	1.99126	2.03987
ENSMUSG00000042331	Specc1	-3.2896	-1.13318
ENSMUSG00000022636	Alcam	2.25582	0.911597
ENSMUSG00000018882	Mrpl45	1.77653	0.713597
ENSMUSG00000059791	Nrm	-2.86116	NA
ENSMUSG00000021270	Hsp90aa1	1.53151	1.79336
ENSMUSG00000003153	Slc2a3	1.90057	NA
ENSMUSG00000022051	Bnip3l	1.31607	-1.45027
ENSMUSG00000032038	St3gal4	-1.83704	NA
ENSMUSG00000019960	Dusp6	1.57494	0.557019
ENSMUSG00000005447	Pafah1b3	1.74427	NA
ENSMUSG00000020577	Tspan13	-1.92278	-1.8058
ENSMUSG00000056749	Nfil3	1.48833	0.995308
ENSMUSG00000022283	Pabpc1	1.16799	0.608207
ENSMUSG00000005125	Ndrg1	5.0852	-3.91474
ENSMUSG00000045382	Cxcr4	1.24727	-4.89678
ENSMUSG00000041765	Ubac2	-2.13042	NA
ENSMUSG00000028691	Prdx1	1.90104	1.45866
ENSMUSG00000037321	Tap1	1.23056	4.87337
ENSMUSG00000032501	Trib1	1.17894	NA
ENSMUSG00000036273	Lrrk2	1.82176	3.17133
ENSMUSG00000025888	Casp1	1.29581	2.69887
ENSMUSG00000022148	Fyb	1.22947	0.898708
ENSMUSG00000017057	Il13ra1	3.35762	1.25001
ENSMUSG00000032515	Csrnp1	2.60717	1.86588
ENSMUSG00000011752	Pgam1	1.43967	NA
ENSMUSG00000060591	Ifitm2	1.89479	1.14766
ENSMUSG00000029570	Lfng	-1.58287	-1.05656
ENSMUSG00000073421	H2-Ab1	2.54653	7.10098
ENSMUSG00000029430	Ran	1.20385	1.04124
ENSMUSG00000068129	Cst7	-3.45147	9.30028
ENSMUSG00000036427	Gpi1	1.40748	NA
ENSMUSG00000028937	Acot7	-1.84489	1.8887
ENSMUSG00000031765	Mt1	2.20889	-0.717779
ENSMUSG00000063889	Crem	3.30869	-1.22473
ENSMUSG00000066684	Pilrb1	1.6466	6.42917
ENSMUSG00000040435	Ppp1r15a	1.43183	0.937009
ENSMUSG00000054072	Iigp1	2.49176	10.7596
ENSMUSG00000053175	Bcl3	2.15523	1.67977
ENSMUSG00000067787	Blcap	1.57513	0.707246
ENSMUSG00000037062	Sh3glb1	1.55972	0.413696
ENSMUSG00000062488	Ifit3b	-2.26862	9.19994
ENSMUSG00000085148	Mir22hg	1.85244	NA
ENSMUSG00000021451	Sema4d	-1.86416	NA
ENSMUSG00000021996	Esd	1.35034	1.99618
ENSMUSG00000023861	Mpc1	1.28778	NA
ENSMUSG00000028367	Txn1	1.19032	2.44798
ENSMUSG00000026158	Ogfrl1	-1.68332	0.93795
ENSMUSG00000059316	Slc27a4	1.28781	NA
ENSMUSG00000071714	Csf2rb2	1.3499	0.303113
ENSMUSG00000070315	4930581F22Rik	-2.57906	NA
ENSMUSG00000034297	Med13	1.56713	0.713458
ENSMUSG00000024480	Ap3s1	1.51424	NA
ENSMUSG00000015316	Slamf1	4.40948	7.69477
ENSMUSG00000078920	Ifi47	1.25902	6.86661
ENSMUSG00000044447	Dock5	-2.53535	-0.903735
ENSMUSG00000025993	Slc40a1	1.609	-3.6998
ENSMUSG00000010142	Tnfrsf13b	-2.80222	NA
ENSMUSG00000022707	Gbe1	1.57237	0.9652
ENSMUSG00000030144	Clec4d	1.73178	0.396026
ENSMUSG00000001025	S100a6	-1.57254	-1.45878
ENSMUSG00000046546	Fam43a	-1.87914	NA
ENSMUSG00000020798	Spns3	-4.54509	NA
ENSMUSG00000074151	Nlrc5	1.71596	3.87126
ENSMUSG00000002204	Napsa	-1.32279	NA
ENSMUSG00000044229	Nxpe4	-3.01273	NA
ENSMUSG00000060601	Nr1h2	1.07841	0.382396
ENSMUSG00000024401	Tnf	2.48404	6.07712
ENSMUSG00000001473	Tubb6	1.89356	1.69817
ENSMUSG00000031444	F10	2.18218	6.0273
ENSMUSG00000063232	Serpina11	-2.96047	NA
ENSMUSG00000069874	Irgm2	1.11769	4.04317
ENSMUSG00000024399	Ltb	-2.23513	NA
ENSMUSG00000023952	Gtpbp2	1.48016	0.971432
ENSMUSG00000021025	Nfkbia	1.28367	4.13591
ENSMUSG00000033487	Fndc3a	1.92715	2.78812
ENSMUSG00000029185	Fam114a1	3.67672	1.66466
ENSMUSG00000031504	Rab20	1.73207	2.84925
ENSMUSG00000031596	Slc7a2	2.23242	8.0661
ENSMUSG00000087406	E130215H24Rik	-3.63367	NA
ENSMUSG00000031708	Tecr	-1.2922	NA
ENSMUSG00000032440	Tgfbr2	1.75826	-0.981096
ENSMUSG00000005575	Ube2m	1.29543	1.45772
ENSMUSG00000017677	Wsb1	1.40177	NA
ENSMUSG00000053158	Fes	-1.17615	NA
ENSMUSG00000000486	Septin1	-1.73598	NA
ENSMUSG00000031799	Tpm4	2.14678	0.87071
ENSMUSG00000050957	Insl6	3.67112	NA
ENSMUSG00000042129	Rassf4	1.19	2.65187
ENSMUSG00000040675	Mthfd1l	3.95092	NA
ENSMUSG00000053113	Socs3	2.3528	8.77634
ENSMUSG00000004263	Atn1	1.91203	NA
ENSMUSG00000026385	Dbi	-2.16953	NA
ENSMUSG00000027843	Ptpn22	-1.81502	NA
ENSMUSG00000038732	Mboat1	1.39208	NA
ENSMUSG00000031490	Eif4ebp1	1.35891	NA
ENSMUSG00000030142	Clec4e	1.62545	8.96171
ENSMUSG00000040528	Milr1	1.12521	2.48929
ENSMUSG00000024338	Psmb8	1.08497	3.72113
ENSMUSG00000043004	Gng2	1.36318	-1.74066
ENSMUSG00000056737	Capg	1.02909	0.231687
ENSMUSG00000022836	Mylk	-2.98558	NA
ENSMUSG00000021880	Rnase6	-1.28679	NA
ENSMUSG00000029359	Tesc	-1.54151	NA
ENSMUSG00000038872	Zfhx3	-3.24539	-1.72089
ENSMUSG00000021624	Cd180	-2.01251	NA
ENSMUSG00000028893	Sesn2	1.45729	NA
ENSMUSG00000055044	Pdlim1	-1.07777	NA
ENSMUSG00000004633	Chn2	-3.19552	-4.71449
ENSMUSG00000044734	Serpinb1a	1.75963	NA
ENSMUSG00000029649	Pomp	1.27803	1.33211
ENSMUSG00000019158	Tmem160	-2.37286	NA
ENSMUSG00000046908	Ltb4r1	-1.48749	NA
ENSMUSG00000050965	Prkca	-2.0103	NA
ENSMUSG00000020029	Nudt4	-1.94495	-0.937476
ENSMUSG00000019066	Rab3d	-2.55159	-1.34395
ENSMUSG00000040212	Emp3	-1.16202	-0.460369
ENSMUSG00000025877	Hk3	1.87259	1.87435
ENSMUSG00000020402	Vdac1	1.74106	NA
ENSMUSG00000030104	Edem1	1.31464	-0.377575
ENSMUSG00000022564	Grina	1.09124	1.49031
ENSMUSG00000018654	Ikzf1	-1.3383	1.15583
ENSMUSG00000042406	Atf4	0.927711	1.09719
ENSMUSG00000006050	Sra1	1.1192	0.82881
ENSMUSG00000040699	Limd2	-1.21528	2.09161
ENSMUSG00000001054	Rmnd5b	-1.4996	-0.61568
ENSMUSG00000024590	Lmnb1	2.02895	NA
ENSMUSG00000038963	Slco4a1	-3.21937	NA
ENSMUSG00000021890	Eaf1	1.84989	0.832308
ENSMUSG00000033213	AA467197	3.22659	9.53505
ENSMUSG00000042292	Mrtfa	-1.31514	NA
ENSMUSG00000024953	Prdx5	1.18018	3.99615
ENSMUSG00000017664	Slc35c2	-1.89243	-0.565753
ENSMUSG00000029203	Ube2k	0.981679	NA
ENSMUSG00000053470	Kdm3a	1.80087	NA
ENSMUSG00000001366	Fbxo9	-1.21988	NA
ENSMUSG00000000826	Dnajc5	1.00282	NA
ENSMUSG00000034765	Dusp5	1.7653	NA
ENSMUSG00000031983	2310022B05Rik	2.58073	-1.51137
ENSMUSG00000074886	Grk6	-1.12148	-0.568677
ENSMUSG00000010095	Slc3a2	1.18158	1.44022
ENSMUSG00000040061	Plcb2	-1.78167	-0.597928
ENSMUSG00000041836	Ptpre	-1.34175	0.98138
ENSMUSG00000105504	Gbp5	2.41943	10.7175
ENSMUSG00000069769	Msi2	1.6423	NA
ENSMUSG00000031906	Smpd3	-4.30655	NA
ENSMUSG00000030681	Mvp	1.01518	1.54772
ENSMUSG00000000628	Hk2	1.31226	0.995959
ENSMUSG00000004709	Cd244a	-2.31763	NA
ENSMUSG00000022280	Rnf19a	2.07509	NA
ENSMUSG00000029992	Gfpt1	1.10709	0.904486
ENSMUSG00000020611	Gna13	0.9755	0.468903
ENSMUSG00000028062	Lamtor2	-2.25353	NA
ENSMUSG00000036533	Cdc42ep3	-1.2833	-2.16395
ENSMUSG00000028603	Scp2	-1.49547	NA
ENSMUSG00000075010	AW112010	2.00623	9.94096
ENSMUSG00000009630	Ppp2cb	1.02496	NA
ENSMUSG00000026430	Rassf5	-1.22369	NA
ENSMUSG00000037960	Card19	1.29072	NA
ENSMUSG00000039899	Fgl2	0.977655	5.62443
ENSMUSG00000066150	Slc31a1	1.93642	2.70721
ENSMUSG00000001962	Fam50a	1.14027	-0.9964
ENSMUSG00000020844	Nxn	2.3279	NA
ENSMUSG00000029063	Nadk	1.00957	1.7922
ENSMUSG00000029762	Akr1b8	3.04183	-4.92349
ENSMUSG00000023272	Creld2	1.69825	1.6964
ENSMUSG00000038658	Ric1	2.54895	1.13256
ENSMUSG00000010307	Tmem86a	-2.25506	-1.06484
ENSMUSG00000037905	Bri3bp	-1.53719	-1.60514
ENSMUSG00000074272	Ceacam1	-2.07715	-1.94938
ENSMUSG00000031438	Rnf128	1.78953	-1.43851
ENSMUSG00000034640	Tiparp	1.43166	1.89785
ENSMUSG00000024194	Cuta	-1.61942	-0.580405
ENSMUSG00000038291	Snx25	2.68186	NA
ENSMUSG00000026357	Rgs18	-1.28874	-2.50149
ENSMUSG00000026126	Ptpn18	-1.61686	-0.954518
ENSMUSG00000029722	Agfg2	-3.5331	NA
ENSMUSG00000045312	Lhfpl2	1.72235	-0.470384
ENSMUSG00000042677	Zc3h12a	1.6912	2.12895
ENSMUSG00000066682	Pilrb2	1.53547	3.82027
ENSMUSG00000016528	Mapkapk2	1.09635	2.3096
ENSMUSG00000015533	Itga2	-4.98138	NA
ENSMUSG00000105962	Gm42432	2.22078	NA
ENSMUSG00000041483	Zfp281	1.25524	1.1531
ENSMUSG00000050002	Idnk	1.27847	1.4675
ENSMUSG00000048120	Entpd1	1.12918	-1.65406
ENSMUSG00000041707	Tmem273	-2.24572	NA
ENSMUSG00000004665	Cnn2	-1.41038	0.731994
ENSMUSG00000046879	Irgm1	1.15563	4.47465
ENSMUSG00000022639	Dubr	1.53376	NA
ENSMUSG00000029471	Camkk2	-1.24909	-0.661435
ENSMUSG00000030094	Xpc	-2.35755	NA
ENSMUSG00000078817	Nlrp12	-2.53734	NA
ENSMUSG00000025372	Baiap2	-1.10947	NA
ENSMUSG00000029428	Stx2	1.51643	0.739717
ENSMUSG00000023104	Rfc2	-1.34164	NA
ENSMUSG00000003623	Crot	-2.37837	-0.776136
ENSMUSG00000035711	Dok3	-1.17934	1.18668
ENSMUSG00000040128	Pnrc1	1.0132	NA
ENSMUSG00000028599	Tnfrsf1b	1.5966	2.7888
ENSMUSG00000003500	Impdh1	2.03745	NA
ENSMUSG00000030747	Dgat2	5.15522	6.33203
ENSMUSG00000022126	Acod1	2.99538	NA
ENSMUSG00000041028	Ghitm	0.999974	1.75412
ENSMUSG00000042364	Snx18	2.28677	1.31736
ENSMUSG00000091971	Hspa1a	3.08616	4.84207
ENSMUSG00000058624	Gda	-0.966525	3.44147
ENSMUSG00000022661	Cd200	2.6986	3.22664
ENSMUSG00000022964	Tmem50b	1.39816	NA
ENSMUSG00000021733	Slc4a7	-1.73165	1.10682
ENSMUSG00000028057	Rit1	-1.2894	NA
ENSMUSG00000000278	Scpep1	1.40518	NA
ENSMUSG00000062007	Hsh2d	-1.94913	NA
ENSMUSG00000027634	Ndrg3	-3.82952	-1.26297
ENSMUSG00000004931	Apba3	2.1291	NA
ENSMUSG00000020108	Ddit4	2.33881	NA
ENSMUSG00000009894	Snap47	-3.08628	NA
ENSMUSG00000057738	Sptan1	0.975052	-0.764578
ENSMUSG00000041642	Kif21b	-1.35021	-1.24345
ENSMUSG00000013584	Aldh1a2	2.09939	NA
ENSMUSG00000053436	Mapk14	-1.61956	0.858778
ENSMUSG00000028618	Tmem59	-1.11311	NA
ENSMUSG00000001964	Emd	1.34806	NA
ENSMUSG00000061887	Ssbp3	-1.58079	NA
ENSMUSG00000003575	Crtc1	-2.85675	NA
ENSMUSG00000046711	Hmga1	2.2476	NA
ENSMUSG00000040447	Spns2	-2.53443	NA
ENSMUSG00000054404	Slfn5	-0.958156	3.86155
ENSMUSG00000051439	Cd14	1.75962	3.32387
ENSMUSG00000022791	Tnk2	-2.3438	NA
ENSMUSG00000003032	Klf4	3.25109	NA
ENSMUSG00000046949	Nqo2	-1.95525	-1.80512
ENSMUSG00000030595	Nfkbib	1.24399	2.56478
ENSMUSG00000022895	Ets2	1.42224	1.7905
ENSMUSG00000024539	Ptpn2	1.31559	1.13479
ENSMUSG00000028268	Gbp3	1.55191	7.89321
ENSMUSG00000010067	Rassf1	1.22541	0.677562
ENSMUSG00000051498	Tlr6	2.08488	1.76868
ENSMUSG00000044948	Cfap43	0.926213	NA
ENSMUSG00000090877	Hspa1b	3.28608	4.53886
ENSMUSG00000022744	Cldnd1	1.19877	NA
ENSMUSG00000015749	Anp32e	1.57455	NA
ENSMUSG00000074656	Eif2s2	0.950809	0.622082
ENSMUSG00000034422	Parp14	0.926011	4.44022
ENSMUSG00000024640	Psat1	2.51627	1.51579
ENSMUSG00000032193	Ldlr	1.2253	0.593187
ENSMUSG00000022014	Epsti1	-1.42857	4.14506
ENSMUSG00000037344	Slc12a9	-2.1512	1.95742
ENSMUSG00000022403	St13	1.34067	0.859303
ENSMUSG00000112812	Gm47415	-1.15473	NA
ENSMUSG00000040723	Rcsd1	-1.24884	NA
ENSMUSG00000003849	Nqo1	1.6071	NA
ENSMUSG00000024201	Kdm4b	2.03783	NA
ENSMUSG00000032231	Anxa2	1.79406	-1.09533
ENSMUSG00000030047	Arhgap25	-0.927944	-1.49821
ENSMUSG00000021820	Camk2g	-1.41984	NA
ENSMUSG00000024646	Cyb5a	0.933916	NA
ENSMUSG00000032412	Atp1b3	1.21696	1.03761
ENSMUSG00000018171	Vmp1	1.42258	1.27351
ENSMUSG00000035042	Ccl5	1.63881	12.8175
ENSMUSG00000064043	Trerf1	-0.967075	-2.67022
ENSMUSG00000039910	Cited2	-2.04865	NA
ENSMUSG00000102037	Bcl2a1a	-0.950848	6.9387
ENSMUSG00000053338	Tarm1	1.88447	9.69678
ENSMUSG00000001082	Mfsd10	-1.95863	NA
ENSMUSG00000033538	Casp4	1.25253	4.03621
ENSMUSG00000024743	Syt7	3.84855	NA
ENSMUSG00000022540	Rogdi	-2.26788	-1.95999
ENSMUSG00000074344	Tmigd3	-1.91482	NA
ENSMUSG00000087403	Kantr	-1.72894	NA
ENSMUSG00000063856	Gpx1	-1.24243	-2.06594
ENSMUSG00000029472	Anapc5	-1.0845	NA
ENSMUSG00000040234	Tm7sf3	-2.82778	-1.08749
ENSMUSG00000025190	Got1	1.98809	NA
ENSMUSG00000024805	Pcgf5	1.23108	2.25329
ENSMUSG00000032691	Nlrp3	3.04443	3.93909
ENSMUSG00000031767	Nudt7	-2.69363	NA
ENSMUSG00000060181	Slc35e3	-2.86074	NA
ENSMUSG00000026670	Uap1	1.69827	NA
ENSMUSG00000018909	Arrb1	1.13541	-2.00352
ENSMUSG00000097354	2310001H17Rik	-1.44159	NA
ENSMUSG00000019923	Zwint	0.868258	0.89643
ENSMUSG00000026796	Fam129b	1.64269	-0.690131
ENSMUSG00000030067	Foxp1	-1.69551	0.535852
ENSMUSG00000031431	Tsc22d3	-2.17861	-3.19596
ENSMUSG00000036381	P2ry14	-0.958608	4.32374
ENSMUSG00000002250	Ppard	1.8592	NA
ENSMUSG00000050552	Lamtor4	-2.2477	-0.619448
ENSMUSG00000056501	Cebpb	1.11834	2.2189
ENSMUSG00000018474	Chd3	1.38574	-1.1977
ENSMUSG00000028277	Ube2j1	1.18841	0.584709
ENSMUSG00000035164	Zc3h12c	3.40318	3.05914
ENSMUSG00000026390	Marco	1.3702	10.9215
ENSMUSG00000020849	Ywhae	0.884695	1.03137
ENSMUSG00000004552	Ctse	-0.989691	NA
ENSMUSG00000059995	Atxn7l3	0.942595	0.535504
ENSMUSG00000026728	Vim	1.35114	-0.53832
ENSMUSG00000061207	Stk19	-1.62727	NA
ENSMUSG00000029364	Wsb2	1.29393	-0.848779
ENSMUSG00000045827	Serpinb9	1.76628	3.21106
ENSMUSG00000028426	Rad23b	1.11466	0.661285
ENSMUSG00000030539	Sema4b	-1.9329	NA
ENSMUSG00000027953	Slc50a1	-1.79302	NA
ENSMUSG00000055239	Kcmf1	0.874227	0.85125
ENSMUSG00000023078	Cxcl13	-2.37164	NA
ENSMUSG00000031422	Morf4l2	1.32296	0.753851
ENSMUSG00000022018	Rgcc	1.4005	NA
ENSMUSG00000044701	Il27	2.05969	10.8464
ENSMUSG00000021365	Nedd9	1.06681	-1.80305
ENSMUSG00000024772	Ehd1	0.865613	5.22188
ENSMUSG00000033917	Gde1	1.16202	1.38447
ENSMUSG00000068823	Csde1	0.880537	0.77499
ENSMUSG00000037235	Mxd4	-1.48281	-3.06717
ENSMUSG00000030187	Klra2	-1.16424	5.6917
ENSMUSG00000024087	Cyp1b1	2.37928	NA
ENSMUSG00000041769	Ppp2r2d	1.09578	NA
ENSMUSG00000053907	Mat2a	-0.77428	0.80766
ENSMUSG00000024610	Cd74	1.84815	6.59656
ENSMUSG00000036622	Atp13a2	-1.47907	NA
ENSMUSG00000068606	Gm4841	2.56525	6.96163
ENSMUSG00000045502	Hcar2	2.799	9.41588
ENSMUSG00000021109	Hif1a	1.03785	2.39237
ENSMUSG00000029064	Gnb1	0.960129	0.802753
ENSMUSG00000025068	Gsto1	-1.35179	-0.540548
ENSMUSG00000028669	Pithd1	-1.4196	NA
ENSMUSG00000036006	Ripor2	0.992354	NA
ENSMUSG00000054871	Tmem158	-2.71843	NA
ENSMUSG00000040466	Blvrb	1.71318	1.2767
ENSMUSG00000101970	1810026B05Rik	0.994309	NA
ENSMUSG00000091144	Phf11c	-1.71097	4.00533
ENSMUSG00000021886	Gpr65	-1.21217	NA
ENSMUSG00000030203	Dusp16	2.05141	2.71731
ENSMUSG00000039206	Daglb	-2.88014	-3.40937
ENSMUSG00000035678	Tnfsf9	3.68782	4.25909
ENSMUSG00000078670	Fam174b	-4.26227	NA
ENSMUSG00000031532	Saraf	1.03857	NA
ENSMUSG00000066026	Dhrs3	-1.86249	-3.88231
ENSMUSG00000001288	Rarg	-2.39309	NA
ENSMUSG00000026864	Hspa5	0.847815	1.42619
ENSMUSG00000024516	Sec11c	-1.01536	-0.751186
ENSMUSG00000033967	Rnf225	4.00218	3.25008
ENSMUSG00000025330	Padi4	-1.46124	NA
ENSMUSG00000030704	Rab6a	1.08608	NA
ENSMUSG00000040774	Cept1	1.1659	1.82785
ENSMUSG00000032067	Pts	-1.65283	NA
ENSMUSG00000035697	Arhgap45	-0.849824	NA
ENSMUSG00000003824	Syce2	2.31863	NA
ENSMUSG00000052593	Adam17	1.19945	0.893234
ENSMUSG00000027544	Nfatc2	-2.48759	-1.91952
ENSMUSG00000034709	Ppp1r21	-1.95365	0.512861
ENSMUSG00000032715	Trib3	3.17624	NA
ENSMUSG00000031600	Vps37a	1.21587	NA
ENSMUSG00000079614	Seh1l	1.34913	0.604724
ENSMUSG00000020893	Per1	2.50873	-1.05276
ENSMUSG00000035828	Pim3	1.45614	1.32315
ENSMUSG00000034563	Ccpg1	-0.939915	-1.52665
ENSMUSG00000042207	Kdm5b	1.42622	NA
ENSMUSG00000031822	Gse1	0.97621	NA
ENSMUSG00000022102	Dok2	-0.999618	NA
ENSMUSG00000026786	Apbb1ip	0.798563	NA
ENSMUSG00000116380	Gm39556	-1.84652	NA
ENSMUSG00000033088	Triobp	1.09441	1.22766
ENSMUSG00000005054	Cstb	1.20564	0.753521
ENSMUSG00000038550	Ciart	4.7484	NA
ENSMUSG00000021182	Ccdc88c	-1.62578	NA
ENSMUSG00000027184	Caprin1	1.04523	0.657125
ENSMUSG00000021770	Samd8	1.81772	-0.469064
ENSMUSG00000036698	Ago2	1.02293	-0.815984
ENSMUSG00000045665	Mfsd5	-1.22284	NA
ENSMUSG00000071350	Setdb2	-2.00461	3.15774
ENSMUSG00000023004	Tuba1b	0.898582	0.700904
ENSMUSG00000034579	Pla2g3	-3.34895	NA
ENSMUSG00000030287	Itpr2	-1.77734	NA
ENSMUSG00000097814	Panct2	-2.23242	NA
ENSMUSG00000035863	Palm	-1.33862	NA
ENSMUSG00000038886	Man2a2	-3.48689	-3.88064
ENSMUSG00000046079	Lrrc8d	1.04726	0.798938
ENSMUSG00000040482	Dxo	-1.69643	NA
ENSMUSG00000029925	Tbxas1	-0.797209	-1.03295
ENSMUSG00000032323	Cyp11a1	2.07806	NA
ENSMUSG00000028874	Fgr	0.867389	2.22121
ENSMUSG00000001166	Oas1c	-2.45065	2.93892
ENSMUSG00000039942	Ptger4	-2.50149	-1.49875
ENSMUSG00000056498	Tmem154	-0.894672	-4.98206
ENSMUSG00000024966	Stip1	1.17109	1.82976
ENSMUSG00000041354	Rgl2	-1.45512	-1.05776
ENSMUSG00000005364	Il5ra	-1.2359	NA
ENSMUSG00000056643	Chst13	-1.53548	NA
ENSMUSG00000031666	Rbl2	-1.45962	NA
ENSMUSG00000037759	Ptger2	-3.10943	NA
ENSMUSG00000015806	Qdpr	-1.77216	-0.679279
ENSMUSG00000023206	Il15ra	1.42631	5.77425
ENSMUSG00000005374	Tbl2	2.10961	NA
ENSMUSG00000016498	Pdcd1lg2	4.41171	2.9745
ENSMUSG00000032322	Pstpip1	-1.03104	0.776679
ENSMUSG00000023800	Tiam2	-2.27704	NA
ENSMUSG00000030213	Atf7ip	-1.11233	NA
ENSMUSG00000024527	Afg3l2	1.50381	NA
ENSMUSG00000051379	Flrt3	2.505	NA
ENSMUSG00000020015	Cdk17	1.17016	NA
ENSMUSG00000017652	Cd40	2.05685	9.57294
ENSMUSG00000044456	Rin3	-0.815928	-0.85797
ENSMUSG00000039633	Lonrf1	1.5651	NA
ENSMUSG00000089872	Rps6kc1	-1.14576	NA
ENSMUSG00000057069	Ero1lb	1.67027	NA
ENSMUSG00000102895	5830415G21Rik	3.74207	NA
ENSMUSG00000028927	Padi2	-3.48039	-4.64196
ENSMUSG00000040297	Suco	1.19761	1.03462
ENSMUSG00000014599	Csf1	0.696283	NA
ENSMUSG00000027068	Dhrs9	1.30756	-3.37619
ENSMUSG00000020027	Socs2	-0.980944	NA
ENSMUSG00000064128	Cenpj	1.76359	NA
ENSMUSG00000106918	Mrpl33	-1.21681	NA
ENSMUSG00000025591	Tma16	1.83755	3.02194
ENSMUSG00000030199	Etv6	1.17134	0.944703
ENSMUSG00000027227	Sord	-2.76016	-1.86721
ENSMUSG00000027782	Kpna4	1.04809	1.10857
ENSMUSG00000025203	Scd2	4.048	-1.92193
ENSMUSG00000018169	Mfng	-2.36552	-2.8139
ENSMUSG00000018906	P4ha2	4.56117	NA
ENSMUSG00000032462	Pik3cb	1.37462	-0.472225
ENSMUSG00000062397	Zfp706	-1.18312	NA
ENSMUSG00000010097	Nxf1	0.97533	NA
ENSMUSG00000060675	Plaat3	1.58713	NA
ENSMUSG00000049047	Armcx3	1.87982	NA
ENSMUSG00000021282	Eif5	0.872115	NA
ENSMUSG00000021094	Dhrs7	-1.71287	-1.62244
ENSMUSG00000028410	Dnaja1	0.742651	2.12918
ENSMUSG00000027752	Exosc8	1.55259	NA
ENSMUSG00000029299	Abcg3	-4.95589	NA
ENSMUSG00000026064	Ptp4a1	1.13655	NA
ENSMUSG00000039197	Adk	-1.78557	-1.41093
ENSMUSG00000043832	Clec4a3	-3.37277	1.49465
ENSMUSG00000000441	Raf1	0.844352	0.813605
ENSMUSG00000057531	Dtnbp1	-1.10964	-0.708925
ENSMUSG00000009470	Tnpo1	1.05719	NA
ENSMUSG00000072844	G530011O06Rik	2.3855	3.29852
ENSMUSG00000020089	Ppa1	1.75039	2.15617
ENSMUSG00000028961	Pgd	0.655826	0.542655
ENSMUSG00000028692	Akr1a1	1.00823	NA
ENSMUSG00000038615	Nfe2l1	1.40906	1.24203
ENSMUSG00000023224	Serping1	5.75781	1.89786
ENSMUSG00000038172	Ttc39b	0.951349	1.29455
ENSMUSG00000055053	Nfic	-1.1416	-1.02335
ENSMUSG00000039157	Fam102a	1.34958	-1.37146
ENSMUSG00000033767	Tmem131l	-1.32158	NA
ENSMUSG00000029385	Ccng2	0.995351	-0.581187
ENSMUSG00000034707	Gns	1.02667	0.363729
ENSMUSG00000034165	Ccnd3	-0.927816	1.44403
ENSMUSG00000022197	Pdzd2	-3.79841	NA
ENSMUSG00000032294	Pkm	1.0117	0.559837
ENSMUSG00000025340	Rabgef1	1.67235	NA
ENSMUSG00000009292	Trpm2	2.75316	NA
ENSMUSG00000024583	Txnl1	1.08866	1.197
ENSMUSG00000064109	Hcst	-1.5635	NA
ENSMUSG00000037362	Ccn3	-3.34971	NA
ENSMUSG00000024236	Svil	-1.6774	-1.2231
ENSMUSG00000040247	Tbc1d10c	-0.972952	NA
ENSMUSG00000066258	Trim12a	0.81534	2.42775
ENSMUSG00000024818	Slc25a45	-1.40914	NA
ENSMUSG00000050708	Ftl1	0.894203	-0.907542
ENSMUSG00000026819	Slc25a25	1.71068	NA
ENSMUSG00000070031	Sp140	1.03801	2.99969
ENSMUSG00000049608	Gpr55	-1.21694	NA
ENSMUSG00000017009	Sdc4	2.36174	3.0727
ENSMUSG00000037306	Man1c1	-1.59759	-1.87709
ENSMUSG00000029082	Bst1	1.40599	4.96523
ENSMUSG00000031162	Gata1	0.783516	NA
ENSMUSG00000073481	Mtarc2	-1.60349	NA
ENSMUSG00000017831	Rab5a	0.771265	0.537487
ENSMUSG00000036067	Slc2a6	1.54881	6.72732
ENSMUSG00000035824	Tk2	-1.27328	-0.682179
ENSMUSG00000028894	Inpp5b	-1.03808	2.51886
ENSMUSG00000013663	Pten	1.10689	NA
ENSMUSG00000055681	Cope	0.987091	0.590037
ENSMUSG00000066442	Mthfs	-1.20395	-0.804917
ENSMUSG00000050379	Septin6	-1.59738	NA
ENSMUSG00000031879	Ciao2b	1.07248	NA
ENSMUSG00000037926	Ssh2	-0.849316	-1.73659
ENSMUSG00000037405	Icam1	1.44212	5.08328
ENSMUSG00000021054	Sgpp1	-1.60226	-0.603249
ENSMUSG00000033033	Calhm2	-3.1807	-0.861616
ENSMUSG00000022219	Cideb	-1.6271	NA
ENSMUSG00000021127	Zfp36l1	1.39036	-2.45595
ENSMUSG00000014226	Cacybp	0.951723	2.06126
ENSMUSG00000037847	Nmrk1	1.89574	NA
ENSMUSG00000073725	Lmbrd1	0.900864	NA
ENSMUSG00000034902	Pip5k1c	-1.09473	NA
ENSMUSG00000021306	Gpr137b	-1.41254	-1.51143
ENSMUSG00000038301	Snx10	0.938843	2.24126
ENSMUSG00000022216	Psme1	0.882318	3.28241
ENSMUSG00000031601	Cnot7	1.47307	NA
ENSMUSG00000026946	Nmi	1.06522	3.8266
ENSMUSG00000031903	Pla2g15	-1.79409	-2.02773
ENSMUSG00000037161	Mgarp	7.36176	NA
ENSMUSG00000039671	Zmynd8	-1.13789	NA
ENSMUSG00000018334	Ksr1	-0.97941	NA
ENSMUSG00000095609	Gm21188	-0.911435	3.66789
ENSMUSG00000070705	Eid2b	-2.14963	NA
ENSMUSG00000008398	Elk3	-2.12839	0.690717
ENSMUSG00000021311	Mtr	-2.50676	-0.940245
ENSMUSG00000040253	Gbp7	1.02807	7.78185
ENSMUSG00000032000	Birc3	0.753649	2.55115
ENSMUSG00000020788	Atp2a3	-2.26253	-3.77207
ENSMUSG00000030091	Nup210	-2.85378	NA
ENSMUSG00000039431	Mtmr7	3.70984	2.73882
ENSMUSG00000036390	Gadd45a	-0.864845	NA
ENSMUSG00000006442	Srm	-2.37385	NA
ENSMUSG00000028525	Pde4b	0.914064	3.80858
ENSMUSG00000025366	Esyt1	-0.894717	-1.12886
ENSMUSG00000013974	Mcemp1	0.889042	3.24314
ENSMUSG00000111575	Gm47926	-3.34205	NA
ENSMUSG00000031897	Psmb10	1.02993	3.48487
ENSMUSG00000046139	Patl1	1.16265	NA
ENSMUSG00000032178	Ilf3	1.31301	0.602125
ENSMUSG00000067212	H2-T23	0.856716	3.23437
ENSMUSG00000070354	Evi2	-1.65727	NA
ENSMUSG00000081769	Gm12216	2.28344	NA
ENSMUSG00000046791	Riox1	-1.10071	NA
ENSMUSG00000030102	Itpr1	-2.67062	1.63554
ENSMUSG00000079477	Rab7	0.912977	NA
ENSMUSG00000032324	Tspan3	1.95171	1.2392
ENSMUSG00000078616	Trim30c	3.56184	NA
ENSMUSG00000020671	Rab10	0.817425	1.75132
ENSMUSG00000029328	Hnrnpdl	0.821054	0.731432
ENSMUSG00000024782	Ak3	-1.77165	-0.94755
ENSMUSG00000041920	Slc16a6	0.867708	NA
ENSMUSG00000030035	Wbp1	-2.40903	NA
ENSMUSG00000056091	St3gal5	1.55253	2.67836
ENSMUSG00000026696	Vamp4	1.03009	NA
ENSMUSG00000022651	Retnlg	-0.861826	NA
ENSMUSG00000032376	Usp3	-1.1528	NA
ENSMUSG00000060477	Irak2	0.912686	1.30404
ENSMUSG00000031389	Arhgap4	-0.923313	NA
ENSMUSG00000041313	Slc7a1	1.31284	0.752866
ENSMUSG00000021876	Rnase4	-3.3725	-1.99711
ENSMUSG00000025578	Cbx8	-2.70674	NA
ENSMUSG00000024525	Impa2	1.52802	NA
ENSMUSG00000104728	Gm42462	2.42545	NA
ENSMUSG00000028849	Map7d1	1.05635	NA
ENSMUSG00000024335	Brd2	0.783533	0.874681
ENSMUSG00000090019	Gimap1	-3.37141	NA
ENSMUSG00000028249	Sdcbp	0.874704	NA
ENSMUSG00000004221	Ikbkg	1.00728	0.906025
ENSMUSG00000001419	Mef2d	0.898983	-1.00747
ENSMUSG00000048007	Timm8a1	2.89692	NA
ENSMUSG00000053560	Ier2	-0.910285	NA
ENSMUSG00000034932	Mrpl54	1.46362	1.65293
ENSMUSG00000004070	Hmox2	-0.799998	1.37797
ENSMUSG00000037331	Larp1	0.855708	1.73077
ENSMUSG00000020538	Srebf1	1.31465	NA
ENSMUSG00000005034	Prkacb	-1.32787	-0.867356
ENSMUSG00000062345	Serpinb2	0.972025	1.84276
ENSMUSG00000030671	Pde3b	0.902157	-5.66156
ENSMUSG00000032380	Dapk2	-3.44503	NA
ENSMUSG00000064254	Ethe1	-1.48492	-0.921284
ENSMUSG00000038539	Atf5	1.76672	NA
ENSMUSG00000028378	Ptgr1	2.3423	-0.647801
ENSMUSG00000044477	Zfand3	0.920208	0.722453
ENSMUSG00000076441	Ass1	2.19168	NA
ENSMUSG00000026223	Itm2c	-0.784515	0.487929
ENSMUSG00000051391	Ywhag	1.21819	NA
ENSMUSG00000001918	Slc1a5	-1.73124	-1.01956
ENSMUSG00000020097	Sgpl1	1.15756	-0.246568
ENSMUSG00000019804	Snx3	0.682363	-0.345015
ENSMUSG00000078578	Ube2d3	0.600075	0.506726
ENSMUSG00000055013	Agap1	-2.25815	-1.57496
ENSMUSG00000042675	Ypel3	-0.732911	-2.77736
ENSMUSG00000051457	Spn	-1.36987	NA
ENSMUSG00000022757	Tfg	1.01196	0.787348
ENSMUSG00000006411	Nectin4	-2.29594	NA
ENSMUSG00000006281	Tep1	-1.92105	-0.450963
ENSMUSG00000026271	Gpr35	1.72635	2.24202
ENSMUSG00000049686	Orai1	-1.2265	NA
ENSMUSG00000028245	Nsmaf	-1.96522	0.832097
ENSMUSG00000028266	Lmo4	-0.834656	4.03706
ENSMUSG00000022892	App	1.50425	1.19137
ENSMUSG00000028164	Manba	-3.98619	-1.25576
ENSMUSG00000020732	Rab37	-2.40498	NA
ENSMUSG00000031266	Gla	1.2942	-0.257498
ENSMUSG00000038387	Rras	0.880983	0.639074
ENSMUSG00000101585	1600010M07Rik	-2.25529	NA
ENSMUSG00000063849	Ppcdc	-1.47077	NA
ENSMUSG00000032018	Sc5d	1.21212	NA
ENSMUSG00000096954	NA	2.8179	NA
ENSMUSG00000035354	Uvrag	-0.902534	NA
ENSMUSG00000025762	Larp1b	1.39264	NA
ENSMUSG00000032204	Aqp9	0.711404	NA
ENSMUSG00000019947	Arid5b	1.72788	1.10703
ENSMUSG00000037795	N4bp2	1.52188	NA
ENSMUSG00000041235	Chd7	0.991358	NA
ENSMUSG00000004319	Clcn3	1.70926	NA
ENSMUSG00000034926	Dhcr24	-2.26785	-0.588745
ENSMUSG00000028070	Naxe	-1.65897	NA
ENSMUSG00000007038	Neu1	-1.13075	0.552978
ENSMUSG00000028945	Rheb	0.695535	0.863348
ENSMUSG00000079523	Tmsb10	1.52795	0.345331
ENSMUSG00000052270	Fpr2	1.61692	11.3825
ENSMUSG00000027429	Sec23b	1.16967	0.858979
ENSMUSG00000011179	Odc1	1.12664	0.688872
ENSMUSG00000056692	Ilrun	0.785808	NA
ENSMUSG00000031791	Tmem38a	-1.52344	NA
ENSMUSG00000026031	Cflar	0.909195	3.7841
ENSMUSG00000024644	Cndp2	0.853086	0.723795
ENSMUSG00000018381	Abi3	-1.75816	0.895437
ENSMUSG00000037134	Prmt9	-1.70189	NA
ENSMUSG00000015355	Cd48	-0.920316	0.611865
ENSMUSG00000038507	Parp12	0.786698	3.7052
ENSMUSG00000007458	M6pr	0.591715	2.04924
ENSMUSG00000026074	Map4k4	1.28893	NA
ENSMUSG00000025337	Sbds	0.91339	0.607336
ENSMUSG00000064145	Arih2	0.882027	NA
ENSMUSG00000044167	Foxo1	1.39972	NA
ENSMUSG00000004508	Gab2	1.26973	-0.751911
ENSMUSG00000002812	Flii	0.79615	NA
ENSMUSG00000027381	Bcl2l11	1.24819	-3.20736
ENSMUSG00000027660	Skil	0.992363	0.441734
ENSMUSG00000059248	Septin9	-1.5433	NA
ENSMUSG00000054364	Rhob	-1.11468	-2.59428
ENSMUSG00000029840	Mtpn	0.634351	0.598454
ENSMUSG00000006818	Sod2	1.38716	5.09349
ENSMUSG00000017428	Psmd11	1.07793	1.32051
ENSMUSG00000027074	Slc43a3	3.047	NA
ENSMUSG00000039747	Orai2	-0.994645	2.82323
ENSMUSG00000029135	Fosl2	1.15898	NA
ENSMUSG00000030154	Klrb1f	-4.26766	NA
ENSMUSG00000040511	Pvr	2.10359	1.98132
ENSMUSG00000027889	Ampd2	-0.958594	NA
ENSMUSG00000090394	4930523C07Rik	-1.14069	NA
ENSMUSG00000006315	Tmem147	-1.5138	-0.627592
ENSMUSG00000058587	Tmod3	0.726581	NA
ENSMUSG00000021583	Erap1	0.961994	1.83312
ENSMUSG00000036249	Rbm43	-0.887478	1.63787
ENSMUSG00000075602	Ly6a	1.21338	6.57043
ENSMUSG00000053931	Cnn3	3.70603	NA
ENSMUSG00000024011	Pi16	-4.14699	NA
ENSMUSG00000051335	Gfod1	0.724616	-2.81271
ENSMUSG00000050627	Gpd1l	-3.66348	-1.47678
ENSMUSG00000020453	Patz1	-1.75676	-1.22589
ENSMUSG00000008384	Sertad1	1.53564	NA
ENSMUSG00000071657	Bscl2	-1.38717	-0.641763
ENSMUSG00000064147	Rab44	-0.850859	NA
ENSMUSG00000019210	Atp6v1e1	0.816186	1.46024
ENSMUSG00000028820	Sfpq	0.79671	NA
ENSMUSG00000020484	Xbp1	-0.855773	0.661814
ENSMUSG00000038811	Gngt2	-1.63757	NA
ENSMUSG00000065037	Rn7sk	5.40014	NA
ENSMUSG00000041515	Irf8	1.98949	-1.15715
ENSMUSG00000001131	Timp1	2.12262	0.947096
ENSMUSG00000005881	Ergic3	-1.24966	NA
ENSMUSG00000054136	Adm2	3.10393	NA
ENSMUSG00000028932	Psmc2	0.779819	1.27071
ENSMUSG00000044224	Dnajc21	1.33566	NA
ENSMUSG00000037348	Paqr7	-0.824083	-1.54033
ENSMUSG00000024308	Tapbp	0.960096	2.81755
ENSMUSG00000020716	Nf1	2.29985	NA
ENSMUSG00000031378	Abcd1	-1.39092	NA
ENSMUSG00000040734	Ppp1r13l	3.71344	NA
ENSMUSG00000041075	Fzd7	1.68142	-1.43897
ENSMUSG00000020315	Sptbn1	-0.933425	-0.961623
ENSMUSG00000020078	Vps26a	0.900356	NA
ENSMUSG00000021133	Susd6	0.89978	1.46883
ENSMUSG00000005779	Psmb4	0.715582	1.37399
ENSMUSG00000021185	Dglucy	-3.2912	NA
ENSMUSG00000040681	Hmgn1	1.07748	NA
ENSMUSG00000071072	Ptges3	0.920631	1.19008
ENSMUSG00000027351	Spred1	1.68407	1.75204
ENSMUSG00000037731	Themis2	0.647967	2.17479
ENSMUSG00000045427	Hnrnph2	0.86111	NA
ENSMUSG00000052889	Prkcb	0.597246	0.442381
ENSMUSG00000035152	Ap2b1	1.01583	NA
ENSMUSG00000034377	Tulp4	1.08582	-0.94711
ENSMUSG00000026068	Il18rap	1.55025	NA
ENSMUSG00000039270	Megf9	-1.55703	-1.75967
ENSMUSG00000032688	Malt1	1.62075	3.49502
ENSMUSG00000012848	Rps5	0.824807	0.272905
ENSMUSG00000031146	Plp2	1.42998	-1.10373
ENSMUSG00000052087	Rgs14	-0.932922	0.952523
ENSMUSG00000034674	Tdg	0.979783	NA
ENSMUSG00000032803	Cdv3	0.666022	0.672572
ENSMUSG00000082292	Gm12250	2.24922	7.07116
ENSMUSG00000024974	Smc3	-1.57625	-1.30856
ENSMUSG00000024677	Ms4a6b	-1.7743	4.67679
ENSMUSG00000032485	Scap	-1.29692	NA
ENSMUSG00000041168	Lonp1	1.47483	NA
ENSMUSG00000066363	Serpina3f	5.65531	6.20508
ENSMUSG00000024758	Rtn3	0.628826	0.344489
ENSMUSG00000005142	Man2b1	-0.832883	-1.15441
ENSMUSG00000038806	Sde2	0.931065	0.737035
ENSMUSG00000039263	Npepl1	-1.43135	-0.544563
ENSMUSG00000044092	C130050O18Rik	-1.3273	NA
ENSMUSG00000036661	Dennd3	-1.98607	4.10113
ENSMUSG00000059343	Aldoart1	1.52089	NA
ENSMUSG00000037458	Azin1	0.955814	0.432409
ENSMUSG00000028557	Rnf11	0.856394	NA
ENSMUSG00000021877	Arf4	0.73675	0.7809
ENSMUSG00000018736	Ndel1	0.729184	0.692038
ENSMUSG00000028542	Slc6a9	3.12427	NA
ENSMUSG00000032330	Cox7a2	1.03435	0.879014
ENSMUSG00000039208	Metrnl	-1.28174	-1.43273
ENSMUSG00000031628	Casp3	-0.608952	1.58418
ENSMUSG00000023277	Twf2	-0.895044	NA
ENSMUSG00000035530	Eif1	0.719574	0.376249
ENSMUSG00000032437	Stt3b	0.929337	-0.542601
ENSMUSG00000038775	Vill	-1.62687	NA
ENSMUSG00000031627	Irf2	0.633172	0.63585
ENSMUSG00000031762	Mt2	1.83624	NA
ENSMUSG00000021027	Ralgapa1	1.40113	NA
ENSMUSG00000070730	Rmdn3	1.46415	2.11793
ENSMUSG00000020143	Dock2	-0.799184	-0.973186
ENSMUSG00000029759	Pon3	1.38542	-0.571762
ENSMUSG00000004568	Arhgef18	-2.16062	NA
ENSMUSG00000036737	Oxsr1	1.40073	NA
ENSMUSG00000045763	Basp1	0.858244	-0.563978
ENSMUSG00000024921	Smarca2	-1.1285	-1.17575
ENSMUSG00000054951	9130008F23Rik	-1.22078	NA
ENSMUSG00000031264	Btk	-0.84649	NA
ENSMUSG00000036002	Fam214b	0.868479	0.915544
ENSMUSG00000000275	Trim25	0.959083	1.61292
ENSMUSG00000022125	Cln5	0.845856	1.20694
ENSMUSG00000039286	Fndc3b	0.95335	-0.659374
ENSMUSG00000036529	Sbf1	0.915906	NA
ENSMUSG00000028862	Map3k6	-3.70867	NA
ENSMUSG00000031960	Aars	1.33086	1.14901
ENSMUSG00000031833	Mast3	-1.21919	-1.15407
ENSMUSG00000029826	Zc3hav1	0.705916	1.32275
ENSMUSG00000033096	Apmap	-1.07026	1.08406
ENSMUSG00000026821	Ralgds	2.56252	3.31734
ENSMUSG00000031207	Msn	0.741237	1.28839
ENSMUSG00000068290	Ddrgk1	-1.21869	NA
ENSMUSG00000029455	Aldh2	-0.715601	-1.26634
ENSMUSG00000109511	Nup62	0.982639	NA
ENSMUSG00000112023	Lilr4b	0.70082	0.361708
ENSMUSG00000037896	Rcor1	0.970704	NA
ENSMUSG00000027852	Nras	0.671971	-0.354481
ENSMUSG00000030591	Psmd8	0.769228	NA
ENSMUSG00000029409	U90926	2.197	8.45069
ENSMUSG00000034522	Zfp395	1.72381	-6.74795
ENSMUSG00000026581	Sell	-0.757233	NA
ENSMUSG00000027555	Car13	1.83331	4.03644
ENSMUSG00000035890	Rnf126	1.27962	0.840539
ENSMUSG00000096630	Vmn2r26	-1.92311	NA
ENSMUSG00000021728	Emb	1.14985	-0.428097
ENSMUSG00000096727	Psmb9	0.778999	3.70506
ENSMUSG00000020400	Tnip1	1.31659	1.98928
ENSMUSG00000099083	Atf7	0.928931	NA
ENSMUSG00000040713	Creg1	0.704359	-0.74711
ENSMUSG00000001627	Ifrd1	1.32904	2.01268
ENSMUSG00000001741	Il16	-1.37411	-1.84611
ENSMUSG00000025630	Hprt	0.89064	-1.28536
ENSMUSG00000046031	Calhm6	2.0702	NA
ENSMUSG00000030605	Mfge8	-2.27734	-1.52652
ENSMUSG00000037295	Ldlrap1	-0.882594	-0.982697
ENSMUSG00000033730	Egr3	2.9406	NA
ENSMUSG00000028156	Eif4e	0.938186	1.12686
ENSMUSG00000023087	Noct	0.944944	NA
ENSMUSG00000020794	Ube2g1	0.994685	NA
ENSMUSG00000006494	Pdk1	1.32096	NA
ENSMUSG00000067071	Hes6	-1.64801	NA
ENSMUSG00000032388	Spg21	0.937543	NA
ENSMUSG00000035212	Leprot	-0.780401	-0.432963
ENSMUSG00000020392	Cdkn2aipnl	-1.55789	NA
ENSMUSG00000030347	D6Wsu163e	-2.06691	NA
ENSMUSG00000047921	Trappc9	-1.53062	NA
ENSMUSG00000041481	Serpina3g	5.45815	5.20812
ENSMUSG00000029162	Khk	-3.19175	-1.50738
ENSMUSG00000051223	Bzw1	0.788668	NA
ENSMUSG00000040048	Ndufb10	-1.10737	NA
ENSMUSG00000109336	Samd4b	1.00891	1.02603
ENSMUSG00000062604	Srpk2	-0.668638	-1.23826
ENSMUSG00000019978	Epb41l2	1.68192	NA
ENSMUSG00000037318	Traf3ip3	-1.36487	NA
ENSMUSG00000041926	Rnpep	-1.19844	0.639606
ENSMUSG00000025534	Gusb	-1.49784	-0.867348
ENSMUSG00000078780	Gm5150	-2.41016	3.21715
ENSMUSG00000025026	Add3	-0.707369	-2.32738
ENSMUSG00000020458	Rtn4	0.593814	-0.695343
ENSMUSG00000001472	Tcf25	0.668394	NA
ENSMUSG00000097971	NA	2.19799	NA
ENSMUSG00000049866	Arl4c	0.696593	-4.29777
ENSMUSG00000029254	Stap1	0.959138	NA
ENSMUSG00000006731	B4galnt1	-0.83803	-2.13895
ENSMUSG00000000869	Il4	0.853176	NA
ENSMUSG00000074634	Tmem267	2.53595	NA
ENSMUSG00000034708	Grn	-0.82083	NA
ENSMUSG00000047126	Cltc	0.86391	-0.412635
ENSMUSG00000075229	Ccdc58	2.48032	NA
ENSMUSG00000036087	Slain2	0.902334	-0.461124
ENSMUSG00000028879	Stx12	0.892713	NA
ENSMUSG00000060904	Arl1	0.731305	1.51944
ENSMUSG00000021792	Prxl2a	-2.66937	NA
ENSMUSG00000008855	Hdac5	1.00201	-2.51026
ENSMUSG00000032239	Rp9	-1.0031	-0.894972
ENSMUSG00000049858	Suox	-1.57209	-1.75938
ENSMUSG00000021840	Mapk1ip1l	1.14346	NA
ENSMUSG00000016831	Tox4	1.04057	0.675384
ENSMUSG00000030717	Nupr1	2.04852	3.77011
ENSMUSG00000000127	Fer	-0.780775	NA
ENSMUSG00000025024	Smndc1	0.729975	NA
ENSMUSG00000024948	Map4k2	-1.11061	NA
ENSMUSG00000061175	Fnip2	2.23417	-0.539774
ENSMUSG00000092349	Smim40	-1.88287	NA
ENSMUSG00000022635	Zcrb1	0.709549	0.963604
ENSMUSG00000035637	Grhpr	2.9536	NA
ENSMUSG00000025321	Itgb8	2.42671	7.40933
ENSMUSG00000021262	Evl	-0.927868	0.664522
ENSMUSG00000039989	Cbx4	-1.13622	NA
ENSMUSG00000019302	Atp6v0a1	1.30437	-2.59485
ENSMUSG00000019877	Serinc1	0.792488	0.246833
ENSMUSG00000024975	Pdcd4	-2.07073	-2.96318
ENSMUSG00000027613	Eif6	0.730276	1.57665
ENSMUSG00000078974	Sec61g	1.08938	0.757005
ENSMUSG00000014633	Cmc2	-1.49122	NA
ENSMUSG00000042694	Stn1	-1.64376	NA
ENSMUSG00000024810	Il33	7.30416	NA
ENSMUSG00000029616	Erp29	-0.835472	-0.785158
ENSMUSG00000028962	Slc4a2	1.09032	NA
ENSMUSG00000024570	Rbfa	-1.32325	NA
ENSMUSG00000036644	Tbc1d9b	-0.927666	1.01003
ENSMUSG00000022177	Haus4	-2.93394	NA
ENSMUSG00000024735	Prpf19	-1.4527	NA
ENSMUSG00000031851	Ntpcr	-1.98215	NA
ENSMUSG00000069792	Wfdc17	1.86213	1.64633
ENSMUSG00000026923	Notch1	0.600437	1.14831
ENSMUSG00000004610	Etfb	-1.73168	NA
ENSMUSG00000097113	Gm19705	2.17447	NA
ENSMUSG00000079017	Ifi27l2a	-0.896216	3.94153
ENSMUSG00000001270	Ckb	-1.53591	-2.62328
ENSMUSG00000027009	Itga4	-0.792984	1.63916
ENSMUSG00000018659	Pnpo	-1.75691	NA
ENSMUSG00000002885	Adgre5	-0.711145	-2.80507
ENSMUSG00000017002	Slpi	0.985879	3.84042
ENSMUSG00000079685	Ulbp1	2.40989	NA
ENSMUSG00000021417	Eci2	-1.27649	1.60833
ENSMUSG00000039697	Ncoa7	-1.25223	1.7585
ENSMUSG00000054277	Arfgap3	1.26655	NA
ENSMUSG00000030465	Psd3	-3.20979	NA
ENSMUSG00000020918	Kat2a	-2.66182	NA
ENSMUSG00000015671	Psma2	0.663445	1.79133
ENSMUSG00000004952	Rasa4	1.69523	1.42458
ENSMUSG00000027422	Rrbp1	0.693259	1.38675
ENSMUSG00000023031	Cela1	-2.1035	-1.8737
ENSMUSG00000024055	Cyp4f13	-1.20022	NA
ENSMUSG00000038894	Irs2	-0.971841	-2.93608
ENSMUSG00000036594	H2-Aa	1.42989	6.10547
ENSMUSG00000024867	Pip5k1b	-1.81027	NA
ENSMUSG00000024675	Ms4a4c	-1.32501	11.3269
ENSMUSG00000033192	Lpcat2	-0.7048	2.00067
ENSMUSG00000049327	Kmt5a	0.841755	NA
ENSMUSG00000016495	Plgrkt	0.806396	0.746284
ENSMUSG00000015733	Capza2	0.533449	1.16885
ENSMUSG00000020846	Rflnb	-0.515346	NA
ENSMUSG00000020115	Tbk1	0.892025	1.04886
ENSMUSG00000054619	Mettl7a1	-2.81867	-1.24846
ENSMUSG00000020184	Mdm2	0.916184	1.35835
ENSMUSG00000002578	Ikzf4	-2.25698	NA
ENSMUSG00000021832	Psmc6	0.706084	1.14857
ENSMUSG00000025997	Ikzf2	-1.51495	-1.71193
ENSMUSG00000042608	Stk40	0.823354	1.14717
ENSMUSG00000021959	Lats2	1.03794	-1.10323
ENSMUSG00000042462	Dctpp1	-2.11066	NA
ENSMUSG00000027712	Anxa5	1.18822	0.732312
ENSMUSG00000000751	Rpa1	-1.55025	-0.886188
ENSMUSG00000061436	Hipk2	1.17047	-0.926109
ENSMUSG00000028583	Pdpn	2.55708	4.43857
ENSMUSG00000049502	Dtx3l	0.666761	3.69603
ENSMUSG00000024856	Cdk2ap2	-0.92799	1.28638
ENSMUSG00000028333	Anp32b	0.669497	NA
ENSMUSG00000040339	Fam102b	1.04609	2.34553
ENSMUSG00000074247	Dda1	0.697249	0.641558
ENSMUSG00000078439	Smim24	-2.9867	-1.8675
ENSMUSG00000025232	Hexa	-1.00562	-0.78575
ENSMUSG00000028788	Ptp4a2	0.611154	0.457746
ENSMUSG00000019794	Katna1	0.874091	1.04223
ENSMUSG00000037400	Atp11b	0.905089	0.469625
ENSMUSG00000034341	Wbp2	0.675489	NA
ENSMUSG00000024429	Gnl1	0.903423	NA
ENSMUSG00000042082	Arsb	-1.65492	-1.37262
ENSMUSG00000037487	Ubr5	0.963724	-0.600294
ENSMUSG00000031557	Plekha2	0.75921	0.47347
ENSMUSG00000022225	Cma1	3.53177	NA
ENSMUSG00000027828	Ssr3	0.790798	0.79672
ENSMUSG00000001440	Kpnb1	0.800906	0.276462
ENSMUSG00000020745	Pafah1b1	0.633369	0.513498
ENSMUSG00000008822	Acyp1	-1.68256	NA
ENSMUSG00000074570	Cass4	0.844011	NA
ENSMUSG00000074277	Phldb3	1.86377	NA
ENSMUSG00000039934	Gsap	1.05388	2.76445
ENSMUSG00000031133	Arhgef6	-0.911516	-1.81959
ENSMUSG00000028527	Ak4	5.34599	3.3718
ENSMUSG00000030890	Ilk	-0.861145	-0.551177
ENSMUSG00000041607	Mbp	-0.875199	-1.74164
ENSMUSG00000030790	Adm	4.81039	NA
ENSMUSG00000018920	Cxcl16	1.58893	2.47651
ENSMUSG00000031245	Hmgn5	-2.20187	NA
ENSMUSG00000042759	Apobr	-0.673868	NA
ENSMUSG00000056116	H2-T22	0.871816	NA
ENSMUSG00000031347	Cetn2	-1.50904	NA
ENSMUSG00000111514	E230014E18Rik	-5.17567	NA
ENSMUSG00000020821	Kif1c	0.99438	NA
ENSMUSG00000034591	Slc41a2	2.30882	NA
ENSMUSG00000063354	Slc39a4	1.00253	3.76012
ENSMUSG00000036199	Ndufa13	-0.913601	NA
ENSMUSG00000001156	Mxd1	0.86038	1.82298
ENSMUSG00000023169	Slc38a1	-0.950647	NA
ENSMUSG00000110682	A530010L16Rik	-2.94443	NA
ENSMUSG00000025138	Sirt7	-0.755332	-0.72625
ENSMUSG00000037818	Abhd18	1.46871	NA
ENSMUSG00000024925	Rnaseh2c	-2.01017	-0.987235
ENSMUSG00000032872	Cyb5r4	0.688369	0.60644
ENSMUSG00000025144	Cenpx	-1.32103	NA
ENSMUSG00000026353	Ubxn4	0.68873	NA
ENSMUSG00000039047	Pigk	-1.45492	NA
ENSMUSG00000029505	Ep400	0.706832	0.478886
ENSMUSG00000033499	Larp4b	0.702352	1.03616
ENSMUSG00000006782	Cnp	-0.913461	1.80243
ENSMUSG00000025278	Flnb	1.07432	3.33758
ENSMUSG00000028964	Park7	-1.34445	NA
ENSMUSG00000017774	Myo1c	0.845597	NA
ENSMUSG00000040848	Sft2d2	-0.825542	-1.94887
ENSMUSG00000031112	Stk26	-1.85885	NA
ENSMUSG00000027994	Mcub	1.58469	NA
ENSMUSG00000006024	Napa	0.724238	NA
ENSMUSG00000030789	Itgax	-0.780104	-1.08956
ENSMUSG00000045664	Cdc42ep2	1.57187	4.2652
ENSMUSG00000039450	Dcxr	-2.16545	NA
ENSMUSG00000001334	Fndc5	-1.6032	NA
ENSMUSG00000034164	Emid1	-4.17404	NA
ENSMUSG00000061577	Adgrg5	-3.44358	NA
ENSMUSG00000026110	Mgat4a	1.04844	1.38167
ENSMUSG00000079419	Ms4a6c	-1.50914	4.37192
ENSMUSG00000115338	Pnp	1.03037	3.82723
ENSMUSG00000024659	Anxa1	-1.54427	-0.795173
ENSMUSG00000039967	Zfp292	1.42509	NA
ENSMUSG00000052435	Cebpe	-0.842134	NA
ENSMUSG00000024737	Slc15a3	1.32809	1.91837
ENSMUSG00000019054	Fis1	-0.742672	0.733469
ENSMUSG00000026981	Il1rn	0.785924	8.62246
ENSMUSG00000020275	Rel	1.14172	0.942707
ENSMUSG00000001150	Mcm3ap	-1.12886	NA
ENSMUSG00000026482	Rgl1	-0.940857	2.53141
ENSMUSG00000020387	Jade2	-1.66218	NA
ENSMUSG00000034120	Srsf2	0.731879	0.862828
ENSMUSG00000022555	Dgat1	1.13912	NA
ENSMUSG00000054720	Lrrc8c	1.52384	4.11012
ENSMUSG00000044533	Rps2	0.601691	NA
ENSMUSG00000018547	Pip4k2b	-1.6545	0.424551
ENSMUSG00000020787	P2rx1	-0.632606	NA
ENSMUSG00000031585	Gtf2e2	1.0493	1.25404
ENSMUSG00000040857	Erf	1.86853	-0.931214
ENSMUSG00000043592	Unc5cl	-1.44999	NA
ENSMUSG00000023106	Denr	1.15984	2.28299
ENSMUSG00000021596	Mctp1	-1.37972	-2.33104
ENSMUSG00000042688	Mapk6	1.14841	0.72928
ENSMUSG00000023143	Nagpa	-1.37765	NA
ENSMUSG00000020303	Stc2	7.00562	NA
ENSMUSG00000027639	Samhd1	0.722442	3.16688
ENSMUSG00000024501	Dpysl3	3.81305	-2.64537
ENSMUSG00000030282	Cmas	-0.827115	-0.66258
ENSMUSG00000042625	Safb2	0.72314	NA
ENSMUSG00000066036	Ubr4	0.752595	1.07823
ENSMUSG00000020993	Trappc6b	0.528399	0.687111
ENSMUSG00000016494	Cd34	-2.62821	-3.40014
ENSMUSG00000003657	Calb2	7.10415	NA
ENSMUSG00000058672	Tubb2a	1.14902	NA
ENSMUSG00000025880	Smad7	1.33867	-1.31787
ENSMUSG00000040462	Os9	-0.696286	NA
ENSMUSG00000032431	Crtap	0.909231	-1.05597
ENSMUSG00000030538	Cib1	-0.903333	NA
ENSMUSG00000030096	Slc6a6	0.651999	-0.907693
ENSMUSG00000009418	Nav1	-1.78243	-2.15326
ENSMUSG00000028799	Zfp362	-2.68318	NA
ENSMUSG00000027012	Dync1i2	0.676656	0.642629
ENSMUSG00000021796	Bmpr1a	1.75173	NA
ENSMUSG00000020253	Ppm1m	-1.31547	NA
ENSMUSG00000098557	Kctd12	-0.894017	1.17849
ENSMUSG00000054509	Parp4	0.885817	-0.762781
ENSMUSG00000026229	Psmd1	0.981086	0.498804
ENSMUSG00000038068	Rnf144b	-0.777292	-3.33377
ENSMUSG00000020894	Vamp2	0.733941	NA
ENSMUSG00000037940	Inpp4b	-5.95997	NA
ENSMUSG00000028433	Ubap2	1.27197	NA
ENSMUSG00000031807	Pgls	-1.24412	NA
ENSMUSG00000030751	Psma1	0.733767	0.993975
ENSMUSG00000059555	Tor4a	-1.62577	0.956058
ENSMUSG00000028234	Rps20	0.814537	0.376739
ENSMUSG00000024725	Ostf1	0.656667	0.355658
ENSMUSG00000022901	Cd86	1.25752	4.77642
ENSMUSG00000019987	Arg1	1.70472	NA
ENSMUSG00000027479	Mapre1	0.541579	NA
ENSMUSG00000027366	Sppl2a	0.670211	2.46625
ENSMUSG00000040432	Ltb4r2	-6.56043	NA
ENSMUSG00000033985	Tesk2	-2.21149	-2.05346
ENSMUSG00000027522	Stx16	-1.27778	0.562851
ENSMUSG00000022863	Btg3	0.923242	NA
ENSMUSG00000039105	Atp6v1g1	0.689665	NA
ENSMUSG00000028128	F3	4.68835	NA
ENSMUSG00000086429	Gt(ROSA)26Sor	1.25187	NA
ENSMUSG00000042772	Smg7	1.10031	1.40321
ENSMUSG00000039699	Batf2	2.47497	6.16062
ENSMUSG00000038683	Pak1ip1	0.666723	NA
ENSMUSG00000058407	Txndc9	0.648988	0.684562
ENSMUSG00000019970	Sgk1	-0.970567	1.03345
ENSMUSG00000024858	Grk2	-0.594194	NA
ENSMUSG00000092368	A930015D03Rik	2.6469	NA
ENSMUSG00000002147	Stat6	0.565999	NA
ENSMUSG00000075122	Cd80	1.13827	1.92257
ENSMUSG00000086320	Gm12840	1.68539	NA
ENSMUSG00000038368	Focad	3.19246	-0.965581
ENSMUSG00000020134	Peli1	0.947078	2.95436
ENSMUSG00000020272	Stk10	-0.709738	-1.03184
ENSMUSG00000026737	Pip4k2a	-0.703734	-0.331748
ENSMUSG00000015013	Trappc2l	-0.923115	NA
ENSMUSG00000066571	4931406P16Rik	1.20664	-0.644132
ENSMUSG00000030695	Aldoa	0.864721	0.77467
ENSMUSG00000060586	H2-Eb1	1.52554	6.43657
ENSMUSG00000034880	Mrpl34	-1.09754	NA
ENSMUSG00000079427	Mthfsl	-0.954987	NA
ENSMUSG00000031816	Mthfsd	-1.58189	NA
ENSMUSG00000037270	4932438A13Rik	1.08303	0.498809
ENSMUSG00000020053	Igf1	-2.17386	-3.63513
ENSMUSG00000009654	Oit3	-1.59781	-3.62037
ENSMUSG00000038503	Mesd	-0.962659	NA
ENSMUSG00000017286	Glod4	-1.53128	NA
ENSMUSG00000035385	Ccl2	1.16881	5.93355
ENSMUSG00000002996	Hbp1	0.621792	NA
ENSMUSG00000026809	Spaca9	-2.98937	NA
ENSMUSG00000026192	Atic	-1.15959	NA
ENSMUSG00000074781	Ube2n	0.86417	0.873594
ENSMUSG00000027018	Hat1	1.02088	2.21562
ENSMUSG00000026827	Gpd2	0.909884	2.64316
ENSMUSG00000021143	Pacs2	1.06255	NA
ENSMUSG00000019823	Mical1	-1.07066	-3.30199
ENSMUSG00000111429	Gm32511	3.59011	NA
ENSMUSG00000042111	Ccdc115	0.788013	NA
ENSMUSG00000028098	Rnf115	0.776658	0.67259
ENSMUSG00000029098	Acox3	-1.36882	-1.27839
ENSMUSG00000028517	Plpp3	1.76392	NA
ENSMUSG00000002489	Tiam1	2.06226	NA
ENSMUSG00000024063	Lbh	-1.18847	-1.05203
ENSMUSG00000018167	Stard3	-0.66196	1.92326
ENSMUSG00000047881	Rell1	0.943472	-3.47581
ENSMUSG00000056602	Fry	-1.61947	-2.60963
ENSMUSG00000021360	Gcnt2	1.0402	0.736594
ENSMUSG00000043157	Arl11	-3.20378	-1.44339
ENSMUSG00000032353	Tmed3	-1.2674	NA
ENSMUSG00000021810	Ecd	-1.22618	NA
ENSMUSG00000015474	Ppt2	-2.12213	1.45664
ENSMUSG00000034947	Tmem106a	1.10439	0.57619
ENSMUSG00000028034	Fubp1	0.706446	1.07478
ENSMUSG00000029705	Cux1	0.74842	-0.898752
ENSMUSG00000030060	Hmces	1.75767	-1.41597
ENSMUSG00000097439	Gm16754	4.01699	NA
ENSMUSG00000014959	Gorasp2	0.774479	NA
ENSMUSG00000042605	Atxn2	1.10082	NA
ENSMUSG00000039236	Isg20	0.543571	6.8368
ENSMUSG00000026663	Atf6	1.12624	-0.735296
ENSMUSG00000052738	Suclg1	-0.949787	NA
ENSMUSG00000052837	Junb	0.545518	1.65039
ENSMUSG00000097352	C920009B18Rik	1.35855	0.69992
ENSMUSG00000009079	Ewsr1	0.651988	NA
ENSMUSG00000027514	Zbp1	0.589902	8.69611
ENSMUSG00000048578	Mlec	-0.730316	-0.669975
ENSMUSG00000022106	Rcbtb2	-0.713333	-3.94099
ENSMUSG00000023991	Foxp4	1.67621	3.24292
ENSMUSG00000025287	Acot9	0.699957	NA
ENSMUSG00000025357	Dgka	-1.06135	-3.72409
ENSMUSG00000048696	Mex3d	2.002	-1.32142
ENSMUSG00000027936	Crtc2	0.971234	NA
ENSMUSG00000030536	Iqgap1	0.536586	-1.05099
ENSMUSG00000016344	Ppdpf	-1.38087	NA
ENSMUSG00000038425	Poli	-3.07129	NA
ENSMUSG00000021361	Tmem14c	-0.8925	NA
ENSMUSG00000038722	Bud31	0.653587	NA
ENSMUSG00000026807	Ak8	-4.00928	-4.40117
ENSMUSG00000030682	Cdipt	-0.725132	NA
ENSMUSG00000018363	Smurf2	0.916526	NA
ENSMUSG00000074622	Mafb	-1.8679	-1.51584
ENSMUSG00000037965	Zc3h7a	0.910293	0.873908
ENSMUSG00000022436	Sh3bp1	-1.66339	0.647328
ENSMUSG00000024424	Ttc39c	0.828719	2.95799
ENSMUSG00000092274	Neat1	0.742038	-1.49281
ENSMUSG00000027698	Nceh1	-1.03612	-2.07977
ENSMUSG00000040010	Slc7a5	2.55788	1.87794
ENSMUSG00000031996	Aplp2	0.79571	-1.61917
ENSMUSG00000028756	Pink1	-0.780633	-2.37238
ENSMUSG00000056054	S100a8	2.73647	1.50606
ENSMUSG00000057191	AB124611	-0.518501	1.46202
ENSMUSG00000015889	Lta4h	-0.824273	-0.828042
ENSMUSG00000024507	Hsd17b4	-1.97166	-1.18354
ENSMUSG00000034484	Snx2	-0.830449	1.12426
ENSMUSG00000024790	Sac3d1	-2.26839	NA
ENSMUSG00000026155	Smap1	0.64874	NA
ENSMUSG00000018965	Ywhah	0.657553	-0.9189
ENSMUSG00000031691	Tnpo2	1.08282	NA
ENSMUSG00000067194	Eif1ax	0.790608	0.843421
ENSMUSG00000028980	H6pd	-1.02721	NA
ENSMUSG00000039395	Mreg	2.97268	2.85461
ENSMUSG00000005667	Mthfd2	1.26807	2.33269
ENSMUSG00000062646	Ganc	-1.85132	-1.62711
ENSMUSG00000025194	Abcc2	0.966775	NA
ENSMUSG00000005312	Ubqln1	0.857613	0.715262
ENSMUSG00000020952	Scfd1	0.79787	0.810628
ENSMUSG00000037072	Selenof	-0.63509	NA
ENSMUSG00000026879	Gsn	0.905304	-1.77564
ENSMUSG00000024349	Sting1	-1.26687	NA
ENSMUSG00000025193	Cutc	-1.17945	NA
ENSMUSG00000022439	Parvg	-0.873219	NA
ENSMUSG00000028042	Zbtb7b	0.673196	0.483534
ENSMUSG00000034343	Ube2f	0.840501	1.14549
ENSMUSG00000037742	Eef1a1	0.637099	NA
ENSMUSG00000045795	Whamm	0.857826	2.07403
ENSMUSG00000001911	Nfix	1.08565	NA
ENSMUSG00000050578	Mmp13	1.89566	6.56505
ENSMUSG00000049988	Lrrc25	-1.10689	2.4272
ENSMUSG00000033039	Micall1	0.957196	-0.818896
ENSMUSG00000031381	Piga	2.47246	NA
ENSMUSG00000062232	Rapgef2	0.984547	2.97099
ENSMUSG00000031715	Smarca5	0.744874	NA
ENSMUSG00000053553	3110082I17Rik	-2.00665	NA
ENSMUSG00000050567	Maml1	1.1851	NA
ENSMUSG00000034006	Slc66a2	-1.05838	NA
ENSMUSG00000049878	Rlf	1.16417	NA
ENSMUSG00000003484	Cyp4f18	-0.694323	NA
ENSMUSG00000031400	G6pdx	0.506303	0.917365
ENSMUSG00000051314	Ffar2	-0.751058	NA
ENSMUSG00000029449	Rhof	-0.930517	NA
ENSMUSG00000026914	Psmd14	0.696709	1.08248
ENSMUSG00000020477	Mrps24	-1.14806	NA
ENSMUSG00000019874	Fabp7	-1.50559	-1.32287
ENSMUSG00000006589	Aprt	-0.645094	-0.492147
ENSMUSG00000035781	R3hdm4	-1.77222	NA
ENSMUSG00000054263	Lifr	-1.82602	NA
ENSMUSG00000004296	Il12b	5.96902	13.8527
ENSMUSG00000087107	AI662270	0.823966	1.83707
ENSMUSG00000029407	Uso1	0.724487	0.644374
ENSMUSG00000050335	Lgals3	0.583959	-2.30852
ENSMUSG00000041530	Ago1	-1.60541	NA
ENSMUSG00000027339	Rassf2	-1.09506	-1.96712
ENSMUSG00000015289	Lage3	-2.15503	NA
ENSMUSG00000084796	Mir142hg	-0.949684	NA
ENSMUSG00000038612	Mcl1	0.681806	0.305088
ENSMUSG00000057335	Cep170	0.88055	NA
ENSMUSG00000027322	Siglec1	-2.05289	0.979633
ENSMUSG00000106739	Gm43499	2.10676	NA
ENSMUSG00000033825	Tpsb2	2.7165	NA
ENSMUSG00000034663	Bmp2k	1.27912	-0.781787
ENSMUSG00000002329	Mdp1	-1.00799	-0.814509
ENSMUSG00000038462	Uqcrfs1	0.672345	0.481433
ENSMUSG00000039158	Akna	-0.932117	1.38672
ENSMUSG00000007564	Ppp2r1a	0.660903	0.497799
ENSMUSG00000028969	Cdk5	-2.24109	NA
ENSMUSG00000032301	Psma4	0.595045	1.83029
ENSMUSG00000031168	Ebp	-1.07576	NA
ENSMUSG00000000134	Tfe3	0.91877	NA
ENSMUSG00000029470	P2rx4	0.806543	0.551116
ENSMUSG00000026436	Elk4	0.794032	NA
ENSMUSG00000024359	Hspa9	0.651483	NA
ENSMUSG00000028228	Cpne3	-0.850542	0.732518
ENSMUSG00000107722	2900060B14Rik	3.11829	NA
ENSMUSG00000029314	Gpat3	2.75252	NA
ENSMUSG00000074417	Gm14548	-1.31345	NA
ENSMUSG00000020514	Mrpl22	-1.17465	1.11612
ENSMUSG00000041417	Pik3r1	-0.988192	NA
ENSMUSG00000042404	Dennd4b	0.862642	NA
ENSMUSG00000107653	Gm31520	-2.14207	NA
ENSMUSG00000029771	Irf5	0.653902	0.556526
ENSMUSG00000042138	Msantd2	1.14051	NA
ENSMUSG00000065947	mt-Nd4l	0.780141	NA
ENSMUSG00000047909	Ankrd16	-1.33669	NA
ENSMUSG00000038179	Slamf7	1.98613	2.88814
ENSMUSG00000044303	Cdkn2a	-1.34337	NA
ENSMUSG00000082976	Gm15056	1.87985	NA
ENSMUSG00000027523	Gnas	0.59898	-0.295916
ENSMUSG00000069565	Dazap1	0.816473	NA
ENSMUSG00000039759	Thap3	-2.43633	NA
ENSMUSG00000033400	Agl	1.00801	NA
ENSMUSG00000028431	Elp1	-2.14207	NA
ENSMUSG00000020149	Rab1a	0.552857	NA
ENSMUSG00000047554	Tmem41b	0.958806	0.61574
ENSMUSG00000041153	Osgin2	1.13757	1.00886
ENSMUSG00000039361	Picalm	0.734303	-0.320172
ENSMUSG00000001924	Uba1	0.592088	0.83592
ENSMUSG00000025139	Tollip	0.851629	-0.432119
ENSMUSG00000001467	Cyp51	1.27427	-0.480808
ENSMUSG00000058655	Eif4b	0.649775	-1.02821
ENSMUSG00000098234	Snhg6	1.44602	NA
ENSMUSG00000053716	Dusp7	-1.98376	-1.80712
ENSMUSG00000021116	Eif2s1	0.68107	0.682115
ENSMUSG00000032050	Rdx	0.70887	NA
ENSMUSG00000039813	Tbc1d2	-2.06983	-3.25718
ENSMUSG00000026083	Eif5b	0.682064	NA
ENSMUSG00000058594	Fbh1	-1.47239	NA
ENSMUSG00000019864	Rtn4ip1	-1.82071	NA
ENSMUSG00000039004	Bmp6	4.01278	NA
ENSMUSG00000022971	Ifnar2	0.942451	1.31371
ENSMUSG00000036432	Siah2	1.18457	1.01893
ENSMUSG00000071068	Treml2	-0.489937	4.39208
ENSMUSG00000025103	Btbd1	0.931107	-0.509528
ENSMUSG00000024104	Washc2	-0.697012	NA
ENSMUSG00000032575	Manf	0.880607	1.6409
ENSMUSG00000025374	Nabp2	-1.19403	NA
ENSMUSG00000026088	Mitd1	-1.00257	2.96909
ENSMUSG00000033102	Cdc14b	-1.84005	-2.09993
ENSMUSG00000017760	Ctsa	-0.983644	-0.342245
ENSMUSG00000078122	F630028O10Rik	0.626277	-2.47155
ENSMUSG00000027361	Gabpb1	1.14619	0.657821
ENSMUSG00000025969	Nrp2	1.24876	1.76939
ENSMUSG00000003283	Hck	-0.531295	3.10865
ENSMUSG00000023904	Hcfc1r1	-1.21795	NA
ENSMUSG00000030956	Fam53b	-1.84362	-0.51671
ENSMUSG00000029084	Cd38	1.40363	9.49259
ENSMUSG00000060538	Tmem219	-0.897722	1.39857
ENSMUSG00000021643	Serf1	2.21744	1.7674
ENSMUSG00000022905	Kpna1	0.981254	NA
ENSMUSG00000041958	Pigs	-1.24195	NA
ENSMUSG00000071172	Srsf3	0.663205	0.840982
ENSMUSG00000015932	Dstn	-0.613307	NA
ENSMUSG00000034064	Poglut1	-1.99443	1.23153
ENSMUSG00000029186	Pi4k2b	1.52703	1.12235
ENSMUSG00000108414	Snhg1	1.0403	NA
ENSMUSG00000044674	Fzd1	2.27379	1.7538
ENSMUSG00000057177	Gsk3a	0.646907	NA
ENSMUSG00000011831	Evi5	-1.12236	NA
ENSMUSG00000030729	Pgm2l1	-2.14224	-1.86585
ENSMUSG00000032418	Me1	2.59402	NA
ENSMUSG00000024074	Crim1	2.9173	NA
ENSMUSG00000078771	Evi2a	-0.630741	0.68098
ENSMUSG00000021067	Sav1	1.00672	NA
ENSMUSG00000052917	Senp7	-1.39252	NA
ENSMUSG00000028803	Nipal3	-1.15818	-2.57248
ENSMUSG00000035232	Pdk3	0.730147	1.04118
ENSMUSG00000027615	Hps3	-0.904104	0.833681
ENSMUSG00000032042	Srpr	0.709004	1.02745
ENSMUSG00000031672	Got2	-1.09971	NA
ENSMUSG00000021930	Spryd7	1.60448	1.43366
ENSMUSG00000079658	Eloc	0.705398	NA
ENSMUSG00000028271	Gtf2b	0.627761	NA
ENSMUSG00000028207	Asph	0.616009	-1.92784
ENSMUSG00000028771	Ptpn12	0.556174	0.858332
ENSMUSG00000020088	Sar1a	0.649749	0.717958
ENSMUSG00000040659	Efhd2	0.582219	0.354918
ENSMUSG00000021258	Ccnk	0.639614	NA
ENSMUSG00000018567	Gabarap	0.588692	0.42277
ENSMUSG00000000881	Dlg3	-2.54707	-2.52951
ENSMUSG00000025701	Alox5	-0.617448	NA
ENSMUSG00000039616	Mocos	0.899272	-1.21117
ENSMUSG00000044199	S1pr4	-1.09102	NA
ENSMUSG00000072872	Rybp	0.837728	NA
ENSMUSG00000032403	2300009A05Rik	-1.1211	NA
ENSMUSG00000027890	Gstm4	-2.45794	NA
ENSMUSG00000021665	Hexb	-0.615171	-0.342621
ENSMUSG00000045980	Tmem104	-0.718476	NA
ENSMUSG00000072618	Gm10384	-6.13552	NA
ENSMUSG00000011884	Gltp	-0.799404	-0.903205
ENSMUSG00000079481	Nhsl2	-0.756537	NA
ENSMUSG00000071713	Csf2rb	0.767136	1.20103
ENSMUSG00000060550	H2-Q7	0.726316	NA
ENSMUSG00000043445	Pgp	1.07522	NA
ENSMUSG00000041264	Uspl1	0.87698	1.08696
ENSMUSG00000030987	Stim1	-0.754162	-0.82879
ENSMUSG00000033885	Pxk	0.864022	1.78017
ENSMUSG00000032035	Ets1	1.32597	-1.6721
ENSMUSG00000021384	Susd3	-2.6517	-5.3134
ENSMUSG00000001942	Siae	-2.23052	-0.801936
ENSMUSG00000027962	Vcam1	1.60098	3.32183
ENSMUSG00000033352	Map2k4	0.648849	NA
ENSMUSG00000032578	Cish	0.584571	NA
ENSMUSG00000031453	Rasa3	-0.670149	-1.62901
ENSMUSG00000073412	Lst1	-0.68728	2.14395
ENSMUSG00000024976	Shoc2	0.764391	0.381812
ENSMUSG00000020267	Hint1	0.758729	NA
ENSMUSG00000028088	Fmo5	-1.17595	-4.81375
ENSMUSG00000024949	Sf1	0.638426	NA
ENSMUSG00000059518	Znhit1	1.00963	1.02377
ENSMUSG00000030257	Srgap3	2.23512	NA
ENSMUSG00000026944	Abca2	-2.65746	-1.67517
ENSMUSG00000005483	Dnajb1	0.707931	NA
ENSMUSG00000078676	Casc3	0.66215	NA
ENSMUSG00000079018	Ly6c1	-1.15689	NA
ENSMUSG00000060594	Layn	2.17364	NA
ENSMUSG00000028165	Cisd2	0.555123	0.623472
ENSMUSG00000037683	Armc3	-1.72627	NA
ENSMUSG00000021738	Atxn7	-0.761064	NA
ENSMUSG00000040188	Scamp2	-0.533418	0.666156
ENSMUSG00000027566	Psma7	0.549566	1.51967
ENSMUSG00000016308	Ube2a	0.700272	0.504095
ENSMUSG00000068735	Trp53i11	-0.793675	NA
ENSMUSG00000033610	Pank1	-1.42122	-2.11109
ENSMUSG00000047187	Rab2a	0.499321	NA
ENSMUSG00000040907	Atp1a3	-1.63263	-2.20646
ENSMUSG00000000056	Narf	1.2081	NA
ENSMUSG00000028063	Lmna	-0.770966	-2.65596
ENSMUSG00000004934	Pias4	0.933007	NA
ENSMUSG00000025785	Exosc7	-1.73483	NA
ENSMUSG00000032449	Slc25a36	1.05192	NA
ENSMUSG00000052459	Atp6v1a	0.662079	-0.640558
ENSMUSG00000016257	Prelid3b	0.752458	NA
ENSMUSG00000038150	Ormdl3	-1.0594	NA
ENSMUSG00000037364	Srrt	0.618243	NA
ENSMUSG00000022500	Litaf	0.582924	-0.317697
ENSMUSG00000024413	Npc1	0.804058	-0.854687
ENSMUSG00000024404	Riok3	0.564315	1.15745
ENSMUSG00000033068	Entpd6	-2.19257	NA
ENSMUSG00000020806	Rhbdf2	1.28077	1.99438
ENSMUSG00000054499	Dedd2	0.907485	NA
ENSMUSG00000018411	Mapt	-3.2769	NA
ENSMUSG00000073609	D2hgdh	-2.23457	NA
ENSMUSG00000036918	Ttc7	-1.9079	-0.855129
ENSMUSG00000023791	Pigx	-0.835462	NA
ENSMUSG00000070493	Chchd2	0.529149	0.790187
ENSMUSG00000040693	Slco4c1	-1.47488	NA
ENSMUSG00000022978	Mis18a	-1.34053	NA
ENSMUSG00000013698	Pea15a	1.46672	-0.613867
ENSMUSG00000028745	Capzb	-0.569096	0.3047
ENSMUSG00000039686	Zer1	-0.97032	NA
ENSMUSG00000021650	Ptcd2	-1.11358	0.697903
ENSMUSG00000020444	Guk1	-1.27997	NA
ENSMUSG00000061758	Akr1b10	-1.87187	NA
ENSMUSG00000071076	Jund	0.81047	-0.483329
ENSMUSG00000030835	Nomo1	0.718989	NA
ENSMUSG00000027589	Pcmtd2	-0.985259	-1.28855
ENSMUSG00000023827	Agpat4	-0.697647	NA
ENSMUSG00000021108	Prkch	1.34639	-1.08394
ENSMUSG00000021111	Papola	0.60692	NA
ENSMUSG00000052926	Rnaseh2a	-1.83495	NA
ENSMUSG00000054455	Vapb	0.768994	NA
ENSMUSG00000086695	Gm15247	4.18077	NA
ENSMUSG00000014554	Dguok	-1.06993	NA
ENSMUSG00000033933	Vhl	1.21994	0.707046
ENSMUSG00000003644	Rps6ka1	-0.60691	NA
ENSMUSG00000032661	Oas3	-0.647091	5.03002
ENSMUSG00000042073	Abhd14b	-2.88434	-2.04308
ENSMUSG00000028670	Lypla2	-0.771203	0.629261
ENSMUSG00000018476	Kdm6b	0.986222	1.76087
ENSMUSG00000071528	Atp5md	0.779851	NA
ENSMUSG00000038375	Trp53inp2	1.93564	-1.04488
ENSMUSG00000008318	Relt	-0.541991	NA
ENSMUSG00000027340	Slc23a2	2.09057	NA
ENSMUSG00000028926	Cdk14	-1.51681	-0.863038
ENSMUSG00000031608	Galnt7	-1.78016	-0.639892
ENSMUSG00000041135	Ripk2	1.1266	1.98143
ENSMUSG00000039100	Marchf6	0.866187	NA
ENSMUSG00000053332	Gas5	0.734537	NA
ENSMUSG00000024258	Polr2d	1.41563	NA
ENSMUSG00000008682	Rpl10	0.746599	-0.355981
ENSMUSG00000004535	Tax1bp1	0.551264	1.2594
ENSMUSG00000027164	Traf6	1.0458	0.447327
ENSMUSG00000028995	Fam126a	-0.720362	NA
ENSMUSG00000022969	Il10rb	0.538945	NA
ENSMUSG00000023852	Chd1	0.922805	NA
ENSMUSG00000097353	NA	-3.10522	NA
ENSMUSG00000038417	Fig4	-0.99325	-1.08337
ENSMUSG00000056917	Sipa1	-0.806842	NA
ENSMUSG00000085558	4930412C18Rik	-1.60758	NA
ENSMUSG00000063193	Cd300lb	-0.701693	-4.36169
ENSMUSG00000047710	Champ1	-0.79804	NA
ENSMUSG00000028457	Atp8b5	-6.23351	NA
ENSMUSG00000050447	Lypd6	-1.70522	NA
ENSMUSG00000046058	Eid2	-2.05484	NA
ENSMUSG00000051483	Cbr1	-1.73813	NA
ENSMUSG00000021606	Ndufs6	-1.04659	NA
ENSMUSG00000019951	Uhrf1bp1l	0.943303	-0.601226
ENSMUSG00000025332	Kdm5c	0.802773	NA
ENSMUSG00000064065	Ipcef1	-0.676002	NA
ENSMUSG00000028885	Smpdl3b	1.5183	4.24429
ENSMUSG00000041633	Kctd12b	-4.4775	-5.19206
ENSMUSG00000066551	Hmgb1	-0.475248	NA
ENSMUSG00000037613	Tnfrsf23	1.50237	-0.888068
ENSMUSG00000074582	Arfgef2	0.95925	-1.06192
ENSMUSG00000063406	Tmed5	0.657807	0.892335
ENSMUSG00000074093	Svip	-3.57071	-3.02094
ENSMUSG00000035765	Dym	-2.08945	NA
ENSMUSG00000047250	Ptgs1	-0.600913	-2.10432
ENSMUSG00000008540	Mgst1	0.696041	-0.475649
ENSMUSG00000049807	Arhgap23	1.87239	NA
ENSMUSG00000025492	Ifitm3	0.63668	4.45199
ENSMUSG00000017485	Top2b	-0.753268	-0.983683
ENSMUSG00000033793	Atp6v1h	0.783513	0.713103
ENSMUSG00000114937	Gm30054	-6.21622	NA
ENSMUSG00000027900	Dram2	0.672352	0.397157
ENSMUSG00000032724	Abtb2	0.792073	3.85583
ENSMUSG00000026393	Nek7	-0.762721	-0.351347
ENSMUSG00000004814	Ccl24	1.56896	NA
ENSMUSG00000001052	Sec24b	1.03366	0.907412
ENSMUSG00000033174	Mgll	-0.547346	-1.36168
ENSMUSG00000024576	Csnk1a1	0.570918	0.695601
ENSMUSG00000035933	Cog5	-1.02104	NA
ENSMUSG00000030754	Copb1	0.697404	0.441727
ENSMUSG00000049922	Slc35c1	-1.0044	0.758141
ENSMUSG00000102051	Ly6a2	0.762035	NA
ENSMUSG00000024096	Ralbp1	-0.703284	-0.617113
ENSMUSG00000026750	Psmb7	0.603183	1.37632
ENSMUSG00000028656	Cap1	-1.2333	-0.322302
ENSMUSG00000062310	Glrp1	2.05918	3.35035
ENSMUSG00000027997	Casp6	-1.54097	-0.964972
ENSMUSG00000033735	Spr	-2.36799	NA
ENSMUSG00000021891	Mettl6	1.08015	1.13598
ENSMUSG00000086763	Plxna4os1	-2.3288	NA
ENSMUSG00000031328	Flna	-0.698857	NA
ENSMUSG00000052684	Jun	1.10986	-2.18524
ENSMUSG00000029433	Diablo	1.10392	0.780593
ENSMUSG00000046865	Fbl	-0.845842	NA
ENSMUSG00000070691	Runx3	0.77393	NA
ENSMUSG00000040964	Arhgef10l	1.14818	NA
ENSMUSG00000042737	Dpm3	-0.953044	NA
ENSMUSG00000042903	Foxo4	-1.10682	-1.69518
ENSMUSG00000030795	Fus	0.432014	0.848107
ENSMUSG00000023947	Nfkbie	0.91216	3.43057
ENSMUSG00000060073	Psma3	0.585497	1.54372
ENSMUSG00000038418	Egr1	-0.833676	NA
ENSMUSG00000022913	Psmg1	-1.68115	1.17901
ENSMUSG00000020496	Rnf187	-0.825334	NA
ENSMUSG00000058833	Rex1bd	-1.55297	NA
ENSMUSG00000030114	Klrg1	-2.72394	NA
ENSMUSG00000019943	Atp2b1	0.934166	-1.42355
ENSMUSG00000038895	Zfp653	0.999118	NA
ENSMUSG00000035441	Myo1d	0.787312	NA
ENSMUSG00000022205	Sub1	0.566323	NA
ENSMUSG00000024695	Zfp91	0.60102	NA
ENSMUSG00000019132	BC005537	0.653705	-0.78596
ENSMUSG00000031824	6430548M08Rik	-0.698633	-2.27034
ENSMUSG00000036948	Map11	-0.898542	NA
ENSMUSG00000044991	Shld1	-1.50801	NA
ENSMUSG00000089847	Timm10b	-1.31747	NA
ENSMUSG00000074305	Peak1	1.37933	-1.06636
ENSMUSG00000025408	Ddit3	1.04034	0.908674
ENSMUSG00000053898	Ech1	-0.879378	-0.558594
ENSMUSG00000022912	Pros1	-2.21384	-1.26487
ENSMUSG00000051615	Rap2a	1.1484	-0.674925
ENSMUSG00000034269	Setd5	1.17752	NA
ENSMUSG00000030341	Tnfrsf1a	0.880268	0.690979
ENSMUSG00000025572	Tmc6	-1.12535	-2.01638
ENSMUSG00000045826	Ptprcap	-1.32985	NA
ENSMUSG00000000876	Pxmp4	-1.30106	NA
ENSMUSG00000074212	Dnajb14	0.847961	-1.44042
ENSMUSG00000035107	Dcbld2	1.98735	2.12882
ENSMUSG00000024158	Hagh	-1.46432	NA
ENSMUSG00000027879	Sec22b	0.791421	NA
ENSMUSG00000003228	Grk5	-1.29928	NA
ENSMUSG00000033916	Chmp2a	0.643683	1.06018
ENSMUSG00000015133	Lrrk1	-1.85803	NA
ENSMUSG00000026509	Capn2	-0.623179	-1.21403
ENSMUSG00000006344	Ggt5	-2.07047	NA
ENSMUSG00000055723	Rras2	2.22342	NA
ENSMUSG00000052428	Tmco1	-1.35217	-0.874898
ENSMUSG00000042742	Bmt2	0.831331	NA
ENSMUSG00000104713	Gbp6	1.82424	10.4567
ENSMUSG00000029033	Acap3	-1.31025	-1.64641
ENSMUSG00000052566	Hook2	1.77002	1.15055
ENSMUSG00000020612	Prkar1a	0.534043	NA
ENSMUSG00000024691	Fam111a	-0.483323	NA
ENSMUSG00000028191	Bcl10	0.573235	NA
ENSMUSG00000021102	Glrx5	-1.06943	NA
ENSMUSG00000020349	Ppp2ca	0.457848	1.04028
ENSMUSG00000038388	Mpp6	1.20438	NA
ENSMUSG00000049470	Aff4	0.806645	-0.728493
ENSMUSG00000024397	Aif1	-3.59661	2.48442
ENSMUSG00000059714	Flot1	-0.557939	1.21938
ENSMUSG00000021811	Dnajc9	-1.93972	-1.6061
ENSMUSG00000030802	Bckdk	-1.53297	NA
ENSMUSG00000016252	Atp5e	-0.858527	NA
ENSMUSG00000095041	AC149090.1	-0.897704	NA
ENSMUSG00000036880	Acaa2	-2.17583	-1.56582
ENSMUSG00000024726	Carnmt1	1.06788	NA
ENSMUSG00000039166	Akap7	1.33532	NA
ENSMUSG00000036117	Il5	0.515162	NA
ENSMUSG00000094870	Zfp131	0.906612	1.10993
ENSMUSG00000004771	Rab11a	0.496538	0.602597
ENSMUSG00000029030	Tprgl	-0.548803	NA
ENSMUSG00000026984	Il1f6	3.19534	NA
ENSMUSG00000040018	Cox15	-0.818977	0.924444
ENSMUSG00000091993	B930036N10Rik	2.00042	NA
ENSMUSG00000073978	Olfr548-ps1	3.44359	NA
ENSMUSG00000039168	Dap	-0.779445	NA
ENSMUSG00000022272	Myo10	2.05389	0.734479
ENSMUSG00000028906	Epb41	0.597694	NA
ENSMUSG00000060791	Gmfg	-0.686489	1.52114
ENSMUSG00000029752	Asns	2.58145	1.41039
ENSMUSG00000006288	Ttc5	-2.38146	NA
ENSMUSG00000033938	Ndufb7	-0.914692	NA
ENSMUSG00000017843	Ppp2r5c	-0.607556	NA
ENSMUSG00000040928	S100pbp	0.959442	NA
ENSMUSG00000060126	Tpt1	0.647267	NA
ENSMUSG00000005533	Igf1r	-0.800282	-2.89743
ENSMUSG00000029397	Rchy1	-0.787938	-1.31464
ENSMUSG00000026875	Traf1	1.62232	8.14263
ENSMUSG00000021754	Map3k1	0.987611	-1.2978
ENSMUSG00000036599	Chst12	-0.527221	NA
ENSMUSG00000026520	Pycr2	-0.950598	NA
ENSMUSG00000024387	Csnk2b	0.542162	0.806418
ENSMUSG00000002983	Relb	0.89298	2.66324
ENSMUSG00000021222	Dcaf4	-2.90989	NA
ENSMUSG00000025404	R3hdm2	0.734609	NA
ENSMUSG00000020464	Pnpt1	-0.925364	2.34092
ENSMUSG00000026142	Rhbdd1	1.00521	0.542911
ENSMUSG00000032202	Rab27a	0.593239	NA
ENSMUSG00000027465	Tbc1d20	0.653064	NA
ENSMUSG00000035024	Ncapd3	-1.74453	NA
ENSMUSG00000021575	Ahrr	1.29071	NA
ENSMUSG00000036501	Fam13b	1.03916	NA
ENSMUSG00000000568	Hnrnpd	0.635797	0.831451
ENSMUSG00000027519	Rab22a	0.81204	0.748974
ENSMUSG00000003423	Pih1d1	-1.16932	NA
ENSMUSG00000053192	Mllt11	1.6999	1.55737
ENSMUSG00000037221	Mospd3	-1.5343	NA
ENSMUSG00000025162	Csnk1d	0.49325	NA
ENSMUSG00000050600	Zfp831	-1.80436	NA
ENSMUSG00000006498	Ptbp1	0.692698	NA
ENSMUSG00000037740	Mrps26	-1.1412	NA
ENSMUSG00000013622	Atraid	-1.4666	-1.3328
ENSMUSG00000037946	Fgd3	0.466192	NA
ENSMUSG00000018340	Anxa6	-0.521683	NA
ENSMUSG00000017418	Arl5b	1.50554	NA
ENSMUSG00000054676	1600014C10Rik	-0.472135	4.11124
ENSMUSG00000023068	Nus1	0.77984	NA
ENSMUSG00000030521	Mphosph10	0.860357	NA
ENSMUSG00000029311	Hsd17b11	-0.825375	-0.949919
ENSMUSG00000026580	Selp	-1.70169	NA
ENSMUSG00000097430	Gm10544	1.24092	NA
ENSMUSG00000032565	Nudt16	-1.00604	NA
ENSMUSG00000035790	Cep19	-2.6025	NA
ENSMUSG00000028796	Phc2	0.805751	0.512959
ENSMUSG00000034075	Zdhhc5	0.863823	0.884915
ENSMUSG00000034327	Kctd9	0.839558	0.819424
ENSMUSG00000024392	Bag6	0.656209	NA
ENSMUSG00000030967	Zranb1	0.563802	NA
ENSMUSG00000001416	Cct3	0.6955	1.48081
ENSMUSG00000029521	Chek2	-2.59616	-1.4153
ENSMUSG00000097855	A930007I19Rik	2.70547	NA
ENSMUSG00000022952	Runx1	-0.647952	NA
ENSMUSG00000026003	Acadl	0.601994	NA
ENSMUSG00000061536	Sec22c	-1.65211	-1.3637
ENSMUSG00000014444	Piezo1	1.38596	-0.407181
ENSMUSG00000025246	Tbl1x	0.880305	-0.543621
ENSMUSG00000103907	Gm37498	5.81753	NA
ENSMUSG00000059456	Ptk2b	0.568812	0.759252
ENSMUSG00000020807	4933427D14Rik	-1.98168	NA
ENSMUSG00000026748	Plxdc2	-1.41512	-3.81893
ENSMUSG00000032870	Smap2	-0.76109	NA
ENSMUSG00000060798	Intu	2.88848	1.40882
ENSMUSG00000104654	Gm43814	1.72768	NA
ENSMUSG00000028977	Casz1	0.733603	NA
ENSMUSG00000043252	Tmem64	0.518612	-1.66209
ENSMUSG00000003665	Has1	6.14908	NA
ENSMUSG00000028790	Khdrbs1	0.673235	NA
ENSMUSG00000029629	Phf14	-0.834596	NA
ENSMUSG00000061474	Mrps36	-1.06348	NA
ENSMUSG00000022464	Slc38a4	3.84511	NA
ENSMUSG00000035673	Sbno2	0.568631	0.682385
ENSMUSG00000029298	Gbp9	0.609252	4.54678
ENSMUSG00000000282	Mnt	0.82202	-2.12411
ENSMUSG00000037992	Rara	-0.861284	NA
ENSMUSG00000003382	Etv3	0.628043	-0.50757
ENSMUSG00000003348	Mob3a	-0.491721	NA
ENSMUSG00000072235	Tuba1a	0.658516	-0.913446
ENSMUSG00000020163	Uqcr11	-1.43634	NA
ENSMUSG00000000530	Acvrl1	2.54741	0.906097
ENSMUSG00000005610	Eif4g2	0.625054	1.11967
ENSMUSG00000036402	Gng12	0.711733	1.31712
ENSMUSG00000110631	Gm42047	1.13233	NA
ENSMUSG00000097295	Hmgb1-ps8	-2.42439	NA
ENSMUSG00000035847	Ids	-1.39747	-0.332319
ENSMUSG00000031065	Cdk16	0.789923	0.591389
ENSMUSG00000034868	Myl12b	-0.597419	NA
ENSMUSG00000024855	Pacs1	-0.945718	-0.714124
ENSMUSG00000030002	Dusp11	0.596623	NA
ENSMUSG00000102418	Sh2d1b1	-3.18367	NA
ENSMUSG00000027488	Snta1	-5.8016	-1.75516
ENSMUSG00000059436	Max	0.462694	1.6223
ENSMUSG00000074064	Mlycd	-1.68086	NA
ENSMUSG00000053411	Cbx7	-1.57918	-2.72318
ENSMUSG00000031232	Magt1	0.830874	NA
ENSMUSG00000035692	Isg15	0.601577	9.4156
ENSMUSG00000055401	Fbxo6	0.652334	0.911973
ENSMUSG00000030304	Ergic2	0.67315	0.641445
ENSMUSG00000074166	AW146154	-2.38744	NA
ENSMUSG00000014748	Tex261	-0.772778	-0.538637
ENSMUSG00000037089	Slc35b2	-1.45732	-0.426544
ENSMUSG00000016256	Ctsz	0.58681	1.01818
ENSMUSG00000020571	Pdia6	0.601587	0.858516
ENSMUSG00000029703	Lrwd1	-1.23921	NA
ENSMUSG00000020390	Ube2b	0.457948	NA
ENSMUSG00000074579	Lekr1	2.53916	NA
ENSMUSG00000046593	Tmem215	-5.90512	NA
ENSMUSG00000006395	Hyi	-1.83265	NA
ENSMUSG00000022861	Dgkg	-1.92675	NA
ENSMUSG00000030272	Camk1	-0.513096	-2.1808
ENSMUSG00000062519	Zfp398	-1.71346	NA
ENSMUSG00000020901	Pik3r5	-0.938055	0.711987
ENSMUSG00000049411	Tmem241	-1.65104	NA
ENSMUSG00000045414	Dipk2a	1.97114	NA
ENSMUSG00000029131	Dnajb6	0.545623	1.09794
ENSMUSG00000021716	Srek1ip1	-1.48117	NA
ENSMUSG00000019857	Asf1a	0.910606	1.453
ENSMUSG00000036611	Eepd1	-0.8599	-3.88425
ENSMUSG00000002603	Tgfb1	0.621093	-0.72612
ENSMUSG00000057506	Bloc1s2	-1.11394	NA
ENSMUSG00000026159	Agfg1	0.663181	1.22158
ENSMUSG00000028480	Glipr2	-0.615096	2.13785
ENSMUSG00000032637	Atxn2l	0.791553	NA
ENSMUSG00000024188	Luc7l	0.778955	NA
ENSMUSG00000029672	Fam3c	-1.83688	-1.4043
ENSMUSG00000027309	4930402H24Rik	0.958377	-0.684203
ENSMUSG00000001891	Ugp2	0.623363	NA
ENSMUSG00000067629	Syngap1	-5.80287	NA
ENSMUSG00000020101	Vsir	-0.596481	NA
ENSMUSG00000040701	Ap1g2	-0.957611	NA
ENSMUSG00000029605	Oas1b	-1.03432	4.07565
ENSMUSG00000045098	Kmt5b	0.695897	NA
ENSMUSG00000040283	Btnl9	-4.90618	NA
ENSMUSG00000029169	Dhx15	0.498017	0.522142
ENSMUSG00000030786	Itgam	0.587198	NA
ENSMUSG00000028708	Mknk1	-0.617768	-0.462702
ENSMUSG00000031536	Polb	-1.08952	1.33269
ENSMUSG00000073802	Cdkn2b	-0.76714	NA
ENSMUSG00000001348	Acp5	-1.51499	2.64181
ENSMUSG00000003269	Cyth2	0.644545	NA
ENSMUSG00000042541	Sem1	0.564923	NA
ENSMUSG00000021271	Zfp839	-1.24531	NA
ENSMUSG00000005982	Naa60	-0.600205	NA
ENSMUSG00000031163	Glod5	5.7193	NA
ENSMUSG00000033760	Rbm4b	1.05887	NA
ENSMUSG00000042548	Asxl1	-0.614254	-0.924404
ENSMUSG00000021998	Lcp1	0.560445	1.44259
ENSMUSG00000028931	Kcnab2	-1.15432	NA
ENSMUSG00000032059	Alg9	1.63038	0.928819
ENSMUSG00000024845	Tmem134	-0.718149	0.844712
ENSMUSG00000026131	Dst	2.12457	3.12952
ENSMUSG00000032905	Atg12	0.604962	NA
ENSMUSG00000068747	Sort1	-0.860665	-4.14058
ENSMUSG00000018500	Adora2b	0.738338	6.36084
ENSMUSG00000042079	Hnrnpf	0.588366	NA
ENSMUSG00000036099	Vezt	1.55209	NA
ENSMUSG00000020091	Eif4ebp2	-0.600095	-1.41971
ENSMUSG00000044098	Rsbn1	0.838379	0.542898
ENSMUSG00000054823	Nsd3	0.516183	NA
ENSMUSG00000060860	Ube2s	0.883874	1.18872
ENSMUSG00000042423	Fbrs	0.644388	NA
ENSMUSG00000072946	Ptgr2	-1.10213	-1.03329
ENSMUSG00000029836	Cbx3	-1.36425	-1.02168
ENSMUSG00000050440	Hamp	3.99715	NA
ENSMUSG00000022634	Yaf2	-0.78238	NA
ENSMUSG00000038593	Tctn1	-1.31164	NA
ENSMUSG00000037815	Ctnna1	0.630608	-0.640382
ENSMUSG00000116582	Gm36169	-1.17217	NA
ENSMUSG00000018750	Zbtb4	0.870811	-1.13532
ENSMUSG00000015120	Ube2i	0.469933	NA
ENSMUSG00000061461	Smim20	-0.788021	NA
ENSMUSG00000026630	Batf3	-1.35327	NA
ENSMUSG00000056529	Ptafr	0.491968	0.775927
ENSMUSG00000063550	Nup98	1.08214	0.451568
ENSMUSG00000025764	Jade1	0.577343	NA
ENSMUSG00000074024	4632427E13Rik	-0.878738	NA
ENSMUSG00000022031	Elp3	-1.46334	NA
ENSMUSG00000031907	Zfp90	-1.36087	-0.820296
ENSMUSG00000046434	Hnrnpa1	0.753025	NA
ENSMUSG00000112770	Gm48210	2.7746	NA
ENSMUSG00000001910	Nacc1	0.775918	NA
ENSMUSG00000022451	Twf1	0.74466	NA
ENSMUSG00000019189	Rnf145	0.812042	0.961399
ENSMUSG00000021990	Spata13	0.969287	2.97227
ENSMUSG00000031714	Gab1	2.70183	-2.14293
ENSMUSG00000057363	Uxs1	-1.45609	NA
ENSMUSG00000037966	Ninj1	0.600381	1.38976
ENSMUSG00000020949	Fkbp3	-0.848067	-1.46691
ENSMUSG00000037580	Gch1	0.597222	3.25194
ENSMUSG00000026342	Slc35f5	1.29136	-1.04961
ENSMUSG00000028483	Snapc3	-0.992809	NA
ENSMUSG00000047141	Zfp654	1.031	NA
ENSMUSG00000038508	Gdf15	1.95221	1.38002
ENSMUSG00000024067	Dpy30	-1.30696	NA
ENSMUSG00000064337	mt-Rnr1	0.49125	NA
ENSMUSG00000044068	Zrsr1	-1.06973	NA
ENSMUSG00000058715	Fcer1g	0.564283	1.70131
ENSMUSG00000017188	Coa3	-0.903201	0.855083
ENSMUSG00000040565	Btaf1	0.743156	NA
ENSMUSG00000020128	Vps54	0.72331	0.648616
ENSMUSG00000031838	Ifi30	1.0639	-1.42799
ENSMUSG00000035158	Mitf	1.30797	0.796672
ENSMUSG00000043822	Adamtsl5	1.75073	-2.0778
ENSMUSG00000027312	Atrn	0.97386	-0.920281
ENSMUSG00000062908	Acadm	-1.10497	-1.16084
ENSMUSG00000035642	Aamdc	-1.98608	NA
ENSMUSG00000021068	Nin	-0.585528	-0.959317
ENSMUSG00000036442	Thap11	-1.28265	NA
ENSMUSG00000031971	Ccsap	-1.85591	-3.62548
ENSMUSG00000053846	Lipg	-1.74816	9.72103
ENSMUSG00000020946	Gosr2	0.790533	0.595797
ENSMUSG00000086712	AI427809	-5.54367	NA
ENSMUSG00000020520	Galnt10	-1.5443	NA
ENSMUSG00000030793	Pycard	-0.969477	NA
ENSMUSG00000116165	Pdxp	2.41151	NA
ENSMUSG00000031783	Polr2c	0.60526	0.94767
ENSMUSG00000018507	Trpv2	0.857203	-0.952918
ENSMUSG00000021546	Hnrnpk	0.506839	NA
ENSMUSG00000025465	Echs1	-1.34033	NA
ENSMUSG00000015501	Hivep2	1.4938	NA
ENSMUSG00000000562	Adora3	-0.48297	NA
ENSMUSG00000105244	Gm5281	-5.44507	NA
ENSMUSG00000002668	Dennd1c	-0.7396	NA
ENSMUSG00000040033	Stat2	0.521974	4.10613
ENSMUSG00000043008	Klhl6	-0.561482	-2.72917
ENSMUSG00000038175	Mylip	0.777928	NA
ENSMUSG00000028689	Ccdc163	-1.69075	NA
ENSMUSG00000039703	Nploc4	1.14728	1.02298
ENSMUSG00000085882	2610507I01Rik	-3.78159	NA
ENSMUSG00000018585	Atox1	-0.759621	NA
ENSMUSG00000019505	Ubb	0.545694	NA
ENSMUSG00000070476	Fam217b	-0.709638	NA
ENSMUSG00000029998	Pcyox1	-1.13709	-0.942537
ENSMUSG00000022221	Ripk3	1.37955	NA
ENSMUSG00000016477	E2f3	1.2615	NA
ENSMUSG00000060152	Pop5	-1.82311	NA
ENSMUSG00000062906	Hdac10	-2.96694	NA
ENSMUSG00000018565	Elp5	0.692489	1.11768
ENSMUSG00000032369	Plscr1	2.01037	NA
ENSMUSG00000028470	Hint2	-1.7898	NA
ENSMUSG00000057789	Bak1	0.721913	1.54519
ENSMUSG00000014867	Surf4	0.554914	1.34926
ENSMUSG00000038151	Prdm1	2.0874	NA
ENSMUSG00000028643	Svbp	-1.04624	NA
ENSMUSG00000038332	Sesn1	-2.2268	-3.92257
ENSMUSG00000026798	Coq4	1.3136	NA
ENSMUSG00000053604	Rpia	-1.10069	NA
ENSMUSG00000018286	Psmb6	0.625641	1.63298
ENSMUSG00000024457	Trim26	0.700987	0.594867
ENSMUSG00000034118	Tpst1	0.795143	3.04101
ENSMUSG00000014349	Ube2z	0.664571	0.996904
ENSMUSG00000007812	Zfp655	0.910921	NA
ENSMUSG00000039656	Rxrb	-0.863826	-0.633753
ENSMUSG00000022199	Slc22a17	-1.91068	NA
ENSMUSG00000056724	Nbeal2	-0.654038	NA
ENSMUSG00000030357	Fkbp4	-0.868666	0.397166
ENSMUSG00000058794	Nfe2	-0.613676	NA
ENSMUSG00000038059	Smim3	0.526823	0.761953
ENSMUSG00000111422	1700027J07Rik	-2.34663	NA
ENSMUSG00000029804	Herc3	0.806325	NA
ENSMUSG00000073678	Pgap1	1.79891	-0.709151
ENSMUSG00000059895	Ptp4a3	-1.35566	NA
ENSMUSG00000041959	S100a10	-0.638184	-0.57676
ENSMUSG00000049401	Ogfr	0.717487	2.30313
ENSMUSG00000054808	Actn4	0.627063	-0.556085
ENSMUSG00000050989	Selenon	0.714226	NA
ENSMUSG00000032305	Fam219b	-1.56924	NA
ENSMUSG00000025036	Sfxn2	-1.24962	NA
ENSMUSG00000052144	Ppp4r2	0.579662	1.19658
ENSMUSG00000019312	Grb7	-1.6384	NA
ENSMUSG00000026708	Cenpl	1.05216	NA
ENSMUSG00000064356	mt-Atp8	0.861232	NA
ENSMUSG00000040021	Lats1	0.872047	0.455129
ENSMUSG00000035181	Heatr5a	-0.706587	-1.13655
ENSMUSG00000021474	Sfxn1	-1.06124	0.638371
ENSMUSG00000020766	Galk1	2.64214	NA
ENSMUSG00000016481	Cr1l	-0.413096	0.601632
ENSMUSG00000047789	Slc38a9	-0.858621	NA
ENSMUSG00000068134	Zfp120	-0.865295	-0.69131
ENSMUSG00000007739	Cct4	0.54231	0.519595
ENSMUSG00000004631	Sgce	2.84396	NA
ENSMUSG00000003206	Ebi3	0.553004	3.50521
ENSMUSG00000040687	Madd	-1.13936	-0.91108
ENSMUSG00000107881	Gm44250	-1.05325	NA
ENSMUSG00000052776	Oas1a	-0.957577	4.46996
ENSMUSG00000021639	Gtf2h2	-1.97788	NA
ENSMUSG00000021221	Dpf3	-5.76545	NA
ENSMUSG00000003721	Insig2	0.893524	NA
ENSMUSG00000000708	Kat2b	0.662932	1.25771
ENSMUSG00000002699	Lcp2	-0.409875	2.8897
ENSMUSG00000031167	Rbm3	0.598193	0.996188
ENSMUSG00000025577	Cbx2	-2.39785	NA
ENSMUSG00000008393	Carhsp1	0.793554	0.847361
ENSMUSG00000036057	Ptpn23	1.14795	0.639398
ENSMUSG00000049687	Pheta2	-1.79767	NA
ENSMUSG00000087370	Tmem170b	0.777413	1.70987
ENSMUSG00000031104	Rab33a	1.96272	NA
ENSMUSG00000032413	Rasa2	0.88859	NA
[truncated: 4,839 more rows]
