# Supplementary material for: Transcriptional Profiling of Mouse Eosinophils Identifies Distinct Gene Signatures Following Cellular Activation
Source: Front Immunol. 2021 Dec 14;12:802839. doi: 10.3389/fimmu.2021.802839 (PMC8712732; doi:10.3389/fimmu.2021.802839)
Supplement: Supplementary file 13 [file Table_13.xlsx]

## Sheet: Table 21
IL-4
ensembl_gene_id		gene_symbol	Eosinophil (Log2Fold)	Macrophage (Log2Fold)
ENSMUSG00000026390		Marco	-2.78519	NA
ENSMUSG00000023349		Clec4n	-3.43309	-3.41985
ENSMUSG00000009185		Ccl8	3.41854	NA
ENSMUSG00000028691		Prdx1	-2.00671	NA
ENSMUSG00000022474		Pmm1	2.2855	NA
ENSMUSG00000026822		Lcn2	-2.44237	NA
ENSMUSG00000045382		Cxcr4	1.83361	-0.486505
ENSMUSG00000024646		Cyb5a	-1.69206	NA
ENSMUSG00000030156		Cd69	2.01875	NA
ENSMUSG00000005413		Hmox1	-2.1567	NA
ENSMUSG00000029372		Ppbp	-3.68456	NA
ENSMUSG00000033213		AA467197	1.77915	NA
ENSMUSG00000021758		Ddx4	4.0805	NA
ENSMUSG00000017737		Mmp9	-2.39003	NA
ENSMUSG00000045658		Pid1	-1.95844	-1.26279
ENSMUSG00000028124		Gclm	-1.82661	NA
ENSMUSG00000050370		Ch25h	2.19867	NA
ENSMUSG00000038037		Socs1	1.5057	3.03122
ENSMUSG00000017002		Slpi	-1.46239	NA
ENSMUSG00000027737		Slc7a11	-1.8122	0.536283
ENSMUSG00000025746		Il6	2.22778	NA
ENSMUSG00000051314		Ffar2	1.59161	NA
ENSMUSG00000021990		Spata13	2.18304	NA
ENSMUSG00000022651		Retnlg	-1.31497	NA
ENSMUSG00000011148		Adssl1	1.71865	NA
ENSMUSG00000049907		Rasl11b	2.86391	NA
ENSMUSG00000086564		Cd101	2.3881	NA
ENSMUSG00000030144		Clec4d	-1.63892	-1.41068
ENSMUSG00000019874		Fabp7	-1.95322	NA
ENSMUSG00000029322		Plac8	1.25416	NA
ENSMUSG00000062148		Ear6	1.32023	NA
ENSMUSG00000068129		Cst7	1.72039	NA
ENSMUSG00000031779		Ccl22	2.52349	NA
ENSMUSG00000081534		Slc48a1	-1.27145	NA
ENSMUSG00000016494		Cd34	3.08753	NA
ENSMUSG00000026177		Slc11a1	-1.45206	-0.752013
ENSMUSG00000029379		Cxcl3	-1.47961	NA
ENSMUSG00000002944		Cd36	-1.78588	0.471171
ENSMUSG00000038963		Slco4a1	1.98335	NA
ENSMUSG00000031563		Wwc2	2.34925	NA
ENSMUSG00000026180		Cxcr2	3.08159	NA
ENSMUSG00000023088		Abcc1	-1.68885	NA
ENSMUSG00000050737		Ptges	-1.42399	NA
ENSMUSG00000063232		Serpina11	1.70792	NA
ENSMUSG00000087382		Ctcflos	2.61693	NA
ENSMUSG00000079293		Clec7a	1.14291	1.32471
ENSMUSG00000020250		Txnrd1	-1.95793	NA
ENSMUSG00000032802		Srxn1	-1.59359	NA
ENSMUSG00000001156		Mxd1	1.09763	NA
ENSMUSG00000028792		Ak2	1.18316	1.17471
ENSMUSG00000020798		Spns3	1.88817	NA
ENSMUSG00000041075		Fzd7	1.94956	NA
ENSMUSG00000016498		Pdcd1lg2	3.10044	NA
ENSMUSG00000021065		Fut8	-1.64511	NA
ENSMUSG00000053113		Socs3	1.30048	NA
ENSMUSG00000025203		Scd2	2.01643	0.646099
ENSMUSG00000045551		Fpr1	-1.7721	NA
ENSMUSG00000035373		Ccl7	1.25842	1.68358
ENSMUSG00000112023		Lilr4b	-1.21078	NA
ENSMUSG00000024590		Lmnb1	1.77757	NA
ENSMUSG00000116504		I730030J21Rik	2.26145	NA
ENSMUSG00000024754		Cemip2	1.53428	NA
ENSMUSG00000030427		Lilra6	-1.02982	NA
ENSMUSG00000001131		Timp1	1.41365	NA
ENSMUSG00000050447		Lypd6	-1.99433	NA
ENSMUSG00000030256		Bhlhe41	-3.42442	NA
ENSMUSG00000028793		Rnf19b	1.12894	1.47683
ENSMUSG00000026158		Ogfrl1	1.37665	NA
ENSMUSG00000019982		Myb	3.00982	NA
ENSMUSG00000022586		Ly6i	-1.8987	NA
ENSMUSG00000078920		Ifi47	0.917708	NA
ENSMUSG00000032815		Fanca	2.22713	NA
ENSMUSG00000022540		Rogdi	1.55199	NA
ENSMUSG00000027199		Gatm	2.49854	3.15102
ENSMUSG00000031875		Cmtm3	-0.915351	NA
ENSMUSG00000026819		Slc25a25	1.75826	NA
ENSMUSG00000002307		Daxx	1.0841	NA
ENSMUSG00000013974		Mcemp1	-1.15176	NA
ENSMUSG00000024743		Syt7	2.08592	NA
ENSMUSG00000035352		Ccl12	1.47862	NA
ENSMUSG00000018927		Ccl6	-1.02041	1.27227
ENSMUSG00000009376		Met	-2.4736	NA
ENSMUSG00000091144		Phf11c	1.36824	NA
ENSMUSG00000042331		Specc1	1.34078	NA
ENSMUSG00000031824		6430548M08Rik	-1.64484	NA
ENSMUSG00000039753		Fbxl5	-1.17385	NA
ENSMUSG00000068735		Trp53i11	1.03255	NA
ENSMUSG00000029455		Aldh2	-1.07286	-0.429045
ENSMUSG00000052187		Hbb-y	-4.0105	NA
ENSMUSG00000029082		Bst1	-1.11953	NA
ENSMUSG00000018899		Irf1	0.955113	0.841075
ENSMUSG00000058624		Gda	-0.972164	NA
ENSMUSG00000034271		Jdp2	1.2085	NA
ENSMUSG00000052270		Fpr2	-1.4436	NA
ENSMUSG00000036944		Tmem71	-1.03829	NA
ENSMUSG00000022861		Dgkg	2.12656	NA
ENSMUSG00000048612		Myof	-1.38215	0.285346
ENSMUSG00000003849		Nqo1	-1.43447	NA
ENSMUSG00000022561		Gpaa1	1.06811	NA
ENSMUSG00000074203		G430095P16Rik	2.83654	NA
ENSMUSG00000046245		Pilra	-1.34836	-2.00822
ENSMUSG00000032966		Fkbp1a	-1.05856	NA
ENSMUSG00000003382		Etv3	1.33661	NA
ENSMUSG00000021666		Gfm2	1.92719	NA
ENSMUSG00000040253		Gbp7	1.41218	NA
ENSMUSG00000041324		Inhba	1.54063	NA
ENSMUSG00000004814		Ccl24	1.50682	NA
ENSMUSG00000033400		Agl	1.29137	NA
ENSMUSG00000028064		Sema4a	0.964233	NA
ENSMUSG00000058818		Pirb	-0.995115	-0.471368
ENSMUSG00000025993		Slc40a1	-1.65749	-2.21398
ENSMUSG00000039531		Zup1	1.17599	NA
ENSMUSG00000024661		Fth1	-0.900232	-0.453379
ENSMUSG00000000617		Grm6	4.45893	NA
ENSMUSG00000038121		Fam210a	1.53458	NA
ENSMUSG00000022667		Cd200r1	-0.910373	0.548419
ENSMUSG00000020593		Lpin1	1.42733	NA
ENSMUSG00000052688		Rab7b	-1.4655	NA
ENSMUSG00000097819		Gm26813	2.00017	NA
ENSMUSG00000058135		Gstm1	-1.30851	-0.377697
ENSMUSG00000033450		Tagap	1.31097	NA
ENSMUSG00000047735		Samd9l	0.768307	NA
ENSMUSG00000028378		Ptgr1	-2.21378	NA
ENSMUSG00000030162		Olr1	1.12248	NA
ENSMUSG00000048376		F2r	-1.28019	NA
ENSMUSG00000024781		Lipa	-1.58471	NA
ENSMUSG00000032026		Rexo2	-1.42256	NA
ENSMUSG00000029798		Herc6	0.976267	NA
ENSMUSG00000031722		Hp	-2.16522	NA
ENSMUSG00000021367		Edn1	5.44872	NA
ENSMUSG00000024987		Cyp26a1	1.0819	NA
ENSMUSG00000026094		Stk17b	-0.925998	-0.791853
ENSMUSG00000030189		Ybx3	-1.34233	NA
ENSMUSG00000041135		Ripk2	1.53443	NA
ENSMUSG00000062604		Srpk2	-0.933324	NA
ENSMUSG00000062345		Serpinb2	-0.927059	NA
ENSMUSG00000074093		Svip	2.55818	NA
ENSMUSG00000015837		Sqstm1	-0.801021	NA
ENSMUSG00000037161		Mgarp	2.51089	NA
ENSMUSG00000025503		Taldo1	-0.825776	NA
ENSMUSG00000018411		Mapt	2.73306	NA
ENSMUSG00000031838		Ifi30	1.19946	0.894817
ENSMUSG00000032193		Ldlr	-1.33322	NA
ENSMUSG00000035385		Ccl2	0.979305	1.64247
ENSMUSG00000068874		Selenbp1	1.75343	NA
ENSMUSG00000024087		Cyp1b1	1.96074	NA
ENSMUSG00000017009		Sdc4	1.43614	1.01801
ENSMUSG00000032350		Gclc	-1.29252	NA
ENSMUSG00000051517		Arhgef39	2.66186	NA
ENSMUSG00000058672		Tubb2a	-1.20847	NA
ENSMUSG00000033066		Gas7	-1.32609	-0.666858
ENSMUSG00000053007		Creb5	1.32073	NA
ENSMUSG00000015316		Slamf1	2.21495	NA
ENSMUSG00000031400		G6pdx	-0.911561	NA
ENSMUSG00000078853		Igtp	0.801046	NA
ENSMUSG00000022014		Epsti1	0.924748	NA
ENSMUSG00000003746		Man1a	-0.848817	1.38541
ENSMUSG00000052889		Prkcb	-0.799758	NA
ENSMUSG00000061815		Rufy4	1.83024	NA
ENSMUSG00000086291		Gm15513	2.61431	NA
ENSMUSG00000059108		Ifitm6	-2.47033	NA
ENSMUSG00000029270		Dipk1a	1.66076	NA
ENSMUSG00000021200		Asb2	-1.50635	NA
ENSMUSG00000034422		Parp14	1.18388	NA
ENSMUSG00000071350		Setdb2	1.6753	NA
ENSMUSG00000029705		Cux1	0.931204	NA
ENSMUSG00000036155		Mgat5	1.61031	NA
ENSMUSG00000020961		Ston2	-1.32042	NA
ENSMUSG00000000184		Ccnd2	1.28015	NA
ENSMUSG00000022439		Parvg	0.892945	NA
ENSMUSG00000015854		Cd5l	-1.18345	-0.554252
ENSMUSG00000046447		Camk2n1	1.639	NA
ENSMUSG00000059089		Fcgr4	-1.15961	NA
ENSMUSG00000091191		Gm17334	2.16837	NA
ENSMUSG00000038508		Gdf15	-2.90145	NA
ENSMUSG00000019122		Ccl9	-0.924412	1.03545
ENSMUSG00000040026		Saa3	-0.827937	NA
ENSMUSG00000032323		Cyp11a1	-1.38668	NA
ENSMUSG00000007655		Cav1	-1.6517	NA
ENSMUSG00000026104		Stat1	0.708508	NA
ENSMUSG00000007682		Dio2	2.98416	NA
ENSMUSG00000022479		Vdr	2.86539	NA
ENSMUSG00000042745		Id1	0.965119	NA
ENSMUSG00000065954		Tacc1	1.17205	NA
ENSMUSG00000027366		Sppl2a	0.921964	NA
ENSMUSG00000004730		Adgre1	-0.819304	NA
ENSMUSG00000037260		Hgsnat	-0.993869	0.328271
ENSMUSG00000026749		Nek6	-1.20488	0.715062
ENSMUSG00000032010		Usp2	2.39388	NA
ENSMUSG00000029762		Akr1b8	-2.95561	NA
ENSMUSG00000023827		Agpat4	-0.830923	NA
ENSMUSG00000038811		Gngt2	-1.21982	NA
ENSMUSG00000074419		Gm15448	-1.72441	NA
ENSMUSG00000029229		Chic2	0.768824	NA
ENSMUSG00000017652		Cd40	1.10961	NA
ENSMUSG00000021996		Esd	-0.723216	NA
ENSMUSG00000021939		Ctsb	-0.792947	NA
ENSMUSG00000032232		Cgnl1	-2.3597	NA
ENSMUSG00000022564		Grina	0.813982	NA
ENSMUSG00000115946		Mirt2	0.984391	NA
ENSMUSG00000022122		Ednrb	-1.5421	NA
ENSMUSG00000040466		Blvrb	-1.11332	NA
ENSMUSG00000097415		AU020206	1.51067	NA
ENSMUSG00000054404		Slfn5	0.685259	-0.469025
ENSMUSG00000020120		Plek	-0.808244	1.25085
ENSMUSG00000037966		Ninj1	-0.814511	NA
ENSMUSG00000029648		Flt1	2.8638	NA
ENSMUSG00000036894		Rap2b	-1.08801	NA
ENSMUSG00000039910		Cited2	1.05525	NA
ENSMUSG00000025764		Jade1	-0.883828	NA
ENSMUSG00000051391		Ywhag	-1.01437	NA
ENSMUSG00000040033		Stat2	0.75789	NA
ENSMUSG00000054676		1600014C10Rik	0.763547	NA
ENSMUSG00000039236		Isg20	0.797947	NA
ENSMUSG00000040713		Creg1	-0.786303	NA
ENSMUSG00000022018		Rgcc	0.991367	NA
ENSMUSG00000019066		Rab3d	1.10894	NA
ENSMUSG00000032373		Car12	3.15966	NA
ENSMUSG00000029050		Ski	0.870989	NA
ENSMUSG00000037960		Card19	-0.873193	NA
ENSMUSG00000030142		Clec4e	-0.771394	NA
ENSMUSG00000032596		Uba7	0.830636	NA
ENSMUSG00000027660		Skil	0.844913	NA
ENSMUSG00000111840		Gm48832	2.31948	NA
ENSMUSG00000029816		Gpnmb	-1.14828	-0.349395
ENSMUSG00000026701		Prdx6	-0.657523	NA
ENSMUSG00000071203		Naip5	0.87033	NA
ENSMUSG00000085501		Gm11772	2.134	NA
ENSMUSG00000024772		Ehd1	-0.783744	NA
ENSMUSG00000044468		Tent5c	0.916669	NA
ENSMUSG00000034708		Grn	0.639389	NA
ENSMUSG00000024070		Prkd3	0.806782	NA
ENSMUSG00000032265		Tent5a	1.20362	NA
ENSMUSG00000023951		Vegfa	0.852019	NA
ENSMUSG00000069793		Slfn9	1.64464	NA
ENSMUSG00000054675		Tmem119	1.54719	NA
ENSMUSG00000021831		Ero1l	0.684212	NA
ENSMUSG00000038175		Mylip	0.657126	-0.474952
ENSMUSG00000001783		Rtcb	0.93794	NA
ENSMUSG00000021025		Nfkbia	0.999192	NA
ENSMUSG00000042675		Ypel3	0.768134	NA
ENSMUSG00000038178		Slc43a2	-0.942839	-0.961962
ENSMUSG00000004709		Cd244a	1.01956	NA
ENSMUSG00000020415		Pttg1	0.636092	NA
ENSMUSG00000018930		Ccl4	0.797104	-0.726012
ENSMUSG00000001348		Acp5	1.17844	1.2667
ENSMUSG00000033777		Tlr13	-1.16231	-0.424744
ENSMUSG00000030084		Plxna1	-1.49495	NA
ENSMUSG00000020377		Ltc4s	1.89098	NA
ENSMUSG00000037321		Tap1	0.679241	NA
ENSMUSG00000034744		Nagk	-0.792327	NA
ENSMUSG00000079445		B3gnt7	1.54038	2.37136
ENSMUSG00000028076		Cd1d1	-2.22351	NA
ENSMUSG00000026088		Mitd1	1.09522	NA
ENSMUSG00000058318		Phf21a	0.744343	NA
ENSMUSG00000040274		Cdk6	0.945856	NA
ENSMUSG00000040809		Chil3	0.830811	7.14651
ENSMUSG00000024579		Pcyox1l	2.25379	NA
ENSMUSG00000026896		Ifih1	0.874058	NA
ENSMUSG00000020717		Pecam1	0.773282	NA
ENSMUSG00000031310		Zmym3	1.45981	NA
ENSMUSG00000045312		Lhfpl2	1.21341	NA
ENSMUSG00000035692		Isg15	0.762058	NA
ENSMUSG00000024339		Tap2	0.785482	NA
ENSMUSG00000004221		Ikbkg	-1.11188	NA
ENSMUSG00000029359		Tesc	-0.713626	NA
ENSMUSG00000029780		Nt5c3	0.625926	NA
ENSMUSG00000033083		Tbc1d4	1.59282	NA
ENSMUSG00000019838		Slc16a10	-1.62584	-0.622816
ENSMUSG00000026558		Uck2	-1.15517	NA
ENSMUSG00000036528		Ppfibp2	-0.973211	NA
ENSMUSG00000039911		Spsb1	1.43743	NA
ENSMUSG00000047222		Rnase2a	1.07489	NA
ENSMUSG00000027398		Il1b	0.848367	NA
ENSMUSG00000055013		Agap1	1.42711	NA
ENSMUSG00000029605		Oas1b	1.20707	NA
ENSMUSG00000031264		Btk	0.652663	NA
ENSMUSG00000018907		Alox12e	1.12341	NA
ENSMUSG00000030560		Ctsc	-0.956331	NA
ENSMUSG00000039304		Tnfsf10	1.31631	NA
ENSMUSG00000030921		Trim30a	0.854066	NA
ENSMUSG00000024359		Hspa9	-0.900476	NA
ENSMUSG00000022822		Abcc5	-0.970348	NA
ENSMUSG00000022514		Il1rap	1.45777	NA
ENSMUSG00000019818		Cd164	0.682778	NA
ENSMUSG00000041506		Rrp9	-1.07005	NA
ENSMUSG00000061577		Adgrg5	2.05533	NA
ENSMUSG00000042700		Sipa1l1	0.735661	-0.853533
ENSMUSG00000024187		Fam234a	-1.52587	NA
ENSMUSG00000007891		Ctsd	-0.865808	NA
ENSMUSG00000037509		Arhgef4	3.03715	NA
ENSMUSG00000001741		Il16	1.17995	NA
ENSMUSG00000089872		Rps6kc1	0.826428	NA
ENSMUSG00000058056		Palld	-1.47484	NA
ENSMUSG00000028437		Ubap1	-0.840934	NA
ENSMUSG00000008318		Relt	-0.685226	NA
ENSMUSG00000024525		Impa2	1.21639	NA
ENSMUSG00000034438		Gbp8	1.4771	NA
ENSMUSG00000030468		Siglecg	-0.651467	NA
ENSMUSG00000072235		Tuba1a	-0.862249	NA
ENSMUSG00000004897		Hdgf	-0.618347	NA
ENSMUSG00000085882		2610507I01Rik	1.74232	NA
ENSMUSG00000097585		E230029C05Rik	1.80747	NA
ENSMUSG00000020097		Sgpl1	-0.91811	NA
ENSMUSG00000024732		Ccdc86	0.978299	NA
ENSMUSG00000034570		Inpp5j	-0.850824	NA
ENSMUSG00000036986		Pml	0.675346	-0.947976
ENSMUSG00000055491		Pprc1	-2.19799	NA
ENSMUSG00000044783		Hjurp	0.855594	NA
ENSMUSG00000078817		Nlrp12	1.26419	NA
ENSMUSG00000026938		Fcna	-0.732873	NA
ENSMUSG00000029298		Gbp9	0.89896	-1.46153
ENSMUSG00000030793		Pycard	0.873592	0.74034
ENSMUSG00000030851		Ldhc	1.82205	NA
ENSMUSG00000009585		Apobec3	0.86909	NA
ENSMUSG00000039153		Runx2	0.832728	NA
ENSMUSG00000034118		Tpst1	0.966763	NA
ENSMUSG00000087406		E130215H24Rik	0.90098	NA
ENSMUSG00000031780		Ccl17	3.93525	NA
ENSMUSG00000024521		Pmaip1	-0.89544	NA
ENSMUSG00000039431		Mtmr7	1.42543	NA
ENSMUSG00000097378		B230208H11Rik	1.9484	NA
ENSMUSG00000002043		Trappc6a	0.977933	NA
ENSMUSG00000032487		Ptgs2	1.02443	NA
ENSMUSG00000020116		Pno1	-1.03426	NA
ENSMUSG00000025491		Ifitm1	-1.13191	NA
ENSMUSG00000039745		Htatip2	-0.849646	NA
ENSMUSG00000033487		Fndc3a	0.995694	0.47517
ENSMUSG00000030930		Chst15	-0.835854	NA
ENSMUSG00000079363		Gbp4	0.845601	NA
ENSMUSG00000026946		Nmi	0.791901	NA
ENSMUSG00000024360		Etf1	-0.69061	NA
ENSMUSG00000035448		Ccr3	-0.742843	NA
ENSMUSG00000031987		Egln1	0.938469	NA
ENSMUSG00000021044		Adck1	-1.2391	NA
ENSMUSG00000027670		Ocstamp	4.06448	NA
ENSMUSG00000046415		B430212C06Rik	1.41621	NA
ENSMUSG00000049037		Clec4a1	-1.26106	NA
ENSMUSG00000024644		Cndp2	-0.837044	0.361981
ENSMUSG00000072874		Gm6116	2.3684	NA
ENSMUSG00000021624		Cd180	-0.837814	-0.440067
ENSMUSG00000031328		Flna	-0.890796	NA
ENSMUSG00000038740		Mvb12b	0.71972	NA
ENSMUSG00000019951		Uhrf1bp1l	0.930314	NA
ENSMUSG00000027808		Serp1	-0.588236	NA
ENSMUSG00000073902		Gm1966	1.46518	NA
ENSMUSG00000020190		Mknk2	0.866192	NA
ENSMUSG00000002997		Prkar2b	-1.04087	NA
ENSMUSG00000096727		Psmb9	0.949522	NA
ENSMUSG00000025278		Flnb	-0.924438	-0.605788
ENSMUSG00000041268		Dmxl2	0.654179	NA
ENSMUSG00000018774		Cd68	-0.726767	NA
ENSMUSG00000022665		Ccdc80	-1.44758	NA
ENSMUSG00000032776		Mctp2	1.35746	NA
ENSMUSG00000074344		Tmigd3	0.971107	NA
ENSMUSG00000040111		Gramd1b	0.82853	NA
ENSMUSG00000095609		Gm21188	0.936756	NA
ENSMUSG00000024079		Eif2ak2	1.06245	NA
ENSMUSG00000022305		Lrp12	-0.748494	NA
ENSMUSG00000047798		Cd300lf	0.679203	NA
ENSMUSG00000028926		Cdk14	-1.28969	NA
ENSMUSG00000057135		Scimp	1.26537	2.97644
ENSMUSG00000024238		Zeb1	0.981924	NA
ENSMUSG00000005802		Slc30a4	2.54556	NA
ENSMUSG00000026305		Lrrfip1	0.762252	NA
ENSMUSG00000070691		Runx3	0.887042	NA
ENSMUSG00000024621		Csf1r	-0.699968	NA
ENSMUSG00000015942		Gtf2ird2	0.967268	NA
ENSMUSG00000074151		Nlrc5	0.687482	NA
ENSMUSG00000031387		Renbp	-0.894826	NA
ENSMUSG00000038623		Tm6sf1	1.93507	NA
ENSMUSG00000026630		Batf3	1.16399	NA
ENSMUSG00000031776		Arl2bp	-0.677251	NA
ENSMUSG00000027435		Cd93	-2.17846	-0.847122
ENSMUSG00000020653		Klf11	1.12937	NA
ENSMUSG00000031438		Rnf128	-0.652866	NA
ENSMUSG00000027322		Siglec1	-1.50493	NA
ENSMUSG00000063779		Chil4	2.06167	NA
ENSMUSG00000020267		Hint1	-0.675732	0.409135
ENSMUSG00000046879		Irgm1	0.976179	NA
ENSMUSG00000022663		Atg3	-0.660613	NA
ENSMUSG00000028961		Pgd	-0.833887	NA
ENSMUSG00000018474		Chd3	-0.81009	NA
ENSMUSG00000038387		Rras	-0.719692	NA
ENSMUSG00000061207		Stk19	-0.910972	NA
ENSMUSG00000005514		Por	-0.729627	-0.767761
ENSMUSG00000046058		Eid2	-1.49052	NA
ENSMUSG00000059921		Unc5c	-2.66216	NA
ENSMUSG00000108291		Gm44292	1.26422	NA
ENSMUSG00000027474		Ccm2l	3.88692	NA
ENSMUSG00000031551		Ido1	3.52813	NA
ENSMUSG00000000440		Pparg	5.2716	0.964974
ENSMUSG00000028849		Map7d1	-1.00786	NA
ENSMUSG00000037788		Vopp1	-0.984186	NA
ENSMUSG00000029177		Cenpa	0.928713	NA
ENSMUSG00000040699		Limd2	-0.64771	-0.639002
ENSMUSG00000050578		Mmp13	1.53675	1.88377
ENSMUSG00000023913		Pla2g7	-0.559841	-0.827951
ENSMUSG00000114828		AI463229	3.69228	NA
ENSMUSG00000031616		Ednra	2.51871	NA
ENSMUSG00000090019		Gimap1	1.74214	NA
ENSMUSG00000109812		Gm45640	2.37314	NA
ENSMUSG00000041895		Wipi1	1.08742	NA
ENSMUSG00000041313		Slc7a1	-1.0448	NA
ENSMUSG00000050350		Gpr18	2.07466	NA
ENSMUSG00000037362		Ccn3	-1.68295	NA
ENSMUSG00000085148		Mir22hg	-0.894891	NA
ENSMUSG00000029385		Ccng2	0.649573	-0.740157
ENSMUSG00000026504		Sdccag8	1.15668	NA
ENSMUSG00000020589		Fam49a	-0.953322	NA
ENSMUSG00000032915		Adgre4	-0.89281	NA
ENSMUSG00000024639		Gnaq	0.821753	NA
ENSMUSG00000038179		Slamf7	-0.978618	NA
ENSMUSG00000097194		9330175E14Rik	0.897346	NA
ENSMUSG00000054459		Vsnl1	-3.28505	NA
ENSMUSG00000027009		Itga4	-0.734513	-0.411956
ENSMUSG00000029821		Gsdme	0.668341	NA
ENSMUSG00000030287		Itpr2	0.957558	NA
ENSMUSG00000044080		S100a1	-1.06888	0.533173
ENSMUSG00000060519		Tor3a	0.816309	0.876726
ENSMUSG00000067787		Blcap	0.806581	NA
ENSMUSG00000030413		Pglyrp1	0.68005	NA
ENSMUSG00000017830		Dhx58	0.574572	NA
ENSMUSG00000069792		Wfdc17	-0.816478	NA
ENSMUSG00000071724		Smpd5	1.85092	NA
ENSMUSG00000037997		Parp11	0.753853	NA
ENSMUSG00000024677		Ms4a6b	-1.15401	NA
ENSMUSG00000034993		Vat1	-0.99826	0.482651
ENSMUSG00000019820		Utrn	0.753547	NA
ENSMUSG00000021665		Hexb	1.7234	NA
ENSMUSG00000021477		Ctsl	-0.686833	0.526003
ENSMUSG00000032698		Lmo2	0.794264	NA
ENSMUSG00000028088		Fmo5	0.803362	NA
ENSMUSG00000031791		Tmem38a	-1.08507	NA
ENSMUSG00000022817		Itgb5	1.49885	NA
ENSMUSG00000023206		Il15ra	0.785521	NA
ENSMUSG00000024789		Jak2	0.557007	1.19844
ENSMUSG00000052915		Msl1	0.551109	NA
ENSMUSG00000027381		Bcl2l11	0.80363	NA
ENSMUSG00000057596		Trim30d	0.672215	NA
ENSMUSG00000028692		Akr1a1	-0.549971	NA
ENSMUSG00000016524		Il19	3.6919	NA
ENSMUSG00000005237		Dnah2	-1.72083	NA
ENSMUSG00000005054		Cstb	-0.632725	0.329699
ENSMUSG00000026950		Neb	-1.02993	NA
ENSMUSG00000074513		Arfip1	-0.881574	NA
ENSMUSG00000042978		Sbk1	2.59984	NA
ENSMUSG00000030319		Cand2	3.23337	NA
ENSMUSG00000000058		Cav2	-1.72703	NA
ENSMUSG00000082976		Gm15056	1.09326	NA
ENSMUSG00000063849		Ppcdc	0.848249	NA
ENSMUSG00000039967		Zfp292	0.710334	NA
ENSMUSG00000020075		Ddx21	-0.784881	NA
ENSMUSG00000021460		Auh	0.734691	NA
ENSMUSG00000067194		Eif1ax	-0.662475	NA
ENSMUSG00000030107		Usp18	0.491503	NA
ENSMUSG00000069516		Lyz2	-0.634151	-0.291939
ENSMUSG00000021356		Irf4	2.727	NA
ENSMUSG00000029084		Cd38	-0.940641	NA
ENSMUSG00000034459		Ifit1	0.545824	NA
ENSMUSG00000021182		Ccdc88c	0.686901	NA
ENSMUSG00000022433		Csnk1e	0.543924	NA
ENSMUSG00000000204		Slfn4	-0.729232	NA
ENSMUSG00000022500		Litaf	-0.613509	NA
ENSMUSG00000010095		Slc3a2	-0.535561	NA
ENSMUSG00000111118		Gm6545	1.23151	NA
ENSMUSG00000022432		Smc1b	2.11012	NA
ENSMUSG00000053846		Lipg	1.30373	NA
ENSMUSG00000020383		Il13	-1.69445	NA
ENSMUSG00000054400		Cklf	-0.627875	NA
ENSMUSG00000036273		Lrrk2	0.661707	NA
ENSMUSG00000025809		Itgb1	-0.530654	0.26165
ENSMUSG00000025880		Smad7	1.45089	NA
ENSMUSG00000025324		Atp10a	1.54926	NA
ENSMUSG00000003031		Cdkn1b	0.492481	NA
ENSMUSG00000038507		Parp12	0.595903	NA
ENSMUSG00000050635		Sprr2f	5.0301	NA
ENSMUSG00000063268		Parp10	0.700475	NA
ENSMUSG00000004936		Map2k1	0.505771	NA
ENSMUSG00000069874		Irgm2	0.775714	NA
ENSMUSG00000022995		Enah	-0.544366	NA
ENSMUSG00000025044		Msr1	-0.727587	NA
ENSMUSG00000026355		Mcm6	1.19395	NA
ENSMUSG00000056737		Capg	-0.579831	0.551496
ENSMUSG00000097157		Gm26512	2.87808	NA
ENSMUSG00000020437		Myo1g	-0.594901	NA
ENSMUSG00000020608		Smc6	-0.719525	NA
ENSMUSG00000015243		Abca1	0.526918	-1.10782
ENSMUSG00000032280		Tle3	0.641181	NA
ENSMUSG00000030275		Etnk1	0.667769	NA
ENSMUSG00000024190		Dusp1	-0.953816	-0.857248
ENSMUSG00000039031		Arhgap18	-0.575096	-0.669097
ENSMUSG00000034724		Cnot6l	0.95338	NA
ENSMUSG00000018217		Pmp22	-0.662993	-0.729036
ENSMUSG00000026014		Raph1	1.62111	NA
ENSMUSG00000043008		Klhl6	-0.554075	NA
ENSMUSG00000068328		Aup1	-0.628409	NA
ENSMUSG00000040152		Thbs1	-0.663999	-0.529117
ENSMUSG00000089809		Rasgef1b	-1.10255	-0.494838
ENSMUSG00000027287		Snap23	-0.567811	NA
ENSMUSG00000024844		Banf1	-0.619926	NA
ENSMUSG00000025194		Abcc2	-1.09137	NA
ENSMUSG00000020538		Srebf1	0.776359	NA
ENSMUSG00000026426		Arl8a	-0.669017	NA
ENSMUSG00000032425		Zfp949	1.36114	NA
ENSMUSG00000074886		Grk6	-0.719312	NA
ENSMUSG00000027333		Smox	-0.929626	NA
ENSMUSG00000028524		Sgip1	1.51463	NA
ENSMUSG00000049744		Arhgap15	0.680045	NA
ENSMUSG00000040565		Btaf1	-0.76866	NA
ENSMUSG00000037134		Prmt9	0.838925	NA
ENSMUSG00000053338		Tarm1	0.847084	NA
ENSMUSG00000030342		Cd9	-0.717628	0.669498
ENSMUSG00000033429		Mcee	0.984154	NA
ENSMUSG00000062488		Ifit3b	-0.680888	NA
ENSMUSG00000055030		Sprr2e	2.82072	NA
ENSMUSG00000033717		Adra2a	-0.888958	NA
ENSMUSG00000016529		Il10	-1.93875	NA
ENSMUSG00000056501		Cebpb	-0.561085	NA
ENSMUSG00000017390		Aldoc	1.48103	NA
ENSMUSG00000026360		Rgs2	0.724349	NA
ENSMUSG00000008540		Mgst1	0.645359	0.731414
ENSMUSG00000030789		Itgax	0.750056	0.935515
ENSMUSG00000018796		Acsl1	-1.30295	NA
ENSMUSG00000061100		Retnla	-0.587404	NA
ENSMUSG00000028163		Nfkb1	0.623392	NA
ENSMUSG00000029462		Vps29	-0.749032	NA
ENSMUSG00000003955		Fam162a	0.875607	NA
ENSMUSG00000106339		Gm43489	1.51366	NA
ENSMUSG00000043991		Pura	0.898303	NA
ENSMUSG00000020423		Btg2	0.529568	NA
ENSMUSG00000037991		Rmi2	1.86529	NA
ENSMUSG00000037822		Smim14	0.697222	NA
ENSMUSG00000039934		Gsap	0.867324	NA
ENSMUSG00000057342		Sphk2	-0.67013	NA
ENSMUSG00000030314		Atg7	-0.653782	NA
ENSMUSG00000004637		Wwox	1.55822	NA
ENSMUSG00000024338		Psmb8	0.538404	NA
ENSMUSG00000022307		Oxr1	0.87877	NA
ENSMUSG00000026102		Inpp1	1.14201	NA
ENSMUSG00000016554		Eif3d	-0.546835	NA
ENSMUSG00000100595		Gm19087	-4.52855	NA
ENSMUSG00000033538		Casp4	0.760048	NA
ENSMUSG00000022403		St13	-0.729959	NA
ENSMUSG00000015305		Sash1	-0.908193	-0.621583
ENSMUSG00000074170		Plekhf1	2.08168	NA
ENSMUSG00000106149		Gm43430	1.56127	NA
ENSMUSG00000021508		Cxcl14	-1.35257	NA
ENSMUSG00000109715		Gm45606	-0.909365	NA
ENSMUSG00000024667		Tmem216	1.60404	NA
ENSMUSG00000021143		Pacs2	-0.958371	NA
ENSMUSG00000021728		Emb	-0.904748	-0.565045
ENSMUSG00000045031		Cetn4	2.50582	NA
ENSMUSG00000041153		Osgin2	0.994139	NA
ENSMUSG00000027513		Pck1	2.48806	NA
ENSMUSG00000037820		Tgm2	0.592127	NA
ENSMUSG00000069662		Marcks	0.70568	NA
ENSMUSG00000027997		Casp6	0.938254	NA
ENSMUSG00000001082		Mfsd10	0.754725	NA
ENSMUSG00000032035		Ets1	1.02198	NA
ENSMUSG00000074825		Itpripl1	-1.1339	NA
ENSMUSG00000028525		Pde4b	0.926449	NA
ENSMUSG00000001576		Ergic1	-0.946305	NA
ENSMUSG00000062007		Hsh2d	0.732816	NA
ENSMUSG00000015889		Lta4h	0.583484	NA
ENSMUSG00000022195		6030458C11Rik	0.92536	NA
ENSMUSG00000021453		Gadd45g	0.661558	NA
ENSMUSG00000014778		Fhod1	0.717025	NA
ENSMUSG00000031627		Irf2	0.56429	NA
ENSMUSG00000055782		Abcd2	0.588877	1.25719
ENSMUSG00000027692		Tnik	1.20716	NA
ENSMUSG00000053897		Slc39a8	2.74031	NA
ENSMUSG00000027562		Car2	1.89718	NA
ENSMUSG00000037922		Bank1	-0.551217	NA
ENSMUSG00000066682		Pilrb2	-1.28724	NA
ENSMUSG00000031974		Abcb10	1.52601	NA
ENSMUSG00000023078		Cxcl13	-0.689051	NA
ENSMUSG00000027133		Nop10	-1.10466	NA
ENSMUSG00000011114		Tbrg1	1.22079	NA
ENSMUSG00000081769		Gm12216	1.67591	NA
ENSMUSG00000096630		Vmn2r26	-0.91896	NA
ENSMUSG00000028960		Ube4b	-0.893559	NA
ENSMUSG00000021559		Dapk1	-1.25087	-0.669594
ENSMUSG00000062991		Nrg1	1.93906	NA
ENSMUSG00000024486		Hbegf	1.34622	NA
ENSMUSG00000070953		Rabepk	1.05717	NA
ENSMUSG00000026193		Fn1	-0.652769	NA
ENSMUSG00000006818		Sod2	-0.509347	NA
ENSMUSG00000006390		Elovl1	-0.697921	NA
ENSMUSG00000001166		Oas1c	0.801843	NA
ENSMUSG00000042129		Rassf4	-0.728473	-0.685689
ENSMUSG00000031698		Mylk3	0.824069	NA
ENSMUSG00000057177		Gsk3a	-0.616222	NA
ENSMUSG00000056498		Tmem154	-0.513231	-0.599134
ENSMUSG00000110928		Gm48114	1.54594	NA
ENSMUSG00000027315		Spint1	4.20209	NA
ENSMUSG00000021109		Hif1a	-0.604731	NA
ENSMUSG00000050994		Adgb	-1.31119	-2.15271
ENSMUSG00000038893		Fam117a	-0.747056	NA
ENSMUSG00000050721		Plekho2	-0.718499	NA
ENSMUSG00000064267		Hvcn1	0.608034	1.23697
ENSMUSG00000054000		Tusc1	-0.726925	NA
ENSMUSG00000020178		Adora2a	-0.912151	NA
ENSMUSG00000056091		St3gal5	-1.04729	-0.911133
ENSMUSG00000038417		Fig4	0.782361	NA
ENSMUSG00000031995		St14	1.80357	NA
ENSMUSG00000036568		Bicral	0.738374	NA
ENSMUSG00000104728		Gm42462	-1.36211	NA
ENSMUSG00000001334		Fndc5	-1.00999	NA
ENSMUSG00000015290		Ubl4a	-0.688476	NA
ENSMUSG00000006715		Gmnn	1.13369	NA
ENSMUSG00000048895		Cdk5r1	0.53008	NA
ENSMUSG00000035208		Slfn8	0.528068	NA
ENSMUSG00000019189		Rnf145	0.568552	NA
ENSMUSG00000027641		Rbl1	0.670523	NA
ENSMUSG00000030161		Gabarapl1	-0.808353	0.354019
ENSMUSG00000026483		Fam129a	1.47764	-0.917459
ENSMUSG00000004633		Chn2	1.04199	NA
ENSMUSG00000003541		Ier3	0.691275	2.56815
ENSMUSG00000024030		Abcg1	0.578968	0.585564
ENSMUSG00000071454		Dtnb	1.16805	NA
ENSMUSG00000006699		Cdc42	-0.422281	NA
ENSMUSG00000024805		Pcgf5	0.801204	NA
ENSMUSG00000045210		Vcpip1	0.533458	NA
ENSMUSG00000033488		Cryzl2	1.25726	NA
ENSMUSG00000028496		Mllt3	1.50283	NA
ENSMUSG00000003526		Prodh	1.92506	NA
ENSMUSG00000034723		Tmx4	0.677952	NA
ENSMUSG00000103175		Gm37169	1.52819	NA
ENSMUSG00000057914		Cacnb2	1.33523	NA
ENSMUSG00000019261		Map1s	-0.611975	NA
ENSMUSG00000026222		Sp100	0.44637	NA
ENSMUSG00000070462		Tlnrd1	-0.733848	NA
ENSMUSG00000029299		Abcg3	1.21261	NA
ENSMUSG00000025499		Hras	-0.551691	NA
ENSMUSG00000076617		Ighm	0.885284	NA
ENSMUSG00000001467		Cyp51	1.26834	NA
ENSMUSG00000043131		Mob1a	-0.590935	NA
ENSMUSG00000020189		Osbpl8	-0.677807	-0.364274
ENSMUSG00000046718		Bst2	0.55211	NA
ENSMUSG00000052085		Dock8	0.540349	-0.691714
ENSMUSG00000022285		Ywhaz	-0.838656	NA
ENSMUSG00000000290		Itgb2	-0.541688	NA
ENSMUSG00000054823		Nsd3	0.493901	NA
ENSMUSG00000033446		Lpar6	-0.843848	-0.676628
ENSMUSG00000034652		Cd300a	-0.635283	-0.48946
ENSMUSG00000016921		Srsf6	-0.639364	NA
ENSMUSG00000030717		Nupr1	0.747877	NA
ENSMUSG00000027459		Fam110a	1.48723	NA
ENSMUSG00000041481		Serpina3g	2.24875	NA
ENSMUSG00000019087		Atp6ap1	-0.500247	NA
ENSMUSG00000020009		Ifngr1	0.545614	NA
ENSMUSG00000034957		Cebpa	-1.44738	0.337497
ENSMUSG00000036611		Eepd1	-0.688821	NA
ENSMUSG00000031885		Cbfb	-0.556878	NA
ENSMUSG00000018507		Trpv2	-1.24103	NA
ENSMUSG00000052609		Plekhg3	-0.754747	NA
ENSMUSG00000050244		Heatr1	-0.744565	NA
ENSMUSG00000111128		Gm49338	1.11103	NA
ENSMUSG00000043279		Trim56	0.642184	NA
ENSMUSG00000035004		Igsf6	-0.679055	0.539664
ENSMUSG00000036368		Rmdn2	1.31331	NA
ENSMUSG00000108414		Snhg1	-0.750116	NA
ENSMUSG00000073802		Cdkn2b	-0.689461	NA
ENSMUSG00000021127		Zfp36l1	0.60406	NA
ENSMUSG00000003134		Tbc1d8	0.554627	NA
ENSMUSG00000001630		Stk38l	1.88863	NA
ENSMUSG00000031662		Snx20	-0.700274	NA
ENSMUSG00000025364		Pa2g4	-0.958385	NA
ENSMUSG00000039682		Lap3	0.681004	NA
ENSMUSG00000054079		Utp18	-0.815603	NA
ENSMUSG00000009995		Taz	-0.540952	NA
ENSMUSG00000037486		Asxl2	1.10506	NA
ENSMUSG00000005354		Txn2	-0.700304	NA
ENSMUSG00000030659		Nucb2	0.731516	NA
ENSMUSG00000040481		Bptf	0.737196	NA
ENSMUSG00000058799		Nap1l1	-0.723683	NA
ENSMUSG00000009418		Nav1	0.903648	NA
ENSMUSG00000028494		Plin2	-0.494265	NA
ENSMUSG00000087445		Gm14286	1.49921	NA
ENSMUSG00000008999		Bmp7	3.508	NA
ENSMUSG00000004552		Ctse	0.512968	NA
ENSMUSG00000009630		Ppp2cb	-0.676593	NA
ENSMUSG00000055447		Cd47	0.587085	NA
ENSMUSG00000052749		Trim30b	0.50848	NA
ENSMUSG00000000915		Hip1r	0.525746	NA
ENSMUSG00000027073		Prg2	0.817244	NA
ENSMUSG00000058355		Abce1	-0.866025	NA
ENSMUSG00000030472		Ceacam18	2.96317	NA
ENSMUSG00000079481		Nhsl2	0.589499	NA
ENSMUSG00000022003		Slc25a30	-0.55808	NA
ENSMUSG00000022438		Parvb	-0.824024	NA
ENSMUSG00000061758		Akr1b10	1.18025	NA
ENSMUSG00000031767		Nudt7	0.870054	NA
ENSMUSG00000071714		Csf2rb2	-0.643027	NA
ENSMUSG00000051397		Tacstd2	0.617269	NA
ENSMUSG00000038538		Ubn2	0.815641	NA
ENSMUSG00000044206		Vsig4	-0.773688	NA
ENSMUSG00000051498		Tlr6	-0.984672	NA
ENSMUSG00000030747		Dgat2	2.47616	NA
ENSMUSG00000042570		Mier2	-1.21291	NA
ENSMUSG00000045827		Serpinb9	-0.780537	NA
ENSMUSG00000067212		H2-T23	0.652182	0.533601
ENSMUSG00000019863		Qrsl1	-0.721737	NA
ENSMUSG00000049807		Arhgap23	-1.1393	NA
ENSMUSG00000023048		Prr13	-0.456715	NA
ENSMUSG00000037400		Atp11b	0.56351	NA
ENSMUSG00000028771		Ptpn12	-0.486878	NA
ENSMUSG00000045282		Tmem86b	-1.33159	NA
ENSMUSG00000058427		Cxcl2	-0.74028	NA
ENSMUSG00000031557		Plekha2	0.622745	NA
ENSMUSG00000103094		Gm37558	1.50916	NA
ENSMUSG00000097439		Gm16754	1.8438	NA
ENSMUSG00000057672		Pkn1	-0.594045	NA
ENSMUSG00000039747		Orai2	0.543784	NA
ENSMUSG00000039886		Tmem120a	-1.20675	NA
ENSMUSG00000033307		Mif	0.588542	NA
ENSMUSG00000032841		Prr5l	-0.6625	NA
ENSMUSG00000000982		Ccl3	-0.914433	-1.23198
ENSMUSG00000040296		Ddx58	0.438214	NA
ENSMUSG00000026778		Prkcq	-0.553119	NA
ENSMUSG00000050989		Selenon	-0.710378	NA
ENSMUSG00000028583		Pdpn	-0.734911	NA
ENSMUSG00000036905		C1qb	-0.52844	NA
ENSMUSG00000029174		Tbc1d1	-0.749199	NA
ENSMUSG00000028789		Azin2	2.90923	NA
ENSMUSG00000043671		Dpy19l3	-1.16083	NA
ENSMUSG00000040451		Sgms1	-0.494716	NA
ENSMUSG00000060147		Serpinb6a	-0.56048	NA
ENSMUSG00000074361		C5ar2	1.25979	NA
ENSMUSG00000028108		Ecm1	-0.615175	NA
ENSMUSG00000001248		Gramd1a	0.805372	NA
ENSMUSG00000043157		Arl11	1.10003	NA
ENSMUSG00000031897		Psmb10	0.510078	1.13668
ENSMUSG00000039813		Tbc1d2	1.4051	NA
ENSMUSG00000023809		Rps6ka2	0.879203	NA
ENSMUSG00000025795		Rassf3	0.630097	NA
ENSMUSG00000019194		Scn1b	-0.853461	NA
ENSMUSG00000049327		Kmt5a	-0.652901	NA
ENSMUSG00000001416		Cct3	-0.603172	NA
ENSMUSG00000027175		Tcp11l1	-0.998889	NA
ENSMUSG00000068758		Il3ra	-0.881212	NA
ENSMUSG00000006301		Tmbim1	-0.88038	0.416895
ENSMUSG00000031822		Gse1	1.0258	NA
ENSMUSG00000003228		Grk5	-0.957933	NA
ENSMUSG00000056724		Nbeal2	-0.57724	-0.604958
ENSMUSG00000030691		Fchsd2	1.18814	1.49289
ENSMUSG00000036249		Rbm43	0.637283	NA
ENSMUSG00000030374		Strn4	-0.747321	NA
ENSMUSG00000032177		Pde4a	1.39711	NA
ENSMUSG00000046169		Adamts6	3.36558	NA
ENSMUSG00000028657		Ppt1	0.78878	NA
ENSMUSG00000038807		Rap1gap2	-0.716069	NA
ENSMUSG00000010609		Psen2	-0.603929	NA
ENSMUSG00000062646		Ganc	1.14664	NA
ENSMUSG00000029407		Uso1	-0.601095	NA
ENSMUSG00000051166		Eml5	0.895638	NA
ENSMUSG00000017781		Pitpna	-0.444653	NA
ENSMUSG00000030527		Crtc3	0.578324	NA
ENSMUSG00000025473		Adam8	-0.462099	NA
ENSMUSG00000113987		4930453C13Rik	1.99712	NA
ENSMUSG00000087412		Gm15501	-0.572864	NA
ENSMUSG00000052837		Junb	0.635292	NA
ENSMUSG00000044098		Rsbn1	0.902695	NA
ENSMUSG00000073418		C4b	-1.11461	NA
ENSMUSG00000086213		A330040F15Rik	1.23903	NA
ENSMUSG00000026579		F5	-0.382873	NA
ENSMUSG00000050957		Insl6	1.48105	NA
ENSMUSG00000037826		Ppm1k	0.975089	NA
ENSMUSG00000036833		Pnpla7	0.42877	NA
ENSMUSG00000020275		Rel	0.713204	NA
ENSMUSG00000056116		H2-T22	0.754908	NA
ENSMUSG00000052681		Rap1b	-0.403609	NA
ENSMUSG00000039195		1110008P14Rik	-0.691529	NA
ENSMUSG00000059791		Nrm	0.674754	NA
ENSMUSG00000024679		Ms4a6d	-0.47448	1.4111
ENSMUSG00000056076		Eif3b	-0.802339	NA
ENSMUSG00000030528		Blm	1.04303	NA
ENSMUSG00000026202		Tuba4a	0.489085	NA
ENSMUSG00000021493		Pdlim7	-0.753877	NA
ENSMUSG00000030579		Tyrobp	-0.446618	NA
ENSMUSG00000015143		Actn1	0.81197	NA
ENSMUSG00000026509		Capn2	-0.52623	NA
ENSMUSG00000071379		Hpcal1	-0.391501	NA
ENSMUSG00000053332		Gas5	-0.529623	NA
ENSMUSG00000021948		Prkcd	-0.446802	0.900227
ENSMUSG00000037553		Zdhhc18	-0.852536	NA
ENSMUSG00000024921		Smarca2	0.547494	NA
ENSMUSG00000087107		AI662270	-0.646456	NA
ENSMUSG00000078616		Trim30c	1.63256	NA
ENSMUSG00000023988		Bysl	-1.43859	NA
ENSMUSG00000021693		Kif2a	-0.732745	NA
ENSMUSG00000112396		Gm47574	1.7899	NA
ENSMUSG00000039218		Srrm2	0.665812	NA
ENSMUSG00000036461		Elf1	0.643343	NA
ENSMUSG00000025321		Itgb8	1.04321	NA
ENSMUSG00000015852		Fcrls	1.29201	0.598794
ENSMUSG00000040482		Dxo	-0.623725	NA
ENSMUSG00000026914		Psmd14	-0.463477	NA
ENSMUSG00000029328		Hnrnpdl	-0.415918	NA
ENSMUSG00000000276		Dgke	1.35529	NA
ENSMUSG00000032501		Trib1	-0.619502	NA
ENSMUSG00000031245		Hmgn5	1.13911	NA
ENSMUSG00000007476		Lrrc8a	-0.785626	NA
ENSMUSG00000001123		Lgals9	0.427188	NA
ENSMUSG00000051457		Spn	0.611924	NA
ENSMUSG00000047139		Cd24a	-0.404205	NA
ENSMUSG00000102211		Gm37490	1.2195	NA
ENSMUSG00000102305		Gm38192	1.00576	NA
ENSMUSG00000041936		Agrn	0.761817	NA
ENSMUSG00000004359		Spic	-1.94818	NA
ENSMUSG00000030505		Prmt3	-1.05959	NA
ENSMUSG00000106918		Mrpl33	-0.529697	NA
ENSMUSG00000011831		Evi5	0.533491	NA
ENSMUSG00000026073		Il1r2	0.586506	NA
ENSMUSG00000001870		Ltbp1	-1.1994	NA
ENSMUSG00000110682		A530010L16Rik	1.07792	NA
ENSMUSG00000022241		Tars	-0.61248	NA
ENSMUSG00000057802		Gm10030	-2.32194	NA
ENSMUSG00000022557		Bop1	-0.912174	NA
ENSMUSG00000038352		Arl5c	-0.932192	NA
ENSMUSG00000004937		Sgta	-0.718457	NA
ENSMUSG00000022365		Derl1	-0.593907	NA
ENSMUSG00000028527		Ak4	2.5838	NA
ENSMUSG00000097923		Gm26577	3.735	NA
ENSMUSG00000039697		Ncoa7	0.643584	NA
ENSMUSG00000051682		Treml4	-2.92178	NA
ENSMUSG00000040229		Gpr34	-0.510639	NA
ENSMUSG00000028618		Tmem59	0.397343	NA
ENSMUSG00000022057		Adamdec1	1.23941	NA
ENSMUSG00000036006		Ripor2	-0.450629	NA
ENSMUSG00000027907		S100a11	-0.493923	NA
ENSMUSG00000034575		Tent4a	0.888634	NA
ENSMUSG00000026491		Ahctf1	-0.646477	NA
ENSMUSG00000058715		Fcer1g	-0.501188	NA
ENSMUSG00000026918		Brd3	0.770399	NA
ENSMUSG00000031278		Acsl4	-0.451737	NA
ENSMUSG00000034641		Cd300ld	-0.506484	1.15096
ENSMUSG00000003970		Rpl8	-0.466462	NA
ENSMUSG00000025393		Atp5b	-0.528747	0.493303
ENSMUSG00000028669		Pithd1	-0.510865	NA
ENSMUSG00000024889		Rce1	-0.945201	NA
ENSMUSG00000045826		Ptprcap	0.658434	NA
ENSMUSG00000025578		Cbx8	1.0782	NA
ENSMUSG00000047909		Ankrd16	0.712725	NA
ENSMUSG00000030154		Klrb1f	1.32419	NA
ENSMUSG00000044068		Zrsr1	0.607843	NA
ENSMUSG00000008892		Vdac3	-0.882099	NA
ENSMUSG00000029096		Htra3	1.12624	NA
ENSMUSG00000022797		Tfrc	-0.736132	1.59346
ENSMUSG00000106933		Gm43621	1.12307	NA
ENSMUSG00000109390		Gm45718	2.4425	NA
ENSMUSG00000032135		Mcam	4.17897	NA
ENSMUSG00000038732		Mboat1	-0.526431	NA
ENSMUSG00000051379		Flrt3	1.13716	NA
ENSMUSG00000052139		Babam2	-0.516006	NA
ENSMUSG00000023031		Cela1	0.674432	NA
ENSMUSG00000030539		Sema4b	-0.470812	NA
ENSMUSG00000087142		Gm12454	3.20574	NA
ENSMUSG00000037251		Pomk	-1.51064	NA
ENSMUSG00000100394		Gm28791	1.86996	NA
ENSMUSG00000072501		Phf20l1	-0.543374	NA
ENSMUSG00000029409		U90926	-2.11542	NA
ENSMUSG00000003848		Nob1	-0.85316	NA
ENSMUSG00000031823		Zdhhc7	-0.618955	NA
ENSMUSG00000055053		Nfic	0.473809	NA
ENSMUSG00000022641		Bbx	0.883746	NA
ENSMUSG00000005364		Il5ra	0.581052	NA
ENSMUSG00000003032		Klf4	1.55714	NA
ENSMUSG00000006494		Pdk1	0.997736	NA
ENSMUSG00000028457		Atp8b5	1.96948	NA
ENSMUSG00000022906		Parp9	0.659695	NA
ENSMUSG00000026473		Glul	-0.422774	NA
ENSMUSG00000025969		Nrp2	-0.728025	-0.324792
ENSMUSG00000031072		LTO1	-0.739573	NA
ENSMUSG00000001440		Kpnb1	-0.623756	NA
ENSMUSG00000030187		Klra2	-0.58895	NA
ENSMUSG00000032890		Rims3	-1.39073	NA
ENSMUSG00000025132		Arhgdia	-0.69897	NA
ENSMUSG00000045969		Ing1	0.517128	NA
ENSMUSG00000104034		2900092N22Rik	1.70554	NA
ENSMUSG00000068566		Myadm	-0.416521	NA
ENSMUSG00000022587		Ly6e	0.386049	NA
ENSMUSG00000034765		Dusp5	-1.0287	NA
ENSMUSG00000035199		Arl6ip5	-0.590037	NA
ENSMUSG00000114524		Gm48357	2.30819	NA
ENSMUSG00000022091		Sorbs3	-3.19559	NA
ENSMUSG00000039013		Siglecf	0.368153	NA
ENSMUSG00000003316		Glg1	0.705773	NA
ENSMUSG00000025025		Mxi1	0.552705	NA
ENSMUSG00000021123		Rdh12	1.1099	NA
ENSMUSG00000095597		Rps7-ps3	1.46164	NA
ENSMUSG00000025366		Esyt1	-0.553799	NA
ENSMUSG00000024401		Tnf	-1.14302	NA
ENSMUSG00000035173		Ccdc186	0.934068	NA
ENSMUSG00000030589		Rasgrp4	-0.508962	NA
ENSMUSG00000029777		Gars	-0.467006	NA
ENSMUSG00000054520		Sh3bp2	0.681011	NA
ENSMUSG00000114055		Gm32089	-2.53527	NA
ENSMUSG00000005667		Mthfd2	-0.833235	1.23548
ENSMUSG00000115002		Gm10847	1.68079	NA
ENSMUSG00000025076		Casp7	0.650641	NA
ENSMUSG00000032399		Rpl4	-0.461443	NA
ENSMUSG00000032661		Oas3	0.424898	NA
ENSMUSG00000066026		Dhrs3	0.535575	0.940998
ENSMUSG00000027765		P2ry1	4.13031	1.35127
ENSMUSG00000027514		Zbp1	0.353986	2.2111
ENSMUSG00000026670		Uap1	-0.712146	NA
ENSMUSG00000060002		Chpt1	0.442055	NA
ENSMUSG00000003873		Bax	-0.565564	NA
ENSMUSG00000037815		Ctnna1	-0.506285	NA
ENSMUSG00000024483		Ankhd1	0.945141	NA
ENSMUSG00000032418		Me1	-1.77263	NA
ENSMUSG00000054871		Tmem158	0.722358	NA
ENSMUSG00000030180		Kdm5a	0.71146	NA
ENSMUSG00000108825		Gm45838	1.73374	NA
ENSMUSG00000027397		Slc20a1	-0.916374	NA
ENSMUSG00000028266		Lmo4	0.449927	NA
ENSMUSG00000027360		Hdc	0.545883	NA
ENSMUSG00000024270		Slc39a6	-1.01608	NA
ENSMUSG00000036333		Kidins220	-0.622945	NA
ENSMUSG00000048307		Ankrd46	0.559042	NA
ENSMUSG00000005610		Eif4g2	-0.557077	NA
ENSMUSG00000019864		Rtn4ip1	-1.14127	NA
ENSMUSG00000019210		Atp6v1e1	-0.461399	0.437912
ENSMUSG00000029189		Sel1l3	-1.20964	NA
ENSMUSG00000052684		Jun	0.748025	NA
ENSMUSG00000069833		Ahnak	-0.499835	0.503239
ENSMUSG00000049091		Sephs2	0.541165	NA
ENSMUSG00000033545		Znrf1	0.537105	-0.474636
ENSMUSG00000045573		Penk	1.28585	NA
ENSMUSG00000025791		Pgm1	0.644676	NA
ENSMUSG00000028034		Fubp1	-0.509986	NA
ENSMUSG00000032667		Pon2	-0.452665	NA
ENSMUSG00000102153		Gm37474	1.30451	NA
ENSMUSG00000021676		Iqgap2	0.526583	-0.767439
ENSMUSG00000106734		Gm20559	0.591533	NA
ENSMUSG00000045092		S1pr1	-0.504489	-0.601517
ENSMUSG00000054428		Atpif1	-0.665317	NA
ENSMUSG00000075062		Olfr1271	3.64142	NA
ENSMUSG00000049307		Fut4	-1.20266	NA
ENSMUSG00000028436		Dcaf12	-0.458173	NA
ENSMUSG00000052384		Nrros	-0.423345	NA
ENSMUSG00000021699		Pde4d	1.00453	NA
ENSMUSG00000039512		Uhrf1bp1	0.736166	NA
ENSMUSG00000045763		Basp1	-0.485018	-0.523828
ENSMUSG00000026786		Apbb1ip	-0.477909	NA
ENSMUSG00000039234		Sec24d	-0.710228	NA
ENSMUSG00000002332		Dhrs1	-0.545834	NA
ENSMUSG00000074671		Tspyl3	1.69912	NA
ENSMUSG00000036053		Fmnl2	0.807025	NA
ENSMUSG00000104891		2510017J16Rik	1.71967	NA
ENSMUSG00000045503		Sys1	0.441736	NA
ENSMUSG00000019179		Mdh2	-0.39573	NA
ENSMUSG00000023224		Serping1	1.40627	NA
ENSMUSG00000041697		Cox6a1	-0.454872	NA
ENSMUSG00000062310		Glrp1	1.08673	NA
ENSMUSG00000028041		Adam15	-0.806682	NA
ENSMUSG00000090841		Myl6	-0.736206	0.405657
ENSMUSG00000006442		Srm	-1.21142	NA
ENSMUSG00000108436		Gm44851	2.9208	NA
ENSMUSG00000073274		Gm14636	2.26303	NA
ENSMUSG00000026107		Nabp1	-0.461657	NA
ENSMUSG00000004980		Hnrnpa2b1	-0.544792	NA
ENSMUSG00000022106		Rcbtb2	-0.582948	-0.729171
ENSMUSG00000026589		Sec16b	2.49314	NA
ENSMUSG00000049550		Clip1	-0.490881	NA
ENSMUSG00000024673		Ms4a1	1.75503	NA
ENSMUSG00000020358		Hnrnpab	-0.575488	NA
ENSMUSG00000022867		Usp25	0.427778	NA
ENSMUSG00000025766		D3Ertd751e	1.51977	NA
ENSMUSG00000006024		Napa	-0.44612	NA
ENSMUSG00000037465		Klf10	0.598057	NA
ENSMUSG00000022125		Cln5	-0.464276	1.07291
ENSMUSG00000045664		Cdc42ep2	-0.972225	NA
ENSMUSG00000001482		Def8	-0.768645	NA
ENSMUSG00000028646		Rragc	-0.508672	-0.393492
ENSMUSG00000020821		Kif1c	-0.819661	NA
ENSMUSG00000032254		Kif23	1.64383	NA
ENSMUSG00000040483		Xaf1	0.703354	NA
ENSMUSG00000008348		Ubc	-0.462547	NA
ENSMUSG00000031337		Mtm1	0.810132	NA
ENSMUSG00000005800		Mmp8	-1.61308	NA
ENSMUSG00000015312		Gadd45b	0.939241	NA
ENSMUSG00000022426		Josd1	-0.774795	NA
ENSMUSG00000078349		AW011738	0.870353	NA
ENSMUSG00000017478		Zc3h18	-0.625328	NA
ENSMUSG00000079084		Ccdc82	-0.540793	NA
ENSMUSG00000079339		Ifit1bl1	-0.526426	NA
ENSMUSG00000045665		Mfsd5	-0.588246	NA
ENSMUSG00000038712		Mindy1	-0.517725	NA
ENSMUSG00000059248		Septin9	-0.782795	NA
ENSMUSG00000052142		Rasal3	0.86679	NA
ENSMUSG00000051832		E230016K23Rik	-1.04929	NA
ENSMUSG00000028062		Lamtor2	0.615262	NA
ENSMUSG00000020577		Tspan13	-0.543778	-1.05307
ENSMUSG00000097558		Gm26902	3.0481	NA
ENSMUSG00000030967		Zranb1	0.493038	NA
ENSMUSG00000025410		Dctn2	-0.699177	NA
ENSMUSG00000056856		Jakmip3	2.69751	NA
ENSMUSG00000025612		Bach1	-0.531174	NA
ENSMUSG00000000384		Tbrg4	-0.927485	NA
ENSMUSG00000002930		Ppp1r17	-3.12822	NA
ENSMUSG00000005732		Ranbp1	-0.687685	0.605763
ENSMUSG00000026987		Baz2b	0.481553	NA
ENSMUSG00000043940		Wdfy3	-1.16921	NA
ENSMUSG00000053477		Tcf4	0.957773	NA
ENSMUSG00000028982		Slc25a33	-0.833192	NA
ENSMUSG00000037940		Inpp4b	1.83729	NA
ENSMUSG00000035354		Uvrag	0.420026	NA
ENSMUSG00000020741		Cluh	-0.927384	NA
ENSMUSG00000060121		Gemin2	-1.14655	NA
ENSMUSG00000092349		Smim40	0.770783	NA
ENSMUSG00000030966		Trim21	0.678147	NA
ENSMUSG00000018446		C1qbp	-0.602368	NA
ENSMUSG00000020464		Pnpt1	0.677407	NA
ENSMUSG00000043939		A530064D06Rik	-0.483681	NA
ENSMUSG00000058099		Nfam1	-0.38234	NA
ENSMUSG00000074749		Kiz	1.12181	NA
ENSMUSG00000042726		Trafd1	0.457129	NA
ENSMUSG00000084911		Gm16185	2.77319	NA
ENSMUSG00000019916		P4ha1	0.495892	NA
ENSMUSG00000028864		Hgf	0.922174	NA
ENSMUSG00000066684		Pilrb1	-0.937122	NA
ENSMUSG00000111160		Gm48855	3.02329	NA
ENSMUSG00000031984		2810004N23Rik	-0.616872	NA
ENSMUSG00000037348		Paqr7	0.355972	NA
ENSMUSG00000063873		Slc24a3	0.473969	NA
ENSMUSG00000031762		Mt2	0.628123	NA
ENSMUSG00000036427		Gpi1	0.497698	NA
ENSMUSG00000036172		Cd200r3	-0.940993	NA
ENSMUSG00000026971		Itgb6	3.60042	NA
ENSMUSG00000097113		Gm19705	0.94823	NA
ENSMUSG00000028559		Osbpl9	-0.423267	NA
ENSMUSG00000019852		Arfgef3	2.05852	NA
ENSMUSG00000046794		Ppp1r3b	0.675192	NA
ENSMUSG00000021877		Arf4	0.535873	NA
ENSMUSG00000057561		Eif1a	-0.653997	NA
ENSMUSG00000028745		Capzb	-0.395024	NA
ENSMUSG00000099767		Gm28884	-2.90953	NA
ENSMUSG00000031758		Cdyl2	0.815165	NA
ENSMUSG00000110317		Gm45250	2.3989	NA
ENSMUSG00000107653		Gm31520	0.875807	NA
ENSMUSG00000052707		Tnrc6a	0.412853	NA
ENSMUSG00000027253		Lrp4	0.824568	NA
ENSMUSG00000003814		Calr	-0.447758	NA
ENSMUSG00000006299		Aamp	-0.47068	NA
ENSMUSG00000028452		Vcp	-0.474118	NA
ENSMUSG00000028057		Rit1	-0.471064	NA
ENSMUSG00000030096		Slc6a6	-0.457221	-0.402609
ENSMUSG00000027678		Ncoa3	-0.712528	NA
ENSMUSG00000104378		Gm37510	1.90739	NA
ENSMUSG00000085802		Gm16059	1.39816	NA
ENSMUSG00000032215		Rsl24d1	-0.692181	NA
ENSMUSG00000038550		Ciart	1.52021	NA
ENSMUSG00000086866		4930512H18Rik	0.874833	NA
ENSMUSG00000035105		Egln3	0.738498	NA
ENSMUSG00000021189		Atxn3	-0.759751	NA
ENSMUSG00000023991		Foxp4	-0.844227	NA
ENSMUSG00000063235		Ptpmt1	-0.628027	NA
ENSMUSG00000045636		Mtus1	0.643994	NA
ENSMUSG00000040557		Mettl27	2.3406	NA
ENSMUSG00000006611		Hfe	0.71469	0.727196
ENSMUSG00000054611		Kdm2a	0.619513	NA
ENSMUSG00000031402		Mpp1	-0.473449	NA
ENSMUSG00000020196		Cabin1	0.626121	NA
ENSMUSG00000039960		Rhou	1.52799	NA
ENSMUSG00000043445		Pgp	0.727609	NA
ENSMUSG00000027187		Cat	-1.20275	-0.766227
ENSMUSG00000032845		Alpk2	2.94299	NA
ENSMUSG00000057691		Zfp746	-0.5555	NA
ENSMUSG00000032578		Cish	0.525854	NA
ENSMUSG00000026399		Cd55	-0.939818	NA
ENSMUSG00000052291		5330438D12Rik	1.07748	NA
ENSMUSG00000102602		A930004J17Rik	2.1014	NA
ENSMUSG00000024397		Aif1	-0.867369	NA
ENSMUSG00000001056		Nhp2	-0.867315	NA
ENSMUSG00000064128		Cenpj	0.863739	NA
ENSMUSG00000046573		Lyrm4	-0.957237	NA
ENSMUSG00000054277		Arfgap3	-0.73131	NA
ENSMUSG00000009035		Tmem184b	0.53778	NA
ENSMUSG00000097667		NA	0.985283	NA
ENSMUSG00000057329		Bcl2	-0.825035	NA
ENSMUSG00000029401		Rilpl2	-0.618155	NA
ENSMUSG00000026159		Agfg1	-0.465351	NA
ENSMUSG00000097257		NA	1.24127	NA
ENSMUSG00000007892		Rplp1	0.403331	0.286729
ENSMUSG00000097705		Gm26740	1.24834	NA
ENSMUSG00000092274		Neat1	-0.360122	NA
ENSMUSG00000039156		Stim2	-0.464588	NA
ENSMUSG00000042207		Kdm5b	0.56854	NA
ENSMUSG00000075702		Selenom	-0.533784	NA
ENSMUSG00000031691		Tnpo2	-0.650524	NA
ENSMUSG00000026317		Cln8	-0.765148	NA
ENSMUSG00000040463		Mybbp1a	-0.956656	NA
ENSMUSG00000082315		Gm16523	2.08985	NA
ENSMUSG00000042506		Usp22	-0.623751	NA
ENSMUSG00000003623		Crot	0.635698	NA
ENSMUSG00000042688		Mapk6	-0.593425	NA
ENSMUSG00000015461		Atf6b	-0.715361	NA
ENSMUSG00000025651		Uqcrc1	-0.55028	NA
ENSMUSG00000045980		Tmem104	-0.407299	NA
ENSMUSG00000038412		Higd1a	0.759054	NA
ENSMUSG00000003380		Rabac1	-0.419917	NA
ENSMUSG00000020745		Pafah1b1	-0.402039	NA
ENSMUSG00000048163		Selplg	0.350709	NA
ENSMUSG00000102243		Gm37718	1.46985	NA
ENSMUSG00000038593		Tctn1	1.41786	NA
ENSMUSG00000030102		Itpr1	0.890241	NA
ENSMUSG00000024601		Isoc1	0.919227	NA
ENSMUSG00000073557		Ppp1r12b	-0.944387	NA
ENSMUSG00000092416		Zfp141	0.931573	NA
ENSMUSG00000028822		Tmem50a	0.36268	0.417949
ENSMUSG00000027642		Rpn2	-0.481902	NA
ENSMUSG00000033423		Eri3	-0.804181	NA
ENSMUSG00000023456		Tpi1	0.481992	NA
ENSMUSG00000026923		Notch1	0.822277	NA
ENSMUSG00000046876		Atxn1	0.428946	NA
ENSMUSG00000078440		Dohh	-0.854457	NA
ENSMUSG00000022905		Kpna1	-0.614793	NA
ENSMUSG00000037992		Rara	-0.417676	NA
ENSMUSG00000050549		Fam241a	0.45019	NA
ENSMUSG00000026155		Smap1	0.866252	NA
ENSMUSG00000039804		Ncoa5	-0.544149	NA
ENSMUSG00000078810		Gp6	-1.94306	NA
ENSMUSG00000024937		Ehbp1l1	-0.415269	NA
ENSMUSG00000049608		Gpr55	-0.743303	NA
ENSMUSG00000041959		S100a10	-0.380531	NA
ENSMUSG00000038622		Med30	0.620035	NA
ENSMUSG00000031075		Ano1	2.06886	NA
ENSMUSG00000030842		Lamtor1	-0.399122	NA
ENSMUSG00000029447		Cct6a	-0.447512	NA
ENSMUSG00000025139		Tollip	-0.549004	NA
ENSMUSG00000030257		Srgap3	1.71073	NA
ENSMUSG00000036057		Ptpn23	-0.982853	NA
ENSMUSG00000041827		Oasl1	0.359077	NA
ENSMUSG00000026238		Ptma	0.469366	NA
ENSMUSG00000020456		Ogdh	-0.44543	NA
ENSMUSG00000040592		Cd79b	1.43001	NA
ENSMUSG00000029415		Sdad1	-0.747837	NA
ENSMUSG00000037224		Zfyve28	2.24089	NA
ENSMUSG00000051212		Gpr183	0.936303	1.26904
ENSMUSG00000042190		Cmklr1	-0.71453	NA
ENSMUSG00000028465		Tln1	-0.454457	NA
ENSMUSG00000032239		Rp9	0.585155	NA
ENSMUSG00000026110		Mgat4a	0.57727	NA
ENSMUSG00000025212		Sfxn3	-0.72113	NA
ENSMUSG00000061414		Cracr2a	1.15374	NA
ENSMUSG00000071655		Ubxn1	-0.412133	NA
ENSMUSG00000027404		Snrpb	-0.383668	NA
ENSMUSG00000001300		Efnb2	-1.14677	NA
ENSMUSG00000032727		Mier3	0.654751	NA
ENSMUSG00000061353		Cxcl12	1.77455	NA
ENSMUSG00000022234		Cct5	-0.53569	0.378176
ENSMUSG00000062014		Gmfb	-0.51422	NA
ENSMUSG00000078566		Bnip3	1.4618	NA
ENSMUSG00000049516		Spty2d1	0.600156	NA
ENSMUSG00000062075		Lmnb2	1.26914	NA
ENSMUSG00000009654		Oit3	0.72418	NA
ENSMUSG00000026981		Il1rn	0.41611	NA
ENSMUSG00000005103		Wdr1	-0.500171	NA
ENSMUSG00000019054		Fis1	-0.557425	NA
ENSMUSG00000030861		Acadsb	-0.580264	NA
ENSMUSG00000073987		Ggh	-0.402737	NA
ENSMUSG00000027829		Ccnl1	0.628754	NA
ENSMUSG00000028059		Arhgef2	0.44529	NA
ENSMUSG00000004266		Ptpn6	-0.435476	NA
ENSMUSG00000026944		Abca2	0.815145	NA
ENSMUSG00000025817		Nudt5	0.927549	NA
ENSMUSG00000026712		Mrc1	NA	2.45092
ENSMUSG00000031596		Slc7a2	NA	3.52996
ENSMUSG00000051439		Cd14	NA	-1.88636
ENSMUSG00000111138		Gatm	NA	3.15102
ENSMUSG00000026656		Fcgr2b	NA	2.18058
ENSMUSG00000016496		Cd274	NA	1.69085
ENSMUSG00000022841		Ap2m1	NA	1.14316
ENSMUSG00000037697		Ddhd1	NA	1.48566
ENSMUSG00000026821		Ralgds	NA	1.98682
ENSMUSG00000032870		Smap2	NA	1.78072
ENSMUSG00000025854		Fam20c	NA	1.07829
ENSMUSG00000050335		Lgals3	NA	0.730635
ENSMUSG00000043017		Ptgir	NA	2.06331
ENSMUSG00000060044		Tmem26	NA	3.93505
ENSMUSG00000027995		Tlr2	NA	-1.59381
ENSMUSG00000027882		Stxbp3	NA	1.35214
ENSMUSG00000029994		Anxa4	NA	1.0703
ENSMUSG00000022637		Cblb	NA	1.06084
ENSMUSG00000019302		Atp6v0a1	NA	0.817476
ENSMUSG00000017493		Igfbp4	NA	-1.44527
ENSMUSG00000022148		Fyb	NA	-0.942569
ENSMUSG00000028238		Atp6v0d2	NA	0.823367
ENSMUSG00000015340		Cybb	NA	-0.71233
ENSMUSG00000047414		Flrt2	NA	1.53229
NA		NA	NA	-0.806249
ENSMUSG00000052336		Cx3cr1	NA	-2.77503
ENSMUSG00000006932		Ctnnb1	NA	0.633522
ENSMUSG00000004933		Matk	NA	1.77604
ENSMUSG00000031451		Gas6	NA	-0.867071
ENSMUSG00000089929		Bcl2a1b	NA	0.855481
ENSMUSG00000063193		Cd300lb	NA	0.858269
ENSMUSG00000030208		Emp1	NA	0.798811
ENSMUSG00000042286		Stab1	NA	-0.949686
ENSMUSG00000020868		Xylt2	NA	-1.18479
ENSMUSG00000037868		Egr2	NA	1.82387
ENSMUSG00000116458		Egr2	NA	1.82387
ENSMUSG00000031530		Dusp4	NA	1.37164
ENSMUSG00000068220		Lgals1	NA	0.682296
ENSMUSG00000024672		Ms4a7	NA	0.771265
ENSMUSG00000078122		F630028O10Rik	NA	-1.28509
ENSMUSG00000024164		C3	NA	1.81512
ENSMUSG00000058454		Dhcr7	NA	1.22048
ENSMUSG00000020053		Igf1	NA	0.643758
ENSMUSG00000078812		Eif5a	NA	0.673937
ENSMUSG00000053063		Clec12a	NA	-0.917317
ENSMUSG00000047250		Ptgs1	NA	2.46943
ENSMUSG00000035158		Mitf	NA	0.814796
ENSMUSG00000056749		Nfil3	NA	2.44327
ENSMUSG00000073889		Il11ra1	NA	1.55895
ENSMUSG00000031443		F7	NA	1.87696
ENSMUSG00000030103		Bhlhe40	NA	1.25652
ENSMUSG00000026796		Fam129b	NA	0.724043
ENSMUSG00000047747		Rnf150	NA	-1.08736
ENSMUSG00000001415		Smg5	NA	1.00833
ENSMUSG00000019843		Fyn	NA	1.45746
ENSMUSG00000025743		Sdc3	NA	-0.688074
ENSMUSG00000063229		Ldha	NA	0.636307
ENSMUSG00000041797		Abca9	NA	-1.97536
ENSMUSG00000029925		Tbxas1	NA	0.888473
ENSMUSG00000020572		Nampt	NA	0.616806
ENSMUSG00000049130		C5ar1	NA	-0.826026
ENSMUSG00000005087		Cd44	NA	0.518219
ENSMUSG00000031827		Cotl1	NA	0.723441
ENSMUSG00000028121		Bcar3	NA	1.66571
ENSMUSG00000028478		Clta	NA	0.67887
ENSMUSG00000045875		Adra1a	NA	-1.46345
ENSMUSG00000025351		Cd63	NA	0.613179
ENSMUSG00000032786		Alas1	NA	0.733693
ENSMUSG00000046805		Mpeg1	NA	-0.475586
ENSMUSG00000002733		Plekha3	NA	1.37158
ENSMUSG00000021451		Sema4d	NA	-0.926741
ENSMUSG00000071713		Csf2rb	NA	0.75437
ENSMUSG00000042406		Atf4	NA	0.804583
ENSMUSG00000024696		Lpxn	NA	1.00203
ENSMUSG00000037242		Clic4	NA	0.606726
ENSMUSG00000066152		Slc31a2	NA	0.915666
ENSMUSG00000020346		Mgat1	NA	0.73937
ENSMUSG00000031444		F10	NA	3.88632
ENSMUSG00000055435		Maf	NA	-1.06203
ENSMUSG00000019987		Arg1	NA	6.25829
ENSMUSG00000020841		Cpd	NA	-0.50415
ENSMUSG00000049723		Mmp12	NA	0.647253
ENSMUSG00000025510		Cd151	NA	0.856417
ENSMUSG00000024659		Anxa1	NA	0.730114
ENSMUSG00000027111		Itga6	NA	-0.759406
ENSMUSG00000032089		Il10ra	NA	-0.734912
ENSMUSG00000025477		Inpp5a	NA	1.66706
ENSMUSG00000040624		Plekhg1	NA	1.34014
ENSMUSG00000024052		Lpin2	NA	-0.772438
ENSMUSG00000025823		Pdia4	NA	0.793043
ENSMUSG00000000686		Abhd15	NA	-1.4434
ENSMUSG00000022186		Oxct1	NA	0.617764
ENSMUSG00000029752		Asns	NA	1.32131
ENSMUSG00000040522		Tlr8	NA	0.617215
ENSMUSG00000019832		Rab32	NA	-0.742385
ENSMUSG00000029304		Spp1	NA	0.559964
ENSMUSG00000037926		Ssh2	NA	-1.10016
ENSMUSG00000059796		Eif4a1	NA	0.450486
ENSMUSG00000003038		Hmgn2	NA	1.02902
ENSMUSG00000041439		Mfsd6	NA	-0.797227
ENSMUSG00000034807		Colgalt1	NA	0.567174
ENSMUSG00000024610		Cd74	NA	0.722697
ENSMUSG00000040751		Lat2	NA	0.59871
ENSMUSG00000050071		Bex1	NA	1.25515
ENSMUSG00000062585		Cnr2	NA	0.778415
ENSMUSG00000051615		Rap2a	NA	-0.630679
ENSMUSG00000029338		Antxr2	NA	-0.73143
ENSMUSG00000043832		Clec4a3	NA	1.58981
ENSMUSG00000041836		Ptpre	NA	0.625635
ENSMUSG00000021196		Pfkp	NA	0.85157
ENSMUSG00000058446		Znrf2	NA	0.794711
ENSMUSG00000025017		Pik3ap1	NA	-0.647162
ENSMUSG00000019970		Sgk1	NA	0.755463
ENSMUSG00000038539		Atf5	NA	1.15927
ENSMUSG00000027423		Snx5	NA	0.52551
ENSMUSG00000021756		Il6st	NA	0.719292
ENSMUSG00000039206		Daglb	NA	0.527176
ENSMUSG00000039497		Dse	NA	0.827303
ENSMUSG00000036402		Gng12	NA	0.591518
ENSMUSG00000048120		Entpd1	NA	-0.543612
ENSMUSG00000048779		P2ry6	NA	0.674887
ENSMUSG00000037062		Sh3glb1	NA	0.511953
ENSMUSG00000047180		Neurl3	NA	-0.641188
ENSMUSG00000021262		Evl	NA	0.745873
ENSMUSG00000014547		Wdfy2	NA	0.999159
ENSMUSG00000042029		Ncapg2	NA	-0.805615
ENSMUSG00000016319		Slc25a5	NA	0.481539
ENSMUSG00000061175		Fnip2	NA	-0.471338
ENSMUSG00000071662		Polr2g	NA	0.85804
ENSMUSG00000042677		Zc3h12a	NA	0.900914
ENSMUSG00000035356		Nfkbiz	NA	-1.33923
ENSMUSG00000026728		Vim	NA	-0.439851
ENSMUSG00000049775		Tmsb4x	NA	-0.443681
ENSMUSG00000032382		Snx1	NA	0.597885
ENSMUSG00000038866		Zcchc2	NA	0.921658
ENSMUSG00000017754		Pltp	NA	-0.730711
ENSMUSG00000074794		Arrdc3	NA	-1.18684
ENSMUSG00000053580		Tanc2	NA	0.814814
ENSMUSG00000007872		Id3	NA	-0.68529
ENSMUSG00000030123		Plxnd1	NA	0.652867
ENSMUSG00000043004		Gng2	NA	-0.649348
ENSMUSG00000053398		Phgdh	NA	1.14607
ENSMUSG00000025492		Ifitm3	NA	-1.06915
ENSMUSG00000049313		Sorl1	NA	-0.993892
ENSMUSG00000000682		Cd52	NA	0.537835
ENSMUSG00000035885		Cox8a	NA	0.548348
ENSMUSG00000026482		Rgl1	NA	0.896194
ENSMUSG00000028599		Tnfrsf1b	NA	0.369097
ENSMUSG00000037649		H2-DMa	NA	1.45952
ENSMUSG00000110777		Ifi30	NA	0.894817
ENSMUSG00000033557		Fam20b	NA	0.770171
ENSMUSG00000042842		Serpinb6b	NA	1.57815
ENSMUSG00000022965		Ifngr2	NA	0.454824
ENSMUSG00000045362		Tnfrsf26	NA	0.871636
ENSMUSG00000025290		Rps24	NA	0.397505
ENSMUSG00000044583		Tlr7	NA	-0.491522
ENSMUSG00000026628		Atf3	NA	0.497104
ENSMUSG00000015656		Hspa8	NA	0.354445
ENSMUSG00000025981		Coq10b	NA	1.02363
ENSMUSG00000041112		Elmo1	NA	-0.672381
ENSMUSG00000023067		Cdkn1a	NA	0.913938
ENSMUSG00000020689		Itgb3	NA	1.18699
ENSMUSG00000056758		Hmga2	NA	-1.12849
ENSMUSG00000032691		Nlrp3	NA	-1.62618
ENSMUSG00000024737		Slc15a3	NA	0.412139
ENSMUSG00000042272		Sestd1	NA	0.760328
ENSMUSG00000020092		Pald1	NA	1.09132
ENSMUSG00000034265		Zdhhc14	NA	-1.15077
ENSMUSG00000030707		Coro1a	NA	-0.557405
ENSMUSG00000026637		Traf5	NA	1.53543
ENSMUSG00000111385		Traf5	NA	1.53543
ENSMUSG00000044629		Cnrip1	NA	1.05237
ENSMUSG00000020865		Abcc3	NA	-0.708769
ENSMUSG00000021596		Mctp1	NA	-0.838996
ENSMUSG00000035561		Aldh1b1	NA	1.08594
ENSMUSG00000097471		5830432E09Rik	NA	1.66379
ENSMUSG00000031207		Msn	NA	0.353129
ENSMUSG00000024247		Pkdcc	NA	1.07966
ENSMUSG00000034947		Tmem106a	NA	0.463343
ENSMUSG00000029103		Lrpap1	NA	0.470927
ENSMUSG00000000740		Rpl13	NA	0.370819
ENSMUSG00000004207		Psap	NA	0.270343
ENSMUSG00000024451		Arap3	NA	-0.909908
ENSMUSG00000020077		Srgn	NA	0.809496
ENSMUSG00000027339		Rassf2	NA	-0.690553
ENSMUSG00000027347		Rasgrp1	NA	4.9389
ENSMUSG00000033933		Vhl	NA	0.769577
ENSMUSG00000032737		Inppl1	NA	-0.629843
ENSMUSG00000036553		Sh3tc1	NA	0.684128
ENSMUSG00000056124		B4galt6	NA	-0.65865
ENSMUSG00000020611		Gna13	NA	0.419516
ENSMUSG00000024277		Mapre2	NA	-0.807069
ENSMUSG00000030830		Itgal	NA	-0.539572
ENSMUSG00000020661		Dnmt3a	NA	0.569845
ENSMUSG00000037946		Fgd3	NA	-0.888237
ENSMUSG00000073242		Dnmt3aos	NA	1.40835
ENSMUSG00000029919		Hpgds	NA	-0.703876
ENSMUSG00000093674		Rpl41	NA	0.411742
ENSMUSG00000033022		Cdo1	NA	-1.41677
ENSMUSG00000062127		Cttnbp2nl	NA	-0.556561
ENSMUSG00000032688		Malt1	NA	0.540284
ENSMUSG00000040524		Zfp609	NA	1.00243
ENSMUSG00000039976		Tbc1d16	NA	0.915383
ENSMUSG00000038147		Cd84	NA	0.361087
ENSMUSG00000001627		Ifrd1	NA	0.895465
ENSMUSG00000034709		Ppp1r21	NA	0.74901
ENSMUSG00000036594		H2-Aa	NA	0.794372
ENSMUSG00000030888		Rrp8	NA	0.910583
ENSMUSG00000013846		St3gal1	NA	-0.598088
ENSMUSG00000022051		Bnip3l	NA	0.442801
ENSMUSG00000034792		Gna15	NA	0.949024
ENSMUSG00000032577		Mapkapk3	NA	0.531402
ENSMUSG00000041058		Wwp1	NA	-0.541807
ENSMUSG00000071715		Ncf4	NA	0.650211
ENSMUSG00000045817		Zfp36l2	NA	-0.564664
ENSMUSG00000025648		Pfkfb4	NA	0.931267
ENSMUSG00000075706		Gpx4	NA	0.402417
ENSMUSG00000039899		Fgl2	NA	1.18069
ENSMUSG00000018412		Kansl1	NA	-0.463172
ENSMUSG00000039361		Picalm	NA	0.42697
ENSMUSG00000063694		Cycs	NA	0.869934
ENSMUSG00000031584		Gsr	NA	-0.78299
ENSMUSG00000004317		Clcn5	NA	0.920913
ENSMUSG00000022389		Tef	NA	-0.660438
ENSMUSG00000008668		Rps18	NA	0.351947
ENSMUSG00000043391		2510009E07Rik	NA	-0.633529
ENSMUSG00000074874		Ctla2b	NA	-0.745896
ENSMUSG00000019990		Pde7b	NA	-1.12286
ENSMUSG00000018848		Rars	NA	0.811741
ENSMUSG00000061787		Rps17	NA	0.365983
ENSMUSG00000017404		Rpl19	NA	0.345251
ENSMUSG00000026480		Ncf2	NA	0.404241
ENSMUSG00000039782		Cpeb2	NA	-0.597158
ENSMUSG00000022048		Dpysl2	NA	-0.675328
ENSMUSG00000059291		Rpl11	NA	0.341309
ENSMUSG00000032440		Tgfbr2	NA	-0.556582
ENSMUSG00000027068		Dhrs9	NA	1.30069
ENSMUSG00000053318		Slamf8	NA	1.15685
ENSMUSG00000071644		Eef1g	NA	0.3784
ENSMUSG00000027580		Helz2	NA	-0.794558
ENSMUSG00000034902		Pip5k1c	NA	0.397631
ENSMUSG00000038900		Rpl12	NA	0.426637
ENSMUSG00000026880		Stom	NA	-0.378221
ENSMUSG00000048249		Crebrf	NA	-0.499773
ENSMUSG00000057134		Ado	NA	0.527923
ENSMUSG00000116486		Ado	NA	0.527923
ENSMUSG00000053835		H2-T24	NA	0.835137
ENSMUSG00000024413		Npc1	NA	0.42216
ENSMUSG00000031365		Zfp275	NA	-0.733371
ENSMUSG00000099164		Ranbp1	NA	0.605763
ENSMUSG00000051506		Wdfy4	NA	-0.540753
ENSMUSG00000018171		Vmp1	NA	0.497582
ENSMUSG00000041642		Kif21b	NA	-0.857196
ENSMUSG00000030744		Rps3	NA	0.308268
ENSMUSG00000041773		Enc1	NA	-0.850201
ENSMUSG00000031903		Pla2g15	NA	0.437114
ENSMUSG00000005142		Man2b1	NA	-0.470821
ENSMUSG00000061232		H2-K1	NA	0.288117
ENSMUSG00000028152		Tspan5	NA	0.809836
ENSMUSG00000041308		Sntb2	NA	-0.882692
ENSMUSG00000057841		Rpl32	NA	0.354125
ENSMUSG00000056529		Ptafr	NA	-0.431821
ENSMUSG00000034854		Mfsd12	NA	0.430731
ENSMUSG00000042770		Hebp1	NA	0.788595
ENSMUSG00000010097		Nxf1	NA	0.552654
ENSMUSG00000035547		Capn5	NA	-0.925197
ENSMUSG00000029810		Tmem176b	NA	-1.00658
ENSMUSG00000028645		Slc2a1	NA	0.825956
ENSMUSG00000034858		Fam214a	NA	-0.971237
ENSMUSG00000032561		Acpp	NA	1.5847
ENSMUSG00000040410		Fbxl4	NA	-1.21281
ENSMUSG00000020340		Cyfip2	NA	-0.572025
ENSMUSG00000032301		Psma4	NA	0.635231
ENSMUSG00000014470		Rnf166	NA	0.618401
ENSMUSG00000026335		Pam	NA	-0.685363
ENSMUSG00000023051		Tarbp2	NA	1.02457
ENSMUSG00000037685		Atp8a1	NA	-0.534799
ENSMUSG00000010277		2610507B11Rik	NA	-0.297915
ENSMUSG00000024529		Lox	NA	0.572687
ENSMUSG00000055943		Emc7	NA	0.58865
ENSMUSG00000020806		Rhbdf2	NA	0.621554
ENSMUSG00000042599		Kdm7a	NA	0.435221
ENSMUSG00000030557		Mef2a	NA	-0.400957
ENSMUSG00000071637		Cebpd	NA	-1.05725
ENSMUSG00000044533		Rps2	NA	0.350874
ENSMUSG00000038467		Chmp4b	NA	0.522535
ENSMUSG00000028843		Sh3bgrl3	NA	0.376041
ENSMUSG00000034908		Sidt2	NA	-0.58828
ENSMUSG00000029553		Tfec	NA	1.32653
ENSMUSG00000071415		Rpl23	NA	0.296392
ENSMUSG00000016495		Plgrkt	NA	0.862187
ENSMUSG00000039942		Ptger4	NA	-1.30284
ENSMUSG00000031613		Hpgd	NA	-1.32775
ENSMUSG00000041453		Rpl21	NA	0.349552
ENSMUSG00000030447		Cyfip1	NA	-0.432471
ENSMUSG00000024663		Rab3il1	NA	0.7706
ENSMUSG00000024066		Xdh	NA	-0.510613
ENSMUSG00000039640		Mrpl12	NA	0.642846
ENSMUSG00000023994		Nfya	NA	0.386973
ENSMUSG00000115906		Nfya	NA	0.386973
ENSMUSG00000039879		Heca	NA	-0.728818
ENSMUSG00000037972		Snn	NA	1.08529
ENSMUSG00000032322		Pstpip1	NA	0.621657
ENSMUSG00000042476		Abcb4	NA	-1.14481
ENSMUSG00000043866		Taf10	NA	0.524025
ENSMUSG00000052512		Nav2	NA	-0.690031
ENSMUSG00000024308		Tapbp	NA	0.359719
ENSMUSG00000079419		Ms4a6c	NA	0.405666
ENSMUSG00000021281		Tnfaip2	NA	-0.378635
ENSMUSG00000031355		Arhgap6	NA	0.960468
ENSMUSG00000027447		Cst3	NA	0.308447
ENSMUSG00000005686		Ampd3	NA	-0.870974
ENSMUSG00000018819		Lsp1	NA	-0.660483
ENSMUSG00000002728		Naa20	NA	0.587357
ENSMUSG00000049625		Tifab	NA	0.673012
ENSMUSG00000021876		Rnase4	NA	0.67312
ENSMUSG00000006273		Atp6v1b2	NA	0.338352
ENSMUSG00000026288		Inpp5d	NA	-0.486068
ENSMUSG00000038244		Mical2	NA	0.958811
ENSMUSG00000007458		M6pr	NA	0.308453
ENSMUSG00000020387		Jade2	NA	-0.490175
ENSMUSG00000004609		Cd33	NA	-0.626005
ENSMUSG00000027368		Dusp2	NA	1.02769
ENSMUSG00000022969		Il10rb	NA	0.358865
ENSMUSG00000061518		Cox5b	NA	0.525628
ENSMUSG00000005615		Pcyt1a	NA	0.351551
ENSMUSG00000003812		Dnase2a	NA	0.435448
ENSMUSG00000050148		Ubqln2	NA	-0.935339
ENSMUSG00000031129		Slc9a9	NA	-0.752617
ENSMUSG00000021917		Spcs1	NA	0.439986
ENSMUSG00000042364		Snx18	NA	-0.491098
ENSMUSG00000060131		Atp8b4	NA	-0.48044
ENSMUSG00000020864		Ankrd40	NA	0.507401
ENSMUSG00000020277		Pfkl	NA	-0.492894
ENSMUSG00000035227		Spcs2	NA	0.554209
ENSMUSG00000039062		Anpep	NA	0.472478
ENSMUSG00000015947		Fcgr1	NA	-0.948818
ENSMUSG00000008496		Pou2f2	NA	-1.18192
ENSMUSG00000070544		Top1	NA	-0.674881
ENSMUSG00000027715		Ccna2	NA	-1.17044
ENSMUSG00000023004		Tuba1b	NA	0.419418
ENSMUSG00000054766		Set	NA	0.379128
ENSMUSG00000060802		B2m	NA	0.354107
ENSMUSG00000020640		Itsn2	NA	0.366269
ENSMUSG00000030577		Cd22	NA	0.793118
ENSMUSG00000029364		Wsb2	NA	0.388647
ENSMUSG00000045128		Rpl18a	NA	0.288504
ENSMUSG00000055805		Fmnl1	NA	-0.7533
ENSMUSG00000060703		Cd302	NA	-0.735477
ENSMUSG00000047945		Marcksl1	NA	-2.5432
ENSMUSG00000033207		Mamdc2	NA	-0.459128
ENSMUSG00000025980		Hspd1	NA	0.465524
ENSMUSG00000025810		Nrp1	NA	-0.419294
ENSMUSG00000036478		Btg1	NA	-0.640931
ENSMUSG00000053819		Camk2d	NA	-0.560034
ENSMUSG00000023075		Akirin1	NA	0.414297
ENSMUSG00000042622		Maff	NA	1.50168
ENSMUSG00000047675		Rps8	NA	0.302965
ENSMUSG00000028811		Yars	NA	0.832574
ENSMUSG00000033955		Tnks1bp1	NA	-1.19218
ENSMUSG00000041028		Ghitm	NA	0.322692
ENSMUSG00000029108		Pcdh7	NA	0.608602
ENSMUSG00000057322		Rpl38	NA	0.386129
ENSMUSG00000021608		Lpcat1	NA	0.644628
ENSMUSG00000046330		Rpl37a	NA	0.304379
ENSMUSG00000002897		Il17ra	NA	-0.468152
ENSMUSG00000024608		Rps14	NA	0.329242
ENSMUSG00000037236		Matr3	NA	0.349053
ENSMUSG00000029313		Aff1	NA	0.45282
ENSMUSG00000061983		Rps12	NA	0.270627
ENSMUSG00000042626		Shc1	NA	0.404553
ENSMUSG00000102037		Bcl2a1a	NA	1.93744
ENSMUSG00000055850		Rnf181	NA	0.510738
ENSMUSG00000102720		Rnf181	NA	0.510738
ENSMUSG00000029649		Pomp	NA	0.480104
ENSMUSG00000052331		Ankrd44	NA	-0.566405
ENSMUSG00000055541		Lair1	NA	0.390427
ENSMUSG00000032231		Anxa2	NA	0.422192
ENSMUSG00000058558		Rpl5	NA	0.274696
ENSMUSG00000034220		Gpc1	NA	0.921445
ENSMUSG00000044162		Tnip3	NA	0.743033
ENSMUSG00000027695		Pld1	NA	-1.18163
ENSMUSG00000025408		Ddit3	NA	0.848252
ENSMUSG00000116429		Ddit3	NA	0.848252
ENSMUSG00000021998		Lcp1	NA	-0.269359
ENSMUSG00000034312		Iqsec1	NA	0.394174
ENSMUSG00000048546		Tob2	NA	-0.619481
ENSMUSG00000017670		Elmo2	NA	0.486314
ENSMUSG00000043740		B430306N03Rik	NA	0.467339
ENSMUSG00000116225		B430306N03Rik	NA	0.467339
ENSMUSG00000030095		Tmem43	NA	-0.534204
ENSMUSG00000021775		Nr1d2	NA	-0.505987
ENSMUSG00000030047		Arhgap25	NA	0.384162
ENSMUSG00000068923		Syt11	NA	-0.691797
ENSMUSG00000015806		Qdpr	NA	0.482925
ENSMUSG00000041841		Rpl37	NA	0.342205
ENSMUSG00000026640		Plxna2	NA	-0.670788
ENSMUSG00000000732		Icosl	NA	-1.43871
ENSMUSG00000004952		Rasa4	NA	-0.376396
ENSMUSG00000090386		Mir99ahg	NA	1.0804
ENSMUSG00000000441		Raf1	NA	-0.376289
ENSMUSG00000035236		Scai	NA	-0.899502
ENSMUSG00000026004		Kansl1l	NA	-0.701493
ENSMUSG00000032518		Rpsa	NA	0.294297
ENSMUSG00000022180		Slc7a8	NA	-0.373312
ENSMUSG00000073421		H2-Ab1	NA	0.68835
ENSMUSG00000046688		Tifa	NA	-0.960088
ENSMUSG00000028063		Lmna	NA	0.334556
ENSMUSG00000049517		Rps23	NA	0.288927
ENSMUSG00000056268		Dennd1b	NA	0.448109
ENSMUSG00000027953		Slc50a1	NA	0.769647
ENSMUSG00000026358		Rgs1	NA	-0.480852
ENSMUSG00000029822		Osbpl3	NA	-0.666971
ENSMUSG00000034341		Wbp2	NA	-0.514161
ENSMUSG00000030894		Tpp1	NA	0.26113
ENSMUSG00000033940		Brk1	NA	0.355602
ENSMUSG00000025195		Dnmbp	NA	-0.786881
ENSMUSG00000004707		Ly9	NA	0.365046
ENSMUSG00000030109		Slc6a12	NA	1.55745
ENSMUSG00000020696		Rffl	NA	-0.691008
ENSMUSG00000030671		Pde3b	NA	-0.914058
ENSMUSG00000016256		Ctsz	NA	0.349012
ENSMUSG00000000078		Klf6	NA	-0.306534
ENSMUSG00000060636		Rpl35a	NA	0.316818
ENSMUSG00000025574		Tk1	NA	-1.31513
ENSMUSG00000038717		Atp5l	NA	0.548884
ENSMUSG00000026958		Dpp7	NA	0.362821
ENSMUSG00000015839		Nfe2l2	NA	-0.296972
ENSMUSG00000018395		Kif3a	NA	-0.651484
ENSMUSG00000010307		Tmem86a	NA	-0.369454
ENSMUSG00000031672		Got2	NA	-0.603547
ENSMUSG00000024424		Ttc39c	NA	0.94252
ENSMUSG00000062901		Klhl24	NA	-0.434961
ENSMUSG00000040848		Sft2d2	NA	0.397622
ENSMUSG00000035439		Haus8	NA	0.502795
ENSMUSG00000022488		Nckap1l	NA	-0.300707
ENSMUSG00000036246		Gmip	NA	-0.459455
ENSMUSG00000048058		Ldlrad3	NA	0.685651
ENSMUSG00000032386		Trip4	NA	0.583788
