# Supplementary material for: Transcriptional Profiling of Mouse Eosinophils Identifies Distinct Gene Signatures Following Cellular Activation
Source: Front Immunol. 2021 Dec 14;12:802839. doi: 10.3389/fimmu.2021.802839 (PMC8712732; doi:10.3389/fimmu.2021.802839)
Supplement: Supplementary file 14 [file Table_14.xlsx]

## Sheet: Sheet1
gene_symbol	log2Fold_E. coli	log2Fold_IFNγ	log2Fold_IFNγ+E. coli	log2Fold_IL4	log2Fold Colitis_Eos_over_Naive	log2Fold_Asthma Eos_over_Naive
G430095P16Rik	-5.56	-1.22294	-1.66814	2.83654	NA	1.39139
Inpp4b	-5.03345	-3.43148	-5.95997	1.83729	NA	-0.296252
Gm17745	-4.90515	-4.40384	-5.19854	0.69222	NA	NA
Gbp2b	-4.82309	2.31793	-0.978728	0.861697	NA	2.19733
Atp8b5	-4.67472	-4.20408	-6.23351	1.96948	NA	1.92675
Gm31520	-4.48366	-0.95635	-2.14207	0.875807	NA	NA
Cacna2d2	-4.28948	-4.70673	-4.53964	1.86776	NA	0.133763
Aif1	-4.2691	-0.560187	-3.59661	-0.867369	2.94562	-0.184088
Krt80	-4.26104	-2.54436	-5.18402	0.0144345	2.04355	-0.745449
Osbpl5	-4.21259	-2.42002	-4.45363	0.83794	NA	-0.935081
Ms4a4b	-4.20891	-1.37292	-2.50207	0.94229	1.13004	-1.41774
Fgfbp3	-3.83735	0.581035	0.0860979	-0.383261	-1.14013	NA
Gm45698	-3.83613	-0.662944	-0.0590442	NA	NA	NA
Fxyd2	-3.81913	0.728925	2.08356	-0.00471939	NA	NA
Tgfb2	-3.80457	-0.192118	-0.232569	-0.0173836	-1.20173	1.93244
Clec12a	-3.72942	-3.27652	-6.09666	-0.191915	2.24831	0.373113
Ephx1	-3.67206	0.419258	0.679615	-0.658316	-1.08636	-1.04562
Ciita	-3.64876	0.431244	1.21454	2.05811	1.10608	1.07618
Gm35853	-3.63398	-1.83177	-4.86624	0.441045	NA	NA
Mtarc1	-3.55277	-4.0692	-5.75808	1.25947	NA	-2.49838
Klrb1f	-3.44131	-2.89704	-4.26766	1.32419	NA	-1.2844
Naaladl1	-3.32745	-3.38665	-4.13469	NA	NA	-1.04841
Cd34	-3.26149	-1.23979	-2.62821	3.08753	-1.48626	6.70594
Abcg3	-3.25526	-2.69449	-4.95589	1.21261	1.54791	-1.85507
Ano1	-3.24873	-1.36609	-5.38876	2.06886	-1.95663	1.30877
Ggnbp1	-3.24079	-0.848746	-0.581744	0.566105	-1.20082	0.213381
Gm12766	-3.23446	-3.02879	-4.77612	NA	NA	1.9381
Gm12708	-3.19693	-0.665736	-2.29904	-0.0285456	NA	0.993604
Kctd12b	-3.17172	-3.42069	-4.4775	-0.395892	NA	-4.32461
Gm11772	-3.15923	-1.90927	-3.76647	2.134	NA	NA
Gm28417	-3.12866	-0.282589	-1.59038	0.609402	NA	0.712601
Chst3	-3.12593	-3.18952	-0.904956	NA	NA	-2.0812
Tmem86a	-3.11774	-0.697836	-2.25506	-0.353998	NA	5.74998
Serpinb1b	-3.11772	1.71801	2.48287	-2.73343	NA	NA
Isoc2b	-3.09282	0.165251	-3.85202	-0.164347	NA	2.18756
AI427809	-3.09277	-2.24016	-5.54367	-0.564031	NA	NA
Dmpk	-3.07964	1.14321	-0.797901	-0.932738	-1.44581	-4.66466
Svip	-3.05533	-3.32253	-3.57071	2.55818	-1.36338	1.43369
Gm16201	-3.03976	-2.31336	-1.90315	1.27308	NA	-1.31584
Igf1	-3.03969	-1.56194	-2.17386	0.568169	NA	7.36496
Dpf3	-3.03106	-4.09914	-5.76545	0.7194	NA	-0.175323
Fanca	-3.01292	-0.134627	-0.225354	2.22713	NA	0.950215
Ramp3	-3.00224	1.27724	1.45638	-0.516534	1.17883	-1.06601
Bbs9	-3.0014	-1.52234	-2.78402	0.689802	-1.13498	-0.22143
6030440G07Rik	-3.00098	-0.463831	-1.317	NA	NA	NA
Cbx2	-2.99604	-1.24618	-2.39785	0.502054	-1.07627	-0.633058
Gm44775	-2.99443	-2.11684	-2.0041	NA	NA	NA
Ifit1bl1	-2.9758	-0.638916	-2.23792	-0.526426	NA	NA
Sntb1	-2.96121	-1.47967	-2.69459	-0.017475	1.09826	-0.947366
Pla2g3	-2.92715	-1.34946	-3.34895	-0.459981	NA	-1.46957
Pld4	-2.92609	-0.890008	-1.28749	-0.700699	2.95681	-0.863927
Ms4a7	-2.88803	-3.11692	-3.23357	0.108536	2.24917	NA
Tstd1	-2.86743	-0.032992	-0.329907	1.27217	NA	-1.37306
Marveld1	-2.85374	-0.949706	0.210772	-0.329842	-1.15321	0.0455772
Sec16b	-2.83376	-2.75108	-4.52542	2.49314	NA	-0.426002
Abhd3	-2.79103	0.537917	-0.381848	-1.39565	-1.09173	NA
Gm47407	-2.78849	1.36397	1.55269	NA	NA	NA
Ang	-2.76204	-2.27836	-2.12701	0.0499834	NA	NA
Spic	-2.75865	-2.08152	-1.29113	-1.94818	1.67925	0.590239
Gng11	-2.75446	0.0869414	-1.07878	-0.528219	-1.63013	NA
Mill2	-2.7442	-1.1473	-0.964268	0.0570568	NA	NA
Frmd5	-2.74318	-4.36761	-2.30256	NA	NA	1.06021
Psd3	-2.73598	-2.43632	-3.20979	0.406851	-1.08444	1.5285
Gm36723	-2.69478	-3.77621	-3.01903	-0.364614	NA	NA
Myb	-2.69429	-2.33246	-3.01993	3.00982	-1.46912	2.29597
Adgrg5	-2.69113	-0.807587	-3.44358	2.05533	NA	-1.32313
Mblac2	-2.68606	-2.48482	-3.04345	1.00666	NA	-1.18263
Calhm6	-2.67251	1.59982	2.0702	0.578492	NA	-4.20763
Pfkfb2	-2.66505	-0.904194	-0.758727	0.953449	NA	0.132427
Cd1d1	-2.6611	0.0542698	-1.09274	-2.22351	1.08928	-0.773849
4833403J16Rik	-2.65606	-2.53766	-2.40348	1.75245	NA	NA
Fbxo32	-2.64081	-1.06009	-1.39728	0.26425	-1.159	-0.832629
Nphp3	-2.63934	-1.06206	-1.66371	NA	NA	-0.350923
Khk	-2.63759	-1.58461	-3.19175	0.573694	NA	0.138335
Armc3	-2.62557	0.199434	-1.72627	0.157333	NA	1.13015
Arhgef18	-2.61783	-1.87411	-2.16062	0.514696	1.27433	-2.0195
Pdcd4	-2.61626	-1.09459	-2.07073	0.250326	-1.97167	-1.52961
Fam3b	-2.60093	0.417807	-1.53285	0.220165	-1.80512	5.92984
Fam174b	-2.60067	-2.25722	-4.26227	0.394675	-1.20599	-2.83598
Cd19	-2.57807	-1.01001	-0.565898	1.07108	NA	-1.44693
Snn	-2.57635	-0.145234	-0.328956	0.534172	1.09557	-0.737537
Chn2	-2.56843	-1.33177	-3.19552	1.04199	1.7894	0.746207
Gm15545	-2.56808	-0.619621	-2.46012	NA	NA	-0.851089
Gm12216	-2.5638	2.42504	2.28344	1.67591	NA	4.40429
Dnase1l3	-2.55788	2.27175	2.6516	0.289618	2.77781	0.0110317
Aifm3	-2.55623	-4.06992	-4.79586	NA	-1.08527	2.55859
Cerkl	-2.55292	-2.03521	-3.44598	-0.420077	1.17362	-3.08612
E230014E18Rik	-2.54333	-2.82059	-5.17567	0.528836	NA	NA
Haus4	-2.51652	-2.13918	-2.93394	0.704289	-1.07483	0.878668
Ak8	-2.51178	-2.93239	-4.00928	0.827508	NA	1.19669
Mllt3	-2.48295	-0.186964	-0.622606	1.50283	-1.11512	-0.353674
Ndrg3	-2.48214	-3.17022	-3.82952	0.318605	NA	-0.625312
Slain1	-2.47888	-1.06006	-2.40401	0.514592	NA	-0.797837
Ltbp1	-2.46975	-0.0662412	-0.671917	-1.1994	-1.14516	3.94707
Dtd1	-2.4496	-0.027359	-2.23962	NA	-1.17458	1.36673
Gpnmb	-2.44913	-0.137019	0.575894	-1.14828	2.17236	2.32422
Pdzd2	-2.44629	-2.40687	-3.79841	0.420707	NA	-1.4804
Dhfr	-2.44387	-0.50632	-0.457835	-0.992148	NA	0.481656
Mylk3	-2.43837	-3.0065	-4.95686	0.824069	1.08873	-0.231747
Gbp8	-2.43393	3.57826	3.02135	1.4771	1.72755	-0.510629
Abca2	-2.4336	-3.07706	-2.65746	0.815145	-1.07063	0.486855
Spaca9	-2.43274	-2.0901	-2.98937	0.407671	NA	-0.775377
Ccne2	-2.42536	1.51202	1.74783	0.732465	NA	0.341088
4732465J04Rik	-2.4137	-1.42194	-2.38317	0.454473	-1.11381	-0.890887
Slamf8	-2.4134	0.877638	0.252758	0.00712559	1.46629	0.677079
Tifab	-2.40686	1.38896	0.309587	-0.261943	1.13732	-1.09251
Ablim1	-2.39454	0.108983	0.371726	NA	-1.54915	-0.658051
Zeb2os	-2.39152	-0.459772	-0.78506	-0.0703565	1.56789	-0.972964
Plxna4os1	-2.3873	-1.18713	-2.3288	0.611177	NA	2.6463
Otulinl	-2.37023	-1.31379	-0.73058	0.493544	NA	0.523585
Itga2	-2.36227	-2.38233	-4.98138	-0.190253	NA	-4.10724
E230016M11Rik	-2.35655	-0.281503	-2.3063	-0.696956	NA	0.690553
Papss2	-2.34671	1.19878	0.914412	-0.350041	-1.7614	1.44397
Zfand4	-2.34628	-1.79811	-3.34752	0.674233	NA	-2.85374
Ppm1l	-2.33559	-3.56701	-1.62115	1.04919	-1.07498	0.541603
Olfr569	-2.33413	0.125344	-1.35143	NA	NA	NA
Ednra	-2.32739	-2.75115	-2.58269	2.51871	NA	-0.420678
Cd180	-2.32716	-0.225776	-2.01251	-0.837814	1.40434	-0.299308
Rwdd2a	-2.32652	-1.79895	-3.55543	0.646325	NA	NA
Msh2	-2.3255	-1.79326	-1.09089	0.727188	NA	-0.323158
Haao	-2.31038	-2.60918	-3.07613	0.412152	NA	-0.528705
NA	-2.31036	-1.07183	-0.481608	NA	NA	-1.32811
Car9	-2.30769	-2.99088	-2.53938	1.12677	-1.09357	1.70403
Fgd2	-2.30633	-1.97227	-2.80052	-0.0344566	NA	-0.532258
Trim68	-2.29778	-2.63702	-2.14914	0.365523	NA	-0.0130168
Engase	-2.29591	-0.906608	-5.21919	-1.43181	NA	NA
Kitl	-2.29579	1.25672	1.64348	-1.77361	-1.45482	-1.17464
Pxmp2	-2.28547	0.397981	0.374522	NA	NA	NA
Slc2a9	-2.27795	-0.172283	-2.41652	0.940475	-1.08893	0.401186
Osbpl3	-2.27395	-1.36022	-1.04533	0.414747	-1.08746	0.363011
Gorasp1	-2.26951	-2.11445	-0.828854	0.76739	NA	NA
Hrh2	-2.26488	1.04188	-0.317226	0.903053	NA	1.63277
Ctsk	-2.25744	-0.183334	-0.916669	-0.985394	1.08125	5.28596
Cib3	-2.2533	-0.73416	-2.38097	0.805298	NA	8.62604
Cryl1	-2.24826	-1.71397	-1.97804	-0.0927487	-1.41827	2.07016
Gm15133	-2.2371	-1.18237	-1.5287	0.845913	NA	NA
Fcrla	-2.23508	-1.15924	-1.47078	-0.220284	-1.1207	-0.46338
Scd1	-2.22577	-2.39126	0.101017	0.0803753	-1.30017	-2.08234
Selenoh	-2.22478	-1.68179	-1.99286	0.141966	NA	NA
Adamts6	-2.21924	-1.19237	-2.64392	3.36558	-1.07392	1.93581
Doc2g	-2.21423	-2.03943	-1.66865	0.714126	NA	NA
Bmp2	-2.20979	-1.96043	-1.82978	-0.470194	NA	-2.77675
H2-Ob	-2.20506	-0.749979	-0.657312	1.25357	NA	-1.58183
Cdk20	-2.2025	-0.928227	-1.85058	-0.930483	NA	-1.11456
A330040F15Rik	-2.19821	-0.802493	-1.54962	1.23903	NA	-1.60986
Tsc22d3	-2.18863	-1.17732	-2.17861	0.563404	1.25809	-1.73535
Chchd10	-2.18807	-0.321894	0.36405	NA	-1.87829	7.08072
Atp8a2	-2.18475	-0.751048	-1.88785	0.83864	1.16254	-0.0202987
Gm15513	-2.1827	-2.71524	-3.78813	2.61431	NA	NA
4930596I21Rik	-2.17321	-1.21221	-0.603	0.693014	NA	NA
Bach2	-2.16721	-0.475125	-0.0990034	NA	NA	-0.784903
Rnase4	-2.16515	-1.97129	-3.3725	0.413222	NA	1.937
Elmod3	-2.16511	-2.37715	-1.93443	0.432616	-1.08921	0.559676
Pdk2	-2.1603	-3.47316	-3.33342	0.851657	-1.31522	-0.177049
Gm26512	-2.15674	-1.95846	-2.24671	2.87808	NA	3.61143
Zdhhc14	-2.14716	-0.500802	-0.381292	-0.537046	NA	2.27771
Pak1	-2.13865	-0.37301	-1.9892	0.749069	-1.2001	1.10407
Tmem37	-2.13682	-0.599685	-0.233199	0.520363	NA	NA
Thra	-2.13372	-1.50926	-0.776776	1.1863	-1.37841	-0.704367
4930426L09Rik	-2.12565	-1.23095	-3.23389	NA	NA	NA
Cep97	-2.12259	-1.61315	-0.200788	0.581063	NA	-1.53974
Gimap1	-2.12235	-2.668	-3.37141	1.74214	1.13151	NA
Calhm2	-2.1215	-2.06677	-3.1807	0.121624	1.27701	-0.856628
5330417C22Rik	-2.12047	-1.09722	-2.9097	0.0178227	-1.48264	-0.170638
Ogfrl1	-2.11718	-1.03534	-1.68332	1.37665	1.38146	-0.215992
Nudt6	-2.11697	-1.05282	-2.02062	NA	NA	0.636212
Smpdl3a	-2.11466	-0.465426	-1.76217	-0.0414249	1.38927	-0.884176
Cryzl2	-2.105	-2.65234	-2.22649	1.25726	NA	NA
Isoc1	-2.10362	-0.73674	-1.26341	0.919227	NA	0.484329
Lrrc4	-2.10136	-1.59719	-1.83778	-0.744141	NA	1.22647
4933439K11Rik	-2.10088	-0.602377	-2.21837	0.39165	NA	-0.892165
Nfia	-2.09971	-2.25743	-3.95675	-0.289642	-1.51988	-0.216551
Ivl	-2.09673	-3.32456	-3.75588	2.12351	NA	1.80779
Dhrs3	-2.09273	-1.31764	-1.86249	0.535575	NA	3.26056
Lsp1	-2.09185	-0.989337	-1.02377	-0.129738	1.57179	0.166332
Bcl2l14	-2.08367	1.57428	1.25242	-0.212538	-1.13335	NA
Zfhx3	-2.08223	-2.7893	-3.24539	0.432824	1.13022	-0.198968
Nlrc3	-2.07959	-1.88478	-1.967	NA	NA	0.356091
Zfp637	-2.07712	-1.53729	-2.62212	-0.0163483	NA	0.66066
Fam214a	-2.07598	-1.2002	-1.76652	1.12092	NA	-0.781224
Ypel2	-2.07531	-0.230632	-2.13565	0.495496	-1.12394	-1.17937
Mex3b	-2.07305	-1.56627	-1.1404	NA	1.08753	NA
Crip1	-2.06871	-1.27717	-1.09812	0.114843	-2.24543	-0.937765
Ankmy2	-2.06834	-2.01654	-2.71251	0.53074	-1.09387	2.99107
Cbx8	-2.06133	-2.61733	-2.70674	1.0782	NA	-0.581986
Tmed8	-2.05944	-0.638943	-0.85869	-0.380081	NA	-0.453091
Gm28530	-2.05657	-1.28079	-2.06369	-0.683297	NA	NA
Itpr1	-2.05621	-1.72025	-2.67062	0.890241	NA	0.225293
Ms4a6b	-2.05327	-0.461513	-1.7743	-1.15401	3.06511	-0.408674
Bckdhb	-2.05135	-1.24756	-1.80361	0.00741459	NA	-0.320964
Iglc3	-2.04958	-1.35335	0.021965	0.199718	NA	NA
9930111J21Rik1	-2.04435	0.566387	-0.240031	0.151464	NA	NA
Gm8369	-2.04365	-0.249489	-0.983885	-0.381862	NA	-2.23633
Rnase12	-2.04191	-1.20022	-3.38219	0.434724	1.41769	NA
Mfsd3	-2.04052	-2.3237	-3.15304	0.0875181	-1.10734	NA
Ccdc125	-2.03935	-2.35869	-3.53561	0.790478	1.59527	-1.1684
Kiz	-2.02827	-0.500748	-1.61734	1.12181	NA	-0.646567
Tgtp1	-2.01828	2.16846	2.55052	NA	NA	NA
Gm6545	-2.01606	-1.50458	-1.20214	1.23151	NA	NA
Slc37a2	-1.99881	-1.2045	-1.44376	-1.25802	NA	2.74277
Prkdc	-1.99763	-2.27001	-3.45428	0.401499	NA	0.559592
Zfp692	-1.98828	-2.31429	-3.48873	1.14828	NA	0.212441
Gimap5	-1.98367	-3.53645	-2.36488	1.53094	-1.07614	-0.644579
Pi16	-1.97998	-3.71809	-4.14699	0.849843	1.22829	-0.0466721
Hadh	-1.97468	-2.15922	-3.99261	0.0400735	-1.7131	1.20359
Pglyrp1	-1.9637	-2.25194	-3.32297	0.68005	1.24191	0.827686
Snap47	-1.96347	-2.37837	-3.08628	0.590689	-1.15392	-0.20814
Gm23037	-1.96043	2.51959	3.52342	NA	NA	NA
Gm10384	-1.94756	-3.61638	-6.13552	-0.471121	NA	-0.568435
Gm30054	-1.94593	-2.94997	-6.21622	-0.517407	NA	NA
Arhgef39	-1.93139	-3.92313	-4.64994	2.66186	NA	9.0418
Cfap298	-1.91998	-2.15777	-1.56873	NA	NA	0.191979
2610507I01Rik	-1.91668	-2.46735	-3.78159	1.74232	NA	5.61649
BC051226	-1.91282	-3.59908	-5.28759	1.52565	NA	NA
Enkd1	-1.90057	-2.50991	-1.63045	1.29306	NA	1.51751
Focad	-1.89584	3.26099	3.19246	0.0970819	1.07688	-1.02042
Padi2	-1.89337	-1.84061	-3.48039	-0.369721	1.10342	2.40315
Msrb2	-1.88626	-2.48274	-2.54285	0.356111	NA	0.792967
Wwox	-1.88565	-0.773115	-3.32309	1.55822	NA	1.33577
Sytl1	-1.83882	-3.66457	-5.5236	0.589844	NA	-1.62973
Rhobtb2	-1.83799	-2.26704	-2.08821	0.356067	NA	-1.97894
Dio2	-1.83649	-0.286962	-2.23193	2.98416	NA	2.4067
4931414P19Rik	-1.82489	-2.09955	-3.39148	0.501981	NA	-0.791707
Sh2d1b1	-1.81927	-3.14375	-3.18367	1.27752	1.09647	0.739186
Gm4924	-1.81816	-1.29008	-0.898183	-1.40538	NA	-0.184811
Bhlhe41	-1.75133	-0.465253	0.10618	-3.42442	NA	0.315449
Cped1	-1.7478	0.63583	0.582975	-1.49346	-1.21026	1.68033
Dgkg	-1.73582	-1.73078	-1.92675	2.12656	1.34133	0.0558148
1700030K09Rik	-1.73008	-0.832875	-4.50802	NA	-1.10287	0.574533
Snta1	-1.72488	-1.43505	-5.8016	-0.639592	NA	1.48596
Slc39a8	-1.72086	-2.65198	-3.95048	2.74031	NA	1.56738
Cacna1f	-1.71249	-2.19202	-5.14083	-0.421213	NA	NA
Lrmp	-1.70283	-2.03571	-3.87085	0.8923	1.59393	-0.472928
AU022793	-1.6935	-1.46521	-2.14485	-1.64118	NA	NA
Marco	-1.68824	1.07575	1.3702	-2.78519	1.07185	NA
Abhd15	-1.68472	-1.23279	-4.05591	NA	1.0992	-0.386066
Gm32856	-1.68433	-1.88847	-3.18664	-1.21412	NA	NA
Slc25a10	-1.67434	-2.00766	-0.962324	-1.76143	NA	6.6021
Gm45640	-1.6731	-1.61658	-0.993839	2.37314	NA	NA
Gpd1l	-1.67275	-2.20354	-3.66348	0.47927	NA	1.02279
Sgip1	-1.65071	-2.56145	-2.11255	1.51463	1.09131	-2.3336
Serpinb1a	-1.64373	2.58078	1.75963	-0.00516627	-1.75577	-3.76663
Egr1	-1.63815	-2.15606	-0.833676	0.345491	-1.40743	-1.12802
Espl1	-1.63337	-2.91035	-1.32993	-0.477064	NA	0.306456
Ccl8	-1.62401	0.733452	0.914455	3.41854	7.31765	7.27526
1810006J02Rik	-1.61448	-4.33426	-5.12896	NA	NA	-0.414006
Agfg2	-1.61085	-2.86235	-3.5331	0.0295562	-1.13935	-1.08788
Gm20682	-1.59204	-0.245685	0.348987	1.85713	NA	NA
Susd3	-1.58192	-2.53135	-2.6517	0.971753	NA	0.259343
Spib	-1.58187	-1.49093	-0.296984	-1.28768	-1.16175	-0.820967
Zfp85	-1.57708	-1.06248	-3.35055	0.512385	-1.08038	NA
Rab7b	-1.57463	0.950173	-0.0297217	-1.4655	NA	-1.9592
E230029C05Rik	-1.57221	-0.156989	-0.714184	1.80747	NA	-0.755304
D3Ertd751e	-1.57091	-0.970326	-3.59875	1.51977	NA	1.73085
Spr	-1.56988	-2.17453	-2.36799	0.743355	-1.22032	-0.194529
Ccl17	-1.53859	1.15167	1.37813	3.93525	3.31182	0.649548
Gbp11	-1.53418	2.39066	2.00182	-0.508482	NA	NA
Gm3604	-1.52374	-0.809753	-2.48199	1.84028	NA	NA
Gm45534	-1.52087	-2.23851	-1.56295	0.832866	NA	NA
Tgfbi	-1.51238	-2.62561	-3.93215	0.11492	3.53442	-0.793338
Manba	-1.5053	-2.5749	-3.98619	0.8205	NA	-0.111999
Wnk2	-1.50463	1.14699	1.83416	-1.70334	NA	2.07426
Dapk2	-1.50312	-1.43753	-3.44503	-0.0209563	1.41493	-0.740705
Gm5281	-1.49632	-4.71542	-5.44507	-0.495998	NA	NA
Gm45250	-1.49574	-0.590546	-0.63149	2.3989	NA	NA
Mks1	-1.48838	-3.47445	-2.76452	1.21089	-1.08034	0.574607
Zfyve28	-1.48176	-2.09248	-2.52727	2.24089	-1.07955	9.74308
Serpinb9	-1.47426	2.29228	1.76628	-0.780537	1.06381	-1.34034
Gm30881	-1.47286	-1.09358	-3.35769	0.777418	NA	NA
Atm	-1.46907	-1.47234	-1.08864	1.77041	-1.07184	-0.000269
Arl11	-1.46862	-2.96828	-3.20378	1.10003	NA	1.01751
Sorcs2	-1.46371	-4.73532	-4.56823	-0.287291	-1.28842	0.759039
Smyd3	-1.44913	-2.65644	-4.37866	1.06794	-1.14566	0.611864
Btnl9	-1.43095	-4.0513	-4.90618	0.447675	-1.14372	6.60166
Asprv1	-1.42388	-0.324976	-0.0157599	-1.52319	1.15658	-0.605843
Dglucy	-1.41856	-1.36852	-3.2912	0.0624579	NA	-1.8036
Emid1	-1.40759	-2.43797	-4.17404	0.853381	NA	0.739336
Lair1	-1.39996	3.87463	3.21235	0.652455	1.90956	-1.05924
Syngap1	-1.39772	-3.1343	-5.80287	0.462469	-1.14974	-0.313727
Tmem215	-1.38788	-4.20838	-5.90512	-0.838142	NA	NA
Gm38042	-1.38351	-2.09451	-3.51832	0.464828	NA	NA
Unc5c	-1.37922	0.868441	-1.24454	-2.66216	1.10144	-3.15454
Cd36	-1.37803	1.10521	-0.782832	-1.78588	NA	0.203792
Mri1	-1.35725	-2.09771	-3.3842	0.153777	NA	-1.305
Tatdn3	-1.35569	-2.31686	-1.57686	0.465744	NA	0.133681
Map3k4	-1.35163	-1.98062	-3.4654	1.05425	NA	-0.301418
Serpina11	-1.32109	-2.58379	-2.96047	1.70792	1.33325	0.877465
Specc1	-1.31831	-2.19467	-3.2896	1.34078	NA	0.785883
Clec4a3	-1.31328	-2.42689	-3.37277	-0.492391	2.24396	-0.75461
Spns3	-1.30742	-3.42578	-4.54509	1.88817	1.13719	1.35615
Ift140	-1.30166	-2.54538	-2.68604	0.459825	NA	-0.559214
Dock7	-1.29838	0.497553	0.303399	-1.50896	NA	1.16601
Tm6sf1	-1.29468	0.0740749	-0.434509	1.93507	2.50685	-0.468945
Arhgef4	-1.2944	-1.53722	-3.69718	3.03715	-1.16702	0.77605
Slfn3	-1.29263	-2.40285	-0.124089	NA	NA	NA
Gm47258	-1.28289	-1.49432	-1.32363	2.34151	NA	NA
Usp2	-1.28072	0.189302	-1.06059	2.39388	-1.11297	0.137199
Gm45799	-1.27321	-0.110133	-4.19671	NA	NA	NA
Tsacc	-1.26735	-0.298344	-0.603972	-1.42878	NA	NA
Cebpa	-1.25205	-1.75187	-1.4358	-1.44738	1.28497	2.33284
1190007I07Rik	-1.25034	-1.65701	-2.18793	2.00457	NA	6.09246
Gm32647	-1.24826	-2.61737	-0.564669	NA	NA	NA
Gm33699	-1.24765	-5.06855	-3.05674	2.53394	NA	NA
Tgtp2	-1.24572	2.19433	2.25713	NA	NA	1.40433
Mapt	-1.24046	-3.12202	-3.2769	2.73306	NA	-1.06694
Cxcl13	-1.22795	-2.47721	-2.37164	-0.689051	-1.17674	NA
Stag3	-1.22487	-1.47891	-2.27423	-1.41989	NA	0.590934
Cd93	-1.22314	-2.74353	-1.05662	-2.17846	1.47654	0.415518
Paqr8	-1.22197	-1.80574	-3.88238	0.166649	NA	-1.18432
Iqce	-1.2185	-2.29713	-1.30737	2.23658	NA	-1.65197
Cd59a	-1.21507	-3.19944	-4.04892	-0.942657	NA	NA
Per3	-1.19823	-2.1824	-1.77388	-0.166971	-1.10296	NA
E130215H24Rik	-1.19259	-2.353	-3.63367	0.90098	NA	-1.02265
1110019D14Rik	-1.17143	-1.06888	-3.39988	NA	NA	2.729
Cst7	-1.15706	-3.16284	-3.45147	1.72039	2.51069	3.01218
Myof	-1.15489	0.734437	0.279458	-1.38215	-1.08665	1.50213
Slc6a4	-1.14123	-1.83914	-3.4359	-0.324709	-1.14389	-0.195892
Frg2f1	-1.13493	-2.28363	-0.664148	-0.345941	NA	0.672724
Emc9	-1.12063	-2.80298	-3.10205	0.218473	NA	-0.648067
E330020D12Rik	-1.11496	-2.89452	-2.74259	1.06808	NA	2.28182
Coch	-1.11233	4.42586	5.37966	NA	NA	NA
Prodh	-1.11053	-2.4745	-2.28073	1.92506	1.07637	1.93158
Ccdc8	-1.10601	-0.32513	-0.713703	2.3258	NA	1.41729
Slc16a9	-1.10518	-2.60327	-2.43185	NA	-1.14878	0.105624
Ccdc181	-1.10259	-2.2774	-2.71037	0.988161	-1.10925	-0.555846
Nr6a1	-1.09604	-0.433763	-0.144462	-2.58756	NA	3.24597
Gp6	-1.08114	0.695294	0.570056	-1.94306	NA	NA
Cgnl1	-1.07892	0.819699	0.477823	-2.3597	-1.20408	4.75664
Lhx2	-1.06763	2.74437	3.47264	0.374011	NA	NA
Kcnn1	-1.06628	-2.50941	-0.60659	NA	NA	NA
Tarsl2	-1.06563	-2.85201	-2.73056	NA	NA	-0.468923
Prkra	-1.05389	-2.71068	-3.23092	0.212292	1.09722	0.369561
Gm12185	-1.05304	4.70508	4.37424	0.54441	1.14517	-0.191484
Gm32089	-1.04747	-1.28096	-0.713692	-2.53527	NA	NA
Plekhf1	-1.04544	-0.733033	-2.17979	2.08168	-1.32441	-0.90902
Trpm2	-1.04386	2.10778	2.75316	0.430552	1.30742	-3.34707
Ldhc	-1.04274	-0.497337	-0.559495	1.82205	1.11865	0.290667
Zc3h6	-1.02619	-2.17005	-1.62692	0.148425	NA	0.535305
Sel1l3	-1.01625	-0.381572	-0.625401	-1.20964	-1.24321	-0.812252
B630019A10Rik	-1.00498	-1.69456	-4.40562	0.392799	NA	-2.24595
Ly6i	-1.00228	0.922125	0.55189	-1.8987	-1.4279	NA
Gzmm	-1.0019	-2.79732	-2.05172	NA	1.21231	6.5672
Retnlg	-0.994589	0.112643	-0.861826	-1.31497	3.25089	-1.13803
Pccb	-0.988039	-2.52309	-1.6522	-0.632943	-1.52342	-0.0471989
Dapk1	-0.98515	0.0396387	0.140817	-1.25087	NA	0.317903
Gatm	-0.98407	0.173558	0.642028	2.49854	1.53597	4.00926
Adra2a	-0.982376	-3.6462	-4.24489	-0.888958	-1.12635	3.73322
Tmem205	-0.977277	-2.29608	-3.62032	0.402825	-1.22402	NA
Tmem116	-0.975148	-2.88558	-0.469919	NA	NA	0.494865
Vsnl1	-0.973211	-0.0841243	-1.34997	-3.28505	NA	NA
1700010I14Rik	-0.9723	-1.0115	-3.37156	NA	NA	-0.318634
Msh4	-0.968843	2.4747	1.91347	NA	NA	2.37014
Haus5	-0.963997	-1.0316	-3.34704	0.90291	NA	NA
Cers4	-0.960903	-2.15521	-2.48555	0.590803	-1.26933	-0.761418
Ptgfrn	-0.955281	-3.37367	-0.744492	-0.595055	-1.10583	0.690227
Gm19705	-0.955075	2.41415	2.17447	0.94823	NA	0.845219
Bace1	-0.953766	-2.82539	-1.38971	0.939406	-1.20158	-0.800513
Sumf2	-0.953705	-2.30652	-1.10827	-1.03272	NA	0.674074
Gm47926	-0.947446	-1.0001	-3.34205	-0.14989	NA	NA
Spata13	-0.939352	1.15118	0.969287	2.18304	1.30132	4.55886
Il1rl2	-0.938438	-2.6458	-2.22885	0.688732	NA	1.36609
Fam234a	-0.933046	-0.0182238	-0.281839	-1.52587	NA	-1.57244
Acp5	-0.931502	-2.79069	-1.51499	1.17844	1.33913	4.53259
Gm47644	-0.928301	-0.84932	-0.102755	-1.41101	NA	NA
Slc5a6	-0.917769	-2.13741	-1.56315	-0.243506	-1.32512	0.292552
Gstm2	-0.907152	0.393078	-0.0423914	-1.24164	-3.23598	NA
Notch3	-0.905827	-3.77923	-3.61214	NA	-1.13967	0.830051
AA474408	-0.875662	-3.10982	-0.467508	-0.203632	NA	NA
Fastkd1	-0.870391	-1.63767	-3.43053	NA	NA	2.04883
Gm48771	-0.869832	-2.26765	-1.62146	NA	NA	NA
Plxna1	-0.868042	0.505158	0.6186	-1.49495	NA	1.11127
Tlcd1	-0.855423	0.118532	-0.291202	-1.3861	-1.09064	-0.147416
Slc25a15	-0.839529	-3.14106	-0.29072	0.174719	NA	0.183333
Gngt2	-0.834408	-0.774761	-1.63757	-1.21982	1.53364	1.65816
Il18bp	-0.820154	2.46547	2.26758	0.292421	1.15383	2.79696
Gstm1	-0.814188	0.332022	0.821945	-1.30851	-2.09921	-0.0912982
Adgb	-0.807291	0.689965	0.951974	-1.31119	1.1463	2.9717
6430548M08Rik	-0.803316	0.293726	-0.698633	-1.64484	1.23037	NA
Kcnk5	-0.798	-2.19198	-2.89431	0.130295	-1.17148	1.15749
Siglecg	-0.796516	-2.34503	-3.25314	-0.651467	1.71194	1.10828
Fktn	-0.795287	-2.24638	-1.26105	1.13209	NA	-0.017294
Bank1	-0.785919	-2.29166	-3.61452	-0.551217	2.95117	-0.506043
Fabp7	-0.780849	-0.300386	-1.50559	-1.95322	NA	NA
Laptm4b	-0.756802	0.123634	0.504723	-1.28338	-1.26252	1.88432
4933424M12Rik	-0.743017	-1.19263	-5.31238	0.75823	NA	NA
Ltc4s	-0.741318	-0.590084	-0.940022	1.89098	NA	7.88749
Irf1	-0.73345	2.12074	2.07692	0.955113	2.17284	0.698908
Rasgrp2	-0.730283	-2.41172	-1.83141	0.0898029	1.67929	-2.28422
Cav1	-0.728206	1.22068	1.1865	-1.6517	-2.3286	-2.96602
Smpd3	-0.719409	-2.30076	-4.30655	-0.557391	NA	NA
Iigp1	-0.701646	2.65997	2.49176	0.250389	NA	-1.12483
Gm37333	-0.701006	-1.5188	-4.22825	1.07667	NA	NA
Ccl22	-0.696309	0.9955	1.39019	2.52349	1.74438	-2.58525
Sbk1	-0.690286	-0.731519	-1.61075	2.59984	NA	-1.41553
Cxcl14	-0.686291	0.285293	-0.649639	-1.35257	NA	NA
Gm28874	-0.681567	-0.316678	-0.492507	2.71761	NA	0.397104
Rasl11b	-0.68094	-1.22578	-1.21298	2.86391	NA	4.17351
Cav2	-0.680703	0.325078	0.109792	-1.72703	-1.21299	-0.409353
Wwc2	-0.670315	0.504503	0.562445	2.34925	-1.16651	1.59052
Tspyl3	-0.669824	-1.79006	-4.0352	1.69912	1.09277	-1.61362
Tmem86b	-0.658514	0.474704	-0.000373	-1.33159	1.11964	-1.96369
Acss1	-0.645919	-1.80504	-3.46632	-0.0959224	NA	-0.618302
Gm4841	-0.641635	2.90377	2.56525	0.331138	1.13362	NA
Pgap1	-0.639358	2.52225	1.79891	-0.582015	1.08281	-0.941816
D730044K07Rik	-0.626904	-2.33495	0.0417614	NA	NA	NA
Gm527	-0.597359	-0.774772	-0.274007	-1.3347	NA	-1.00554
Map3k6	-0.594017	-2.65044	-3.70867	-0.527303	1.09294	-1.14598
Ube2ql1	-0.590429	-0.88386	-1.27605	-1.51286	NA	NA
Ednrb	-0.584254	0.809733	0.886594	-1.5421	NA	2.05912
Abcc3	-0.574039	0.263957	-2.35909	-1.43248	-1.30621	1.76382
Tnfrsf13c	-0.568107	-2.32813	1.45557	NA	NA	1.1304
Gm15706	-0.567426	-2.67103	-1.19411	-0.771072	NA	-4.80924
Gm45153	-0.562117	-3.17617	0.0903493	0.311993	NA	NA
Rnf225	-0.558809	2.63257	4.00218	0.419498	NA	NA
Casc4	-0.553335	-2.74051	-0.275305	NA	NA	0.399121
Gm26834	-0.547204	2.42264	1.22344	-0.896069	NA	0.471836
Gm13684	-0.543433	-2.91899	-0.212176	NA	NA	0.582967
Sh3pxd2a	-0.517627	-1.30674	-3.38262	NA	-1.42314	-0.388502
Lad1	-0.513146	1.4749	1.20544	1.99029	-1.58319	NA
Cdc25b	-0.503324	-2.40518	-0.343519	-1.09711	NA	-1.07138
Limk1	-0.499586	-2.39432	-0.97346	-0.265495	NA	-0.103382
Tbc1d2	-0.477963	-3.02208	-2.06983	1.4051	NA	0.0474205
Gbp2	-0.475796	2.46759	2.54231	0.365064	8.10814	2.07684
Maats1	-0.452353	-1.39885	-3.4793	NA	NA	6.70624
Rnf157	-0.431921	0.0824573	0.27018	-1.22865	NA	-0.934282
Xrcc6	-0.431851	-2.28248	-2.12006	-0.129326	NA	0.150247
Gpr18	-0.42957	-0.874264	0.0465959	2.07466	1.90534	-2.98216
Gm37860	-0.426049	-1.03804	-3.33048	NA	NA	NA
Man2a2	-0.424598	-2.7472	-3.48689	0.155156	-1.0845	1.50215
Shcbp1	-0.423649	-0.627691	-0.0703685	-2.36629	NA	NA
Siglec1	-0.421653	-0.99979	-2.05289	-1.50493	1.25859	NA
Clec4a1	-0.418792	-1.68903	-1.49681	-1.26106	1.692	-1.6361
Gm43445	-0.416401	-2.41322	-0.685	0.367594	NA	NA
Slco4a1	-0.414549	-1.11959	-3.21937	1.98335	NA	5.25434
Gbp4	-0.414072	3.57947	3.53241	0.845601	1.647	NA
Slc48a1	-0.40725	-0.143635	0.0686199	-1.27145	NA	0.561161
Plscr2	-0.403862	-0.261155	-2.41321	3.71911	-1.11969	0.892859
Wars	-0.400239	3.34287	3.59525	0.286337	1.25036	0.34891
Serpinb9b	-0.398749	2.11704	1.58688	0.89474	NA	NA
Pomk	-0.398631	0.073921	0.208036	-1.51064	NA	0.193409
B230208H11Rik	-0.387456	-0.170036	-0.160037	1.9484	NA	0.674365
Gfm2	-0.382738	-0.110583	-0.365112	1.92719	NA	3.25835
Cad	-0.380582	-0.0340666	-0.985427	-1.72943	NA	0.0627382
Alpk2	-0.370888	-0.101332	0.236014	2.94299	1.07083	0.90774
Gm10030	-0.369491	-0.413592	-0.183968	-2.32194	NA	NA
Slc40a1	-0.366431	1.43617	1.609	-1.65749	1.21572	-1.80062
Olfr548-ps1	-0.363671	3.23373	3.44359	NA	NA	NA
F830016B08Rik	-0.361718	2.49771	2.02863	0.543806	NA	6.45311
Gm12250	-0.36056	2.37321	2.24922	1.08678	1.46719	1.3489
Ly6g	-0.347985	2.34259	1.7049	0.502989	-1.32225	-0.406263
Cdk14	-0.347367	-0.912053	-1.51681	-1.28969	NA	0.797386
Ido1	-0.335711	2.45149	2.54223	3.52813	NA	NA
Acsl1	-0.335709	0.432821	0.592791	-1.30295	NA	-0.61053
Slc16a10	-0.330627	-0.140507	-0.233931	-1.62584	1.12152	-0.400508
Gm28884	-0.299945	-0.311654	-1.91229	-2.90953	NA	1.33933
Gm10634	-0.295675	-1.42696	-3.98057	1.14718	1.21171	2.65392
Cdkl5	-0.295216	-0.588656	-0.832742	2.04279	NA	1.98475
D930030I03Rik	-0.293652	-0.125632	0.573714	2.34387	NA	0.355498
Ifitm6	-0.292195	-2.89369	-0.410076	-2.47033	1.52746	-0.258613
Lrrc56	-0.281016	-2.24329	-1.62752	-0.166944	NA	-1.3647
Gm28791	-0.268819	0.0408245	0.135077	1.86996	NA	NA
Vcpkmt	-0.260852	0.658772	0.31498	-1.33877	-1.08455	-1.18288
Mir6240	-0.253899	-2.26227	-1.81927	NA	NA	NA
Gm6116	-0.251233	-3.32414	-4.59833	2.3684	NA	6.37952
Ctcflos	-0.246048	-0.937828	-0.416361	2.61693	NA	-0.921686
2900092N22Rik	-0.244225	-2.52125	-1.19329	1.70554	NA	NA
Mbd4	-0.242277	-2.18469	-1.23973	0.536012	NA	0.434218
Igtp	-0.235089	2.38067	2.44032	0.801046	NA	NA
Ass1	-0.21964	2.32163	2.19168	-0.700006	NA	0.704229
Gm37621	-0.214385	-2.24453	-0.458224	0.144894	NA	-0.428938
Lipa	-0.208722	0.647121	-0.115617	-1.58471	1.79838	0.152091
Fpr2	-0.203297	0.849807	1.61692	-1.4436	NA	NA
Hbb-y	-0.200449	-0.86385	-1.6988	-4.0105	NA	NA
Pid1	-0.198784	0.115519	0.166626	-1.95844	NA	1.02397
Vmn1r76	-0.19479	2.21969	1.87353	NA	NA	NA
Mmp9	-0.186632	0.814354	0.216723	-2.39003	4.5921	-1.60136
Gm20045	-0.186488	-0.13855	-0.167236	1.92941	NA	-1.8543
Pld2	-0.184317	-0.349591	0.512212	-1.5757	NA	NA
Ocstamp	-0.179793	-0.697668	0.36733	4.06448	1.20554	3.22705
Rps12	-0.179245	0.405057	0.326162	-1.77339	-1.08391	0.745622
Gm9929	-0.173887	-3.23203	-0.838794	NA	NA	NA
Stc2	-0.150536	5.48954	7.00562	1.78603	-1.11416	NA
Lrrc32	-0.150531	3.25954	4.64192	NA	-1.33043	-0.727936
Cand2	-0.149722	-0.908826	-0.556128	3.23337	NA	NA
Gm39041	-0.129322	-0.818446	-0.249312	1.91858	NA	NA
Magi2	-0.11468	0.789361	-0.136906	-1.44703	NA	3.13885
Gm45873	-0.11354	-2.30259	-0.568479	0.329739	NA	NA
Rgs11	-0.111771	1.96552	3.44404	NA	NA	-1.91157
Gm43860	-0.0963052	0.813886	1.30826	-1.26424	NA	NA
Pmm1	-0.0891716	-0.510213	-0.366496	2.2855	1.15487	-0.289796
Usp33	-0.085777	0.182381	-0.209003	2.43835	NA	-0.674956
Rassf8	-0.0746866	2.06218	2.34687	-0.470871	NA	-0.788708
Fap	-0.0674158	0.853843	-1.30839	2.11101	-1.11323	0.884989
Klf4	-0.0657101	2.98758	3.25109	1.55714	-1.57978	-1.33357
Gm6377	-0.0551025	-2.49761	0.452938	0.0765096	NA	-1.22093
Gm49708	-0.0522083	-2.59855	-0.873279	NA	NA	NA
AI463229	-0.0504433	-3.14568	-2.42807	3.69228	NA	NA
Ptgr1	-0.0473038	2.04703	2.3423	-2.21378	-1.40265	NA
Slc16a13	-0.0444808	-0.675079	-3.42684	-0.995661	NA	-0.00510864
Vdr	-0.0433948	2.32802	2.48082	2.86539	-1.71688	3.60894
Zfp59	-0.0409895	-2.85378	-1.36124	NA	-1.09573	NA
Stau2	-0.0366698	0.461685	0.676296	-1.30955	NA	1.57348
Acsl3	-0.0330327	0.202975	0.251757	2.27954	NA	-0.701337
I730030J21Rik	-0.030315	-0.54273	-0.668886	2.26145	1.60204	NA
Necab2	-0.0099466	-2.60534	-2.38549	NA	-1.10136	8.34631
Nampt	-0.00733699	2.72239	2.96737	0.237357	6.74272	0.67706
Ybx3	0.000707	0.0975849	-0.215231	-1.34233	-1.32311	-0.478136
Gm48210	0.00893164	2.50841	2.7746	NA	NA	NA
Cd101	0.0111988	-0.298942	-0.138397	2.3881	1.21738	4.45743
Gm43859	0.0197207	-0.34578	-0.174209	2.02531	NA	NA
Zfp608	0.0236347	0.697614	-0.304509	2.12952	NA	1.24578
Ccar2	0.0240911	-0.367389	-0.411639	-1.27758	NA	-0.675898
Gpsm2	0.0250165	2.65608	2.42261	-0.75121	-1.1011	1.37385
Tgm2	0.0342735	2.71626	2.97259	0.592127	2.16485	0.215357
Gm37510	0.0381621	-1.35659	0.530016	1.90739	NA	NA
Epb41l3	0.0447366	-0.457908	-0.294211	-2.01996	-1.14994	1.86328
Hmox1	0.0683392	1.36323	1.99126	-2.1567	NA	3.13276
Car2	0.068797	0.021494	1.80264	1.89718	-4.26603	2.79766
Gm24959	0.0689337	-0.515391	-1.88908	2.234	1.13349	NA
Gm45718	0.0789383	-0.576613	0.196657	2.4425	NA	NA
Stambpl1	0.107777	-2.36725	-0.773063	0.471004	-1.34429	-1.49924
Gm26604	0.126166	-2.17377	0.515085	NA	NA	NA
Zfp819	0.12758	-1.62002	-0.0872474	2.3843	NA	9.78495
Gm37569	0.12869	-1.9344	-1.19152	2.30679	NA	NA
Gbp5	0.139924	2.26007	2.41943	0.824871	2.40978	NA
Dtl	0.140215	-0.0804378	0.17012	1.77378	NA	NA
Gm13613	0.142233	-2.13275	-0.168014	NA	NA	0.928351
Nxn	0.145177	2.06745	2.3279	0.625944	NA	0.0867664
Gm11510	0.150439	1.36447	2.03395	2.03139	NA	NA
Plcxd2	0.154139	0.441308	0.86005	-1.89373	NA	-0.454778
Gm37258	0.154328	-2.72032	-2.5577	0.351523	NA	NA
Neb	0.15637	-1.90922	-3.70883	-1.02993	NA	4.33964
Gm38162	0.161543	-0.562524	-0.428209	1.89457	NA	NA
Gm45684	0.173322	0.0560946	0.132101	2.09761	NA	NA
Insl6	0.173558	2.67075	3.67112	1.48105	NA	NA
Cxcr4	0.176096	1.06272	1.24727	1.83361	2.34991	0.942925
Slc52a3	0.181297	-0.206024	0.305444	-1.4485	-1.12668	-0.140154
Atad3a	0.184739	-0.296093	-0.682512	-1.42249	NA	0.698027
D030028A08Rik	0.194093	-0.947254	-3.94141	0.603711	NA	-0.737664
Cxcl9	0.201419	6.7628	6.80714	-1.219	7.62766	NA
Gm15448	0.209617	-0.0534549	-0.323327	-1.72441	NA	-0.892305
Batf2	0.214853	2.31375	2.47497	0.140862	NA	NA
Clec4n	0.22457	2.30834	2.72485	-3.43309	4.70872	9.08054
Mier2	0.237563	0.107459	-0.00931041	-1.21291	-1.12648	0.665481
Hsd17b7	0.248838	-2.63358	0.126778	-0.424686	-1.15079	-0.167796
Gm45472	0.251742	-2.20307	-1.32307	NA	NA	NA
Adck1	0.252192	0.330057	-0.449266	-1.2391	1.13546	-0.725727
Cyb5a	0.252304	0.766378	0.933916	-1.69206	NA	-0.203924
BC023105	0.254769	3.77277	3.6442	NA	-1.05781	NA
Akr1b8	0.267326	2.30828	3.04183	-2.95561	-1.36656	NA
Gdf15	0.270259	1.00841	1.95221	-2.90145	1.38485	-1.44216
Gm44001	0.273	-3.86175	-2.18967	1.266	NA	NA
Dph2	0.282121	-1.8991	-1.94788	-1.23242	NA	1.42202
Serpina3g	0.288207	5.17902	5.45815	2.24875	NA	2.7268
Prdx1	0.288512	1.75354	1.90104	-2.00671	NA	0.788125
Rab33a	0.294749	2.21797	1.96272	-0.742505	NA	NA
Tubb4a	0.300549	3.01085	2.04034	NA	-1.12049	-3.25032
Gm38359	0.306703	-2.38206	-2.44947	0.0109769	NA	NA
Gm37018	0.311178	-1.75839	-3.80029	0.352975	NA	NA
Zc3hav1l	0.318551	2.3276	2.475	NA	NA	-1.12111
Spryd4	0.320067	-0.585585	-0.253272	-1.4696	-1.2767	NA
Gm38082	0.320607	0.705945	1.722	1.95213	NA	NA
Eid2	0.327194	-0.699112	-2.05484	-1.49052	NA	0.785686
Siglece	0.330058	-2.78787	-0.814238	1.04971	1.63739	0.961348
Lap3	0.340899	2.26508	2.37661	0.681004	NA	0.76964
Hspa1b	0.341025	2.12536	3.28608	-0.23931	NA	9.86788
Usp53	0.342101	0.518681	0.326211	-1.33279	-1.42011	0.527182
Lilr4b	0.345392	0.5592	0.70082	-1.21078	1.52839	NA
Trim30c	0.353413	2.7451	3.56184	1.63256	NA	3.24056
Parp10	0.358124	2.1853	2.59022	0.700475	NA	1.81558
Gm48357	0.365266	-1.82609	-0.170256	2.30819	NA	NA
Gm26692	0.372916	-2.27023	-2.01363	1.35162	NA	NA
Irf4	0.378893	0.218023	1.2297	2.727	1.12142	0.647286
Rrp12	0.390139	-0.380044	-0.303322	-1.40568	-1.07721	-0.277152
Slc38a4	0.406546	2.57526	3.84511	NA	NA	6.09664
Tmem229a	0.416504	-0.141843	-0.353242	-1.37546	NA	-1.50806
Mucl1	0.441369	2.13775	1.97259	-0.137236	1.1787	NA
Fut8	0.442902	0.205076	-0.155952	-1.64511	NA	-0.223351
Cnnm2	0.443481	2.07455	2.77223	NA	1.10678	-1.5977
Dtwd2	0.44659	-0.393662	-3.71269	0.0110375	NA	-0.182311
Clec4d	0.446858	0.992765	1.73178	-1.63892	2.766	0.141417
Afp	0.449815	0.76258	1.46832	-1.7136	-1.07812	NA
Rexo2	0.459423	0.851044	0.545217	-1.42256	-1.24126	1.18834
Tal1	0.460197	-1.97953	-1.19939	-2.35678	NA	NA
Scd2	0.461831	3.29965	4.048	2.01643	-4.71439	-0.800409
Gm43178	0.468528	-0.140536	0.182056	1.9907	NA	NA
Gnb5	0.46915	-2.15435	-0.409656	0.0593556	NA	1.02859
Gins2	0.469595	-1.02249	-0.333398	-1.27051	NA	-1.13509
Cetn4	0.470121	0.257252	0.10593	2.50582	NA	NA
A930004J17Rik	0.470996	0.0446501	0.0279763	2.1014	NA	NA
Gm16523	0.475043	-0.565847	-0.607992	2.08985	NA	NA
5830408C22Rik	0.476203	2.06239	1.67825	1.87366	NA	NA
Rufy4	0.483945	-2.38012	-2.66808	1.83024	-1.14814	3.37571
Srm	0.486415	-1.74799	-2.37385	-1.21142	1.18431	1.68377
Fam71f2	0.497608	2.22183	3.4874	NA	NA	2.41629
Gm45221	0.499259	-0.0326483	-0.709795	1.90746	NA	NA
Pwp2	0.510164	0.0377305	0.450418	-1.42964	NA	-0.121298
Fpgs	0.510982	-3.45086	-0.228034	NA	NA	0.748546
Me1	0.516568	1.2921	2.59402	-1.77263	NA	-0.606604
Radx	0.516994	0.0166414	0.157988	-1.29583	NA	NA
Tnfaip2	0.523034	2.70707	3.28436	-0.207022	4.23604	1.22161
Cd320	0.570457	-0.371258	0.371005	-1.31613	-1.18409	NA
Ltb4r2	0.571314	-2.92441	-6.56043	-0.820209	NA	4.44942
Gm38134	0.576067	2.11827	1.97449	NA	NA	NA
Ddit4	0.576198	2.09868	2.33881	1.06996	NA	0.2324
Serpina3f	0.584341	5.13819	5.65531	NA	NA	NA
Gm2a	0.587557	2.38452	2.16241	-0.10086	3.38488	-1.2882
Hp	0.587758	-3.03737	-1.34726	-2.16522	2.13446	0.270702
Miox	0.588418	1.80778	3.55427	-0.0631414	NA	-2.77335
Dnah2	0.651497	0.366839	-0.156229	-1.72083	NA	0.819282
Ptges	0.656436	0.186468	0.880892	-1.42399	-1.19308	1.18762
Cnn3	0.658763	3.04076	3.70603	0.538656	-1.19488	-2.43897
Gm48231	0.664275	2.7263	3.0574	-0.128097	NA	NA
Lipg	0.678035	-2.43968	-1.74816	1.30373	-1.12288	12.8521
Cd200r4	0.683373	2.18127	2.61944	0.0103639	1.13905	0.861245
F2r	0.71608	-0.1679	-0.264524	-1.28019	NA	0.134053
Acod1	0.716534	2.2641	2.99538	-0.19701	NA	-0.228841
Clic5	0.727681	5.46401	5.99724	-0.118346	-1.70272	0.505185
Gas7	0.750379	-0.128949	0.387476	-1.32609	1.27785	0.311933
Treml4	0.754444	1.64816	1.33913	-2.92178	4.15003	-1.21756
Rims3	0.767949	0.374492	1.35562	-1.39073	NA	1.23674
Pfkp	0.773883	2.1369	2.62278	0.2833	1.20927	1.63913
Gm45507	0.776824	2.15144	3.1616	NA	NA	NA
Pfkfb3	0.777601	2.9774	3.70641	0.144413	1.62002	0.421077
Hbegf	0.789275	-2.26143	-1.04236	1.34622	-2.15214	2.36847
Gm10800	0.789517	1.18607	5.05867	-0.329253	NA	1.44728
Fam78b	0.790626	2.50778	2.07184	-0.00570599	NA	NA
Ccdc80	0.802491	0.400125	0.524617	-1.44758	-1.21279	2.1247
Gm42727	0.81006	0.442148	1.34463	-1.26022	NA	NA
Slc6a19	0.811256	5.35653	5.34969	NA	NA	NA
Nrg1	0.84783	0.260781	0.791115	1.93906	1.13864	8.4722
Rcc1l	0.848761	-0.231219	-0.174175	-1.73942	NA	0.887998
C030037D09Rik	0.853186	3.60849	4.16954	0.530809	NA	-2.21058
Rnd3	0.85486	-0.708085	2.30101	2.87828	-1.4735	1.02014
Cd69	0.857066	-0.023749	0.567737	2.01875	2.36474	-0.277888
Fpr1	0.859189	-0.0436726	0.840711	-1.7721	1.24923	NA
Lypd6	0.872085	-1.49007	-1.70522	-1.99433	NA	1.09846
Gm14636	0.8734	-0.234921	1.5121	2.26303	NA	NA
Palld	0.876033	0.874895	1.69227	-1.47484	-1.26792	1.0501
Timm23	0.876886	0.324493	-0.560982	-1.23204	1.18443	1.69472
Atf3	0.8813	2.5539	3.41827	0.011302	-1.77867	0.349176
Tgm1	0.882234	-3.24249	-1.4755	-0.6087	NA	3.52437
Lmnb1	0.885228	1.25645	2.02895	1.77757	2.08606	1.3348
Gm44189	0.891663	2.19206	1.59547	NA	NA	NA
Slc30a4	0.894647	0.68967	1.91052	2.54556	-1.08797	NA
Slpi	0.894815	0.331741	0.985879	-1.46239	3.17205	-0.915577
Gm15283	0.897633	3.48459	4.12901	0.800295	NA	2.10396
Mthfd1l	0.897913	3.24309	3.95092	1.03414	-1.10884	0.748675
Tpsab1	0.900558	1.88797	3.67752	NA	NA	NA
Ruvbl2	0.902496	2.10281	2.24617	0.05054	NA	1.03898
Per1	0.905595	2.42104	2.50873	0.448141	2.21041	-0.967775
Tmem98	0.916483	-3.38752	-0.791834	-0.873428	-1.54575	-2.3449
Prelid2	0.922688	2.46755	3.65333	1.38623	-1.876	NA
Ciart	0.944068	3.67608	4.7484	1.52021	NA	NA
Fzd7	0.944438	1.16886	1.68142	1.94956	NA	5.56614
Egln1	0.948266	2.65387	3.06042	0.938469	NA	0.176034
Rmi2	0.956022	0.433854	0.399977	1.86529	-1.10894	1.93055
Trpv2	0.963133	0.767961	0.857203	-1.24103	1.21414	-0.127204
Gm38357	0.976709	-1.28193	1.93336	2.35388	NA	NA
Cmtm2a	0.97922	0.147984	1.18254	-1.8125	NA	NA
Gclm	0.984602	1.12473	1.43163	-1.82661	NA	0.8569
Car4	0.990074	-3.49773	-3.84809	0.261644	-6.93805	15.3812
Gm45342	0.996825	0.983077	1.77564	1.84609	NA	NA
Bysl	1.00729	-0.51281	-0.868826	-1.43859	NA	-0.323101
St14	1.03351	0.189383	0.267544	1.80357	-1.80401	1.62377
Ldlr	1.03808	0.670394	1.2253	-1.33322	NA	-1.48354
Pilrb2	1.03873	0.827733	1.53547	-1.28724	4.67535	-0.784602
Rn7sk	1.03945	5.09887	5.40014	NA	-1.25091	2.0626
Pgm1	1.04013	3.00686	3.28455	0.644676	NA	1.84939
Olfr984	1.05311	1.41976	3.36179	NA	NA	NA
Ndrg1	1.06282	3.40601	5.0852	0.980541	NA	-1.11848
Gclc	1.06675	1.09503	1.99466	-1.29252	NA	0.688436
Cd274	1.06695	2.78647	3.36881	0.346821	6.02662	0.866464
Gm43769	1.08247	2.12908	2.6717	-1.03169	NA	NA
Acvrl1	1.08282	2.68235	2.54741	-0.220711	NA	0.748884
Pprc1	1.08655	0.843691	1.05842	-2.19799	NA	-0.121906
Adm	1.09552	3.72179	4.81039	0.842867	-1.3259	NA
Gm5970	1.09719	2.74798	3.44551	NA	NA	NA
Srxn1	1.10605	1.46988	2.12754	-1.59359	NA	-2.50028
AI504432	1.12065	-2.22896	0.915954	0.872048	1.14033	3.01507
Ston2	1.12929	0.589559	0.162606	-1.32042	2.06088	-1.66972
Dgkh	1.13117	2.26022	3.69304	-0.572408	-1.17229	-0.993701
Abcc1	1.14247	1.28008	1.9263	-1.68885	1.44888	0.167303
Tgif1	1.1463	2.0816	3.01116	-0.0572017	1.9495	-0.186146
AA467197	1.15314	2.34307	3.22659	1.77915	NA	1.52933
Piga	1.15711	2.18348	2.47246	-0.0986558	NA	0.668102
Fam114a1	1.16508	2.81103	3.67672	-0.741706	-1.63017	-1.81264
Grin2c	1.16596	-0.241491	-2.47901	-1.44621	-1.08442	3.8011
Pdxp	1.16772	2.45319	2.41151	0.656121	NA	NA
4933406I18Rik	1.1696	2.31337	2.11894	NA	NA	-0.853261
A930015D03Rik	1.17795	2.2603	2.6469	NA	NA	-0.269636
Cma1	1.18511	1.11393	3.53177	1.61821	NA	NA
Il12b	1.19059	4.78133	5.96902	NA	1.24101	NA
Hes1	1.20493	3.1591	3.3429	0.0402912	NA	-2.80436
Slc36a3os	1.21709	3.09944	3.00418	-0.471987	NA	1.62273
Crem	1.22606	2.46336	3.30869	0.207184	1.36952	-2.73305
Dnajb5	1.22809	1.17547	1.39459	-1.32323	NA	-0.838827
Hilpda	1.23134	2.59722	3.80619	-0.0107693	1.95632	0.923047
Gpt2	1.23151	3.31306	4.26958	0.0359982	-1.1395	2.66284
Ppp1r13l	1.23472	3.26448	3.71344	0.0741016	-1.12801	NA
4930519H02Rik	1.23749	2.38531	2.80268	NA	NA	NA
Pgk1	1.24483	2.38436	2.6794	0.582115	1.12766	1.01146
2310022B05Rik	1.27501	2.2266	2.58073	-0.405984	NA	0.101245
Gm11110	1.28456	2.74392	2.91881	NA	NA	-1.04437
Il13ra1	1.2993	3.43368	3.35762	0.177874	NA	0.375438
Adm2	1.31813	2.3018	3.10393	-0.245482	NA	-1.21478
Ch25h	1.32063	-0.471649	-0.0189092	2.19867	-1.10476	-0.508642
Dpysl3	1.33022	3.34297	3.81305	0.740229	-1.07716	NA
Stk38l	1.33127	-0.363562	1.35147	1.88863	NA	3.46698
Tmtc2	1.34763	3.24963	4.2883	NA	-1.15097	1.08288
Slc2a1	1.37234	2.52906	2.92081	-0.267519	NA	1.27704
Txnrd1	1.45241	1.34839	2.05201	-1.95793	1.63259	-0.885641
Vasn	1.45575	1.13195	3.37784	1.33132	NA	NA
Asb2	1.46959	-1.65747	-0.398509	-1.50635	2.08693	2.3902
Zfp27	1.47525	1.25753	1.7812	-1.30775	NA	1.31059
Kdelr3	1.48055	2.92053	3.19995	-0.991066	NA	NA
Ikzf4	1.48783	-3.09237	-2.25698	0.0753121	-1.08078	9.41042
Ak4	1.49328	4.30147	5.34599	2.5838	NA	NA
Slc11a1	1.49812	1.41252	2.2245	-1.45206	2.43114	0.540146
Gm15910	1.499	-1.37687	-0.965997	-1.7278	NA	NA
Snx25	1.51019	2.27729	2.68186	-0.474824	NA	0.343567
Ptgs2os	1.53606	1.0597	2.25772	1.82398	NA	-0.287177
Nos1ap	1.55171	2.09489	3.27415	NA	NA	1.20485
Plbd1	1.55907	1.76522	3.52282	1.02949	1.61991	0.0746457
Serping1	1.58855	5.60607	5.75781	1.40627	-1.74066	NA
Saa1	1.59045	-2.22911	0.246582	-1.14266	-7.40962	NA
Mmp8	1.61788	1.9882	4.40701	-1.61308	1.12441	NA
Tfrc	1.62705	3.35832	3.7601	-0.736132	NA	0.834233
Slc6a9	1.63359	2.2584	3.12427	NA	NA	NA
Timm8a1	1.63474	2.29875	2.89692	NA	-1.14743	NA
Neto2	1.63728	-0.187798	0.577633	-2.271	NA	0.103257
Tnfrsf9	1.65733	-1.56231	2.19638	-1.40703	NA	-1.41284
Lcn2	1.66451	-1.27714	0.928503	-2.44237	1.82888	7.1632
Bmp6	1.67273	1.40666	4.01278	NA	NA	1.65834
Mirt2	1.67487	2.12493	2.68069	0.984391	1.24627	NA
Ntng2	1.67996	-2.16152	2.63533	NA	NA	0.033356
Nos2	1.69364	3.8041	4.7695	-0.0989469	NA	NA
Nab2	1.70241	2.8701	3.10177	0.0953401	NA	1.19411
Bnip3	1.70722	4.21798	4.70167	1.4618	1.1947	1.27645
Nupr1	1.71001	0.353254	2.04852	0.747877	-1.53935	2.68404
Tpi1	1.71161	3.00549	3.23214	0.481992	-1.15584	1.68533
Plaur	1.71428	0.747434	1.95659	-0.032941	1.54848	0.493614
Dusp16	1.71599	0.759515	2.05141	-0.533471	1.86098	2.68082
Olfm4	1.72037	-3.44646	0.170494	-0.662994	NA	4.53424
Ifitm2	1.72066	-0.0471229	1.89479	-0.478208	1.82666	-0.429917
Tarm1	1.72093	0.774573	1.88447	0.847084	1.83432	6.2072
Ccn3	1.72127	-3.92361	-3.34971	-1.68295	NA	NA
Emb	1.7351	0.461884	1.14985	-0.904748	2.49894	-2.27652
Gdf9	1.73624	0.99428	3.46065	NA	NA	0.904979
Gm16066	1.74003	0.757234	1.32186	NA	NA	-0.290267
Cep170b	1.74534	0.316268	2.50242	0.302839	NA	1.49594
Ppfibp2	1.74548	0.600367	1.7845	-0.973211	NA	-0.211488
Leo1	1.74921	0.758936	0.907993	-0.370481	NA	-0.105015
Il12rb1	1.75273	5.12708	4.91283	NA	NA	NA
Creb3l2	1.75474	0.768154	1.39961	0.671774	-1.08655	2.21802
Gja1	1.75698	-0.231103	1.25546	-0.465054	-1.26269	NA
Pfkl	1.75719	3.05968	3.39449	0.0914464	NA	1.48866
Hamp	1.75771	-0.647061	3.99715	NA	NA	NA
Sdc4	1.76634	0.93469	2.36174	1.43614	NA	1.68977
Runx2os1	1.76932	0.896329	0.965729	-0.216602	1.25502	-1.20866
Cxcr2	1.77113	-1.72813	-0.687964	3.08159	NA	4.24387
Pdgfb	1.7739	-1.30119	1.79839	-0.661183	NA	0.605464
Ero1l	1.78166	3.15778	3.54523	0.684212	2.03359	2.16529
Cox7a1	1.7818	0.550213	1.27735	0.213119	-3.37541	-0.363117
Gpr141	1.79344	2.54507	2.94374	0.382706	1.45118	-1.25155
Ece1	1.80163	-0.348628	0.604893	-0.411364	-1.23331	0.978789
Grhpr	1.80702	2.26791	2.9536	1.17236	NA	-1.13
Hsf4	1.80726	0.058253	1.27077	NA	NA	6.63716
Zc3h12c	1.81136	1.89147	3.40318	0.16095	1.29814	7.25157
Gm13840	1.81571	1.34075	2.33794	-0.161557	NA	NA
Ahrr	1.8172	0.13664	1.29071	-0.314684	NA	1.5954
Tnfsf9	1.82831	2.97531	3.68782	0.364609	1.59288	NA
Gm16754	1.83067	3.97834	4.01699	1.8438	NA	0.3935
Tpbpa	1.83401	-1.09121	0.831012	NA	NA	NA
Etv5	1.85182	0.950407	1.48444	-0.0761039	NA	0.77609
F2rl2	1.86133	0.249263	0.718316	-0.642533	NA	0.585179
Thbs1	1.86817	2.21404	3.13231	-0.663999	1.48039	-0.806019
Gys1	1.87469	4.09255	4.97414	0.777562	NA	0.429583
Gm47246	1.87734	3.00797	2.71041	NA	NA	NA
Gfpt2	1.87999	-0.478006	3.53068	NA	NA	NA
Nlrp3	1.88854	1.34809	3.04443	-0.542213	2.76103	-1.00893
Pon3	1.89047	-0.0031476	1.38542	-0.278588	-1.26045	0.333455
Plp2	1.89168	0.734812	1.42998	NA	-2.11183	-0.134851
Ier3	1.89402	0.787202	2.67951	0.691275	NA	1.25852
Arrdc4	1.89643	1.07201	2.10781	-0.15022	NA	2.31325
Ctla2a	1.89678	-1.31614	0.939549	0.116673	-1.75993	1.00447
Mreg	1.90081	0.751454	2.97268	NA	1.7368	4.50438
Thbs4	1.90305	-0.582159	3.28676	1.56098	-3.9645	NA
Fhl1	1.90401	1.10719	1.95467	NA	-2.17109	-1.91626
Il10	1.9053	-1.3751	0.883979	-1.93875	2.59488	8.14078
Btc	1.91637	0.361205	0.846226	NA	NA	NA
Unc5b	1.9317	0.761664	1.43209	-0.908991	-1.15315	-1.23632
Egfr	1.94829	1.35123	1.12117	NA	-1.12337	6.92122
Cxcl2	1.95687	0.865425	3.34632	-0.74028	1.64386	1.45442
Lpar2	1.9594	2.3081	1.62381	-1.43196	NA	-0.758017
Hs3st1	1.96348	1.05542	2.64568	NA	NA	-0.198455
Errfi1	1.96373	1.87413	2.65946	0.103349	-1.43186	-1.56338
Gm15503	1.9688	1.02784	1.29826	NA	NA	NA
Mpp6	1.97477	0.676223	1.20438	0.308971	-1.07019	2.02283
Med12	1.98453	0.817434	2.71933	NA	1.27148	-0.939409
Alcam	1.99241	0.927597	2.25582	-0.696518	NA	0.0799974
Gm34342	2.01201	1.44017	0.193986	NA	NA	-0.857289
Met	2.02195	1.74743	3.01159	-2.4736	NA	-0.825138
Pfn2	2.02604	1.94616	3.77946	0.667393	NA	NA
Socs3	2.03641	0.611627	2.3528	1.30048	1.37204	2.36633
Mcts2	2.05022	1.38531	2.54968	NA	NA	NA
Uty	2.05932	1.81087	2.09106	0.532806	1.09905	1.88819
Bcl3	2.06083	1.52687	2.15523	-0.169536	2.17289	0.432091
Piwil4	2.07311	2.58269	1.78776	-1.21603	1.0672	-2.5835
Nqo1	2.07326	0.961826	1.6071	-1.43447	NA	-1.74605
Zbtb7c	2.074	-0.000246	1.76851	0.996458	-1.083	2.6669
Parva	2.08292	2.66159	2.58062	-0.621817	-2.02819	-0.12381
Lhfpl2	2.08355	-0.1009	1.72235	1.21341	-1.13738	3.18205
Slc39a14	2.09028	0.514008	1.55954	-0.356274	-1.08034	3.1435
Creb5	2.10406	-1.08439	-0.139068	1.32073	NA	3.72624
Cd70	2.11372	2.39807	3.37406	NA	NA	NA
Mif	2.12032	3.43069	3.8388	0.588542	1.27075	2.38153
Trem3	2.12154	0.781135	1.31473	-0.448399	2.13011	2.77674
Il1r2	2.13003	3.93586	3.7455	0.586506	3.34458	2.54798
BC049715	2.13421	2.1877	1.78895	0.526662	-1.22764	NA
6530402F18Rik	2.13559	-0.121152	2.21006	-0.221316	NA	NA
Tnfaip6	2.14115	0.881729	2.62136	NA	NA	0.599295
Agpat5	2.16051	1.46648	2.79359	-0.30967	1.45694	-0.748018
Fam162a	2.16132	4.16253	4.88613	0.875607	-1.19289	2.30452
Arg2	2.17718	-0.701427	2.11901	NA	1.89661	-0.657351
Nbl1	2.18805	1.75272	2.42943	-0.799037	NA	NA
Rnf128	2.20794	1.41173	1.78953	-0.652866	-1.2756	3.48505
Col18a1	2.22954	-1.30398	-0.104874	-0.112581	NA	1.23576
Grm6	2.23506	-1.25394	-1.20931	4.45893	NA	4.57228
P4ha1	2.24033	3.19224	3.60018	0.495892	1.48202	1.77802
Plscr1	2.24603	1.16878	2.01037	NA	-1.19452	2.37155
Upp1	2.25369	1.26199	2.65723	0.122045	NA	3.0272
Gm7102	2.2693	1.97896	4.04873	NA	-1.10989	1.49714
Mtmr7	2.28097	2.34734	3.70984	1.42543	NA	2.18163
Csta2	2.29677	-0.0257949	1.17839	-0.647518	NA	NA
Cib2	2.32662	-0.419377	0.623339	NA	NA	-0.138158
Pgf	2.32873	-2.87039	0.151198	NA	1.22235	NA
Gm42462	2.33898	1.68144	2.42545	-1.36211	NA	NA
Serpine1	2.35367	3.06844	4.50983	-0.0111042	3.10026	2.77998
Fam169b	2.3673	0.67244	0.954981	0.130497	1.13463	0.510099
P4ha2	2.38109	3.45484	4.56117	0.138908	NA	NA
Nfkbiz	2.38655	0.893743	3.11146	-0.0343959	1.97946	-0.420312
Gm32511	2.39732	2.63104	3.59011	-0.215496	NA	NA
Ccl4	2.41179	0.41162	2.86252	0.797104	2.9027	1.98038
Gm43181	2.41259	2.75604	3.23026	NA	NA	NA
Iqcg	2.44034	3.41778	3.73627	0.707429	NA	NA
Vegfa	2.46398	4.38372	5.75304	0.852019	1.18829	-0.0121265
Egr2	2.48648	2.23121	3.26525	0.539884	1.66689	4.16575
Slc7a11	2.49601	2.2986	3.43005	-1.8122	2.59282	-0.00314721
Irak3	2.5078	0.941954	3.19651	-0.326694	3.83589	0.258685
Epha4	2.50855	0.0143371	3.14069	NA	NA	0.801056
Bag2	2.51006	2.5599	4.15494	NA	-1.11146	-1.6264
Flrt3	2.52551	0.450214	2.505	1.13716	NA	-2.35639
Spatc1	2.53324	3.11634	4.2276	2.27269	NA	4.00883
Tnf	2.54786	0.600783	2.48404	-1.14302	3.84187	-1.62353
Procr	2.59116	3.27406	4.6736	0.160554	NA	NA
Txk	2.59313	2.03316	2.77881	0.330321	1.61045	-0.0939913
Cxcl1	2.60031	-0.569775	3.45803	-0.62168	NA	0.710476
Pilra	2.60985	0.328542	2.33827	-1.34836	4.96945	-0.451312
Pim2	2.62054	-1.28541	1.50718	-0.330823	1.1999	2.0874
Itgb8	2.62763	0.339603	2.42671	1.04321	-1.1548	-1.55658
Flt1	2.63666	1.53735	1.64916	2.8638	-2.15864	1.30018
Fam155a	2.63888	-0.785372	1.10887	NA	NA	4.58845
Prok2	2.65735	-2.4814	0.873477	-1.39615	NA	NA
Mgarp	2.68992	6.66049	7.36176	2.51089	NA	NA
Stfa3	2.69209	-0.274106	1.19105	-0.682349	NA	NA
Ctnnal1	2.7102	2.53285	4.67793	0.593411	NA	-0.0225336
Egln3	2.73553	4.57284	5.02856	0.738498	NA	2.42062
Cyp1b1	2.73631	-0.436307	2.37928	1.96074	NA	NA
Syt7	2.74233	1.10503	3.84855	2.08592	NA	-0.9355
Fosl1	2.74602	2.65376	4.9753	-0.653337	1.40956	-2.97268
Glod5	2.75331	4.14923	5.7193	1.05977	-1.45273	0.274686
Pou2f2	2.8229	-0.664479	2.77205	-0.823552	NA	-1.38194
Gm15247	2.83761	2.47011	4.18077	NA	NA	NA
Hdc	2.84261	3.03936	4.55921	0.545883	7.48927	-1.34264
Cnksr3	2.87022	-1.47609	-0.902946	NA	NA	0.823451
Ppbp	2.88985	3.57741	4.28213	-3.68456	NA	NA
Il1a	2.89792	1.18964	3.83261	0.163072	4.02467	3.1016
Sgce	2.96179	0.543074	2.84396	0.794251	NA	2.37396
Il6	2.97058	1.17645	4.66748	2.22778	5.12983	0.608907
Klrb1b	3.03981	2.49007	4.35567	1.60905	1.97156	1.48939
Olfml2b	3.05068	1.19835	3.232	NA	NA	NA
Smpd5	3.08589	3.19777	4.25787	1.85092	NA	2.18386
Ankrd37	3.08613	4.30291	5.05241	0.183489	-1.07757	1.09285
Serpinb10	3.08846	0.830769	2.0924	NA	NA	1.63755
S100a8	3.10221	2.23356	2.73647	-0.724833	43.9083	9.62932
Gm6209	3.10542	1.5634	3.2907	0.184614	NA	0.918815
Ptgs2	3.12278	2.7116	5.069	1.02443	3.5938	0.0451763
Cyp11a1	3.13361	0.708083	2.07806	-1.38668	-1.13366	0.523327
Spred3	3.19081	2.86519	4.03281	-0.0413331	NA	NA
Nr1d1	3.20341	1.01026	3.29901	0.6128	-2.36062	0.050274
Pdcd1lg2	3.24251	2.33179	4.41171	3.10044	1.29489	0.425793
Il1f9	3.2527	1.50755	2.7698	NA	1.34194	3.03214
Olfr165	3.27652	3.66228	3.23245	NA	-1.17035	NA
Cxcl3	3.27886	3.0819	4.23159	-1.47961	3.17357	2.32889
5830415G21Rik	3.30865	2.44123	3.74207	-1.65402	NA	NA
Slamf1	3.33686	0.794113	4.40948	2.21495	NA	0.237526
Slc37a3	3.36311	2.84883	3.58458	0.0819715	-1.16959	-0.231934
Inhba	3.36743	0.504292	3.98112	1.54063	1.48965	NA
Il1b	3.36818	1.06538	4.50328	0.848367	3.33327	1.7121
Mmp13	3.42806	0.272551	1.89566	1.53675	2.50662	NA
Ccl3	3.44303	2.27738	4.95494	-0.914433	2.7771	3.61042
Phlda1	3.46717	0.708453	3.48536	0.572592	NA	-0.866872
Cyp1a1	3.54746	-2.07401	-0.02972	NA	-1.13075	NA
F3	3.56464	1.47681	4.68835	NA	-1.21788	-1.02356
Myo1b	3.65657	-0.58058	1.70662	-0.29427	-1.24205	1.75456
Slc16a1	3.68184	1.80876	4.29106	-1.06028	-2.0379	0.666069
Tiam1	3.72275	1.25517	2.06226	0.241961	NA	-1.80729
Il1f6	3.74064	0.720961	3.19534	NA	NA	NA
Csf3	3.74185	-1.5938	4.58863	NA	NA	NA
Maff	3.8008	3.96983	6.05794	0.362086	NA	0.442864
Cxcl5	3.8071	0.0279339	4.61003	0.65829	NA	NA
Ifitm1	3.90518	2.57875	4.40224	-1.13191	3.55742	0.571651
Lama5	3.95774	-0.94834	0.6125	-0.68816	-1.09814	-0.361169
Tph1	3.9686	1.866	5.62111	NA	NA	NA
Gm37199	4.04549	3.56008	4.94803	NA	NA	0.858921
Lif	4.15028	2.55331	5.12921	NA	1.51906	0.325782
Vnn3	4.17905	1.7551	3.55227	0.472126	NA	NA
U90926	4.21145	-1.79812	2.197	-2.11542	NA	NA
Itih1	4.24247	0.350784	5.46749	NA	NA	-2.22733
Calb2	4.30861	2.78744	7.10415	NA	NA	NA
Zdhhc2	4.34172	3.07074	5.34827	-0.657241	-1.14881	0.366021
Il13	4.35952	0.645864	3.3822	-1.69445	1.37407	6.46805
Gm37498	4.5773	3.54625	5.81753	NA	NA	NA
Slc35g2	4.5986	0.350785	3.86015	NA	NA	NA
Has1	4.68574	3.53014	6.14908	NA	-1.22126	NA
Trem1	4.77043	1.64482	3.89591	0.571337	1.58574	3.5663
Acsbg1	4.80961	0.350786	2.4664	NA	NA	NA
Il19	4.82587	-2.52476	0.631954	3.6919	-1.11568	NA
Dgat2	4.89089	0.744269	5.15522	2.47616	2.00421	1.97972
Peg10	5.14823	1.39054	5.74034	-0.217376	1.24128	2.81984
Spint1	5.31821	-1.07042	1.56492	4.20209	NA	2.22991
Csta3	5.34392	0.350784	3.57743	NA	NA	NA
Cstdc4	5.38597	1.15917	3.36833	NA	NA	7.48318
Il33	5.60678	5.27344	7.30416	0.911582	1.07488	-0.267802
Fst	5.78816	1.87508	5.55671	NA	-1.12533	NA
Urah	5.87736	1.31258	1.47967	NA	-1.09925	NA
Akr1c18	5.91355	1.31258	0.517876	NA	NA	NA
Mmp3	6.49599	2.21952	3.93087	NA	1.12307	NA
Calca	NA	NA	5.20788	NA	NA	NA
Pcp4	NA	NA	5.19666	NA	NA	NA
Cxcr5	NA	NA	5.19134	NA	NA	0.134594
Shisa3	NA	NA	5.05447	NA	NA	-1.12665
Sprr2g	NA	NA	4.32978	NA	NA	NA
Map6	NA	NA	4.30563	NA	NA	NA
Nlrp10	NA	NA	4.24473	NA	NA	NA
Dpys	NA	NA	4.1541	NA	NA	-1.0259
Adh7	NA	NA	4.12086	NA	NA	NA
Lrp2bp	NA	NA	4.08279	-1.04995	NA	7.76221
Ildr1	NA	NA	4.0439	NA	NA	0.127539
Lrrc49	NA	NA	4.01375	NA	NA	0.185619
D7Bwg0826e	NA	NA	3.96672	NA	NA	NA
Plagl1	NA	NA	3.9221	NA	NA	2.09657
Il12a	NA	NA	3.71601	NA	NA	NA
Gm47439	NA	NA	3.70122	NA	NA	NA
Gm17767	NA	NA	3.62171	NA	NA	3.03288
Gm29233	NA	NA	3.47741	NA	NA	-1.13803
Gdnf	NA	NA	3.44247	NA	NA	NA
Gm7694	NA	NA	3.42624	NA	NA	NA
Pacsin1	NA	NA	3.42377	NA	NA	6.86302
Uchl1	NA	NA	3.40284	-0.649955	NA	NA
Gm15883	NA	NA	3.35715	NA	NA	NA
Mogat2	NA	NA	3.27974	NA	NA	NA
Tmem156	NA	NA	3.26543	NA	NA	-3.89555
Pabpc1l	NA	NA	3.23081	NA	NA	-0.950716
Gm29394	NA	NA	-3.28397	NA	NA	NA
C230085N15Rik	NA	NA	-3.30098	1.11098	NA	NA
1700029I15Rik	NA	NA	-3.33177	NA	NA	-0.255709
Gm26629	NA	NA	-3.3496	NA	NA	5.9893
Gm42546	NA	NA	-3.34967	NA	NA	NA
Acad10	NA	NA	-3.35487	NA	NA	-0.176076
Gm9958	NA	NA	-3.37419	NA	NA	NA
D830024N08Rik	NA	NA	-3.39571	0.589093	NA	NA
Amotl2	NA	NA	-3.40129	NA	NA	-0.978614
Zfp759	NA	NA	-3.41547	NA	NA	NA
Pcyt1b	NA	NA	-3.42663	NA	NA	1.43397
Matk	NA	NA	-3.49248	1.48472	NA	0.104928
Gm49794	NA	NA	-3.50944	NA	NA	NA
Efcab7	NA	NA	-3.51482	0.704578	NA	6.4531
BE692007	NA	NA	-3.52208	-0.931058	NA	-0.903673
A930041C12Rik	NA	NA	-3.54831	1.43114	NA	NA
Rab3a	NA	NA	-3.55077	NA	NA	NA
Arhgef9	NA	NA	-3.64171	NA	NA	NA
Gm20125	NA	NA	-3.65944	0.505086	NA	7.24901
Rtkn	NA	NA	-3.66284	NA	NA	-1.88192
Slc16a12	NA	NA	-3.67104	0.243454	NA	0.310099
Gm37109	NA	NA	-3.67666	NA	NA	NA
Bphl	NA	NA	-3.68847	NA	NA	0.161707
Gm47719	NA	NA	-3.76434	NA	NA	NA
Mrnip	NA	NA	-3.78172	NA	NA	0.689271
Gm11963	NA	NA	-3.78362	0.795172	NA	NA
Polq	NA	NA	-3.79048	NA	NA	1.33751
Fut7	NA	NA	-3.80194	NA	NA	NA
Gm43936	NA	NA	-3.81393	NA	NA	NA
Gm21750	NA	NA	-3.84197	NA	NA	1.44645
Tead4	NA	NA	-3.86027	NA	NA	0.795876
Il7	NA	NA	-3.9273	1.53291	NA	NA
Gm26577	NA	NA	-3.94893	3.735	NA	0.257279
Gm47927	NA	NA	-3.95704	0.435348	NA	NA
Clec1b	NA	NA	-4.01846	NA	NA	1.22656
Mm2pr	NA	NA	-4.02167	-0.112272	NA	1.10349
Jmjd7	NA	NA	-4.02255	NA	NA	NA
Adcyap1r1	NA	NA	-4.02336	2.09651	NA	-1.26348
Knl1	NA	NA	-4.03439	NA	NA	NA
Lipt2	NA	NA	-4.04325	NA	NA	NA
Gm7598	NA	NA	-4.04524	NA	NA	NA
Gm12802	NA	NA	-4.06299	NA	NA	-1.77042
Ttc30a1	NA	NA	-4.07563	NA	NA	NA
Gm13648	NA	NA	-4.18529	0.659983	NA	NA
Gm12027	NA	NA	-4.29885	NA	NA	NA
Gm2415	NA	NA	-4.30873	-1.29015	NA	-0.152118
Trat1	NA	NA	-4.34909	NA	NA	-0.390828
Gm34589	NA	NA	-4.44149	NA	NA	NA
Tfap4	NA	NA	-4.49491	NA	NA	-1.19441
Slc25a35	NA	NA	-4.54361	-0.9276	NA	NA
Gm38355	NA	NA	-4.58257	NA	NA	NA
Gm12454	NA	NA	-4.64993	3.20574	NA	NA
Gm41307	NA	NA	-4.97464	NA	NA	NA
Sprr2f	NA	NA	2.91022	5.0301	NA	NA
Ddx4	NA	NA	NA	4.0805	NA	0.508881
Cdh18	NA	NA	NA	3.90546	NA	2.05428
Olfr1271	NA	NA	-1.36488	3.64142	NA	NA
Car12	NA	NA	NA	3.15966	NA	-7.08292
Gm26902	NA	NA	0.233075	3.0481	NA	NA
Gm48855	NA	NA	NA	3.02329	NA	NA
Gm44851	NA	NA	NA	2.9208	NA	NA
Azin2	NA	NA	-1.27335	2.90923	NA	6.24057
Gm16185	NA	NA	2.41478	2.77319	NA	-0.390936
Uchl4	NA	NA	NA	2.73066	NA	NA
Jakmip3	NA	NA	NA	2.69751	NA	1.09435
Gm9574	NA	NA	NA	2.68359	NA	NA
Gm47167	NA	NA	1.02462	2.52432	NA	NA
Tmem26	NA	NA	NA	2.51223	NA	1.53184
1700058P15Rik	NA	NA	NA	2.49958	NA	0.315834
Prm1	NA	NA	2.35872	2.49155	NA	NA
Gm15907	NA	NA	NA	2.42297	NA	NA
Mettl27	NA	NA	-1.97666	2.3406	NA	NA
Ctcfl	NA	NA	-0.747619	2.32608	NA	-0.234271
Gm48832	NA	NA	NA	2.31948	NA	NA
Gm16316	NA	NA	NA	2.31946	NA	NA
Pcyox1l	NA	NA	-1.98764	2.25379	NA	1.71346
Gm15337	NA	NA	NA	2.21518	NA	-0.914018
Dmrta2	NA	NA	NA	2.20668	NA	NA
Gm9614	NA	NA	NA	2.18538	NA	NA
Gm15564	NA	NA	NA	2.13512	NA	-0.747668
Smc1b	NA	NA	NA	2.11012	NA	6.41055
Tshb	NA	NA	NA	2.10501	NA	NA
Morn2	NA	NA	NA	2.05441	NA	NA
Gm26813	NA	NA	NA	2.00017	NA	3.24072
Gm43963	NA	NA	NA	1.99855	NA	NA
4930453C13Rik	NA	NA	NA	1.99712	NA	NA
Spon1	NA	NA	NA	1.97107	NA	-0.56068
Elane	NA	NA	NA	1.93646	NA	NA
Jph3	NA	NA	NA	1.91395	NA	NA
Lrrtm2	NA	NA	NA	1.90255	NA	NA
Atp1b4	NA	NA	NA	1.86873	NA	NA
Brsk2	NA	NA	NA	1.86282	NA	NA
Kif9	NA	NA	NA	1.84913	NA	-1.83469
Gm38125	NA	NA	0.505663	1.83273	NA	NA
Gm49307	NA	NA	-0.648696	1.81909	NA	NA
Gm47574	NA	NA	NA	1.7899	NA	NA
Gm6598	NA	NA	-3.02329	1.77741	NA	NA
Popdc2	NA	NA	-2.64772	1.77367	NA	1.42423
Ctps	NA	NA	-0.425918	-1.25893	NA	6.53035
Gm19142	NA	NA	NA	-1.27671	NA	NA
Sirpb1c	NA	NA	-2.37933	-1.34586	NA	0.0459576
6430573P05Rik	NA	NA	2.03967	-1.37169	NA	0.341752
Cpb1	NA	NA	NA	-1.43276	NA	NA
D430040D24Rik	NA	NA	NA	-1.44593	NA	NA
Mutyh	NA	NA	-0.498436	-1.45553	NA	1.1911
Rsph9	NA	NA	0.370102	-1.48176	NA	0.512646
Mtss2	NA	NA	0.770284	-1.49073	NA	0.387995
Gm43300	NA	NA	-1.76362	-1.50038	NA	NA
Tsku	NA	NA	NA	-1.61496	NA	NA
Nme4	NA	NA	NA	-1.62444	NA	NA
Olfr1258	NA	NA	-2.02813	-1.83345	NA	NA
Gm7389	NA	NA	NA	-1.94285	NA	NA
Klk8	NA	NA	NA	-2.08246	NA	NA
Adam33	NA	NA	-0.577936	-2.26149	NA	NA
Gm15266	NA	NA	NA	-2.30503	NA	NA
Ucp1	NA	NA	NA	-2.43347	NA	NA
Gm20658	NA	NA	0.583294	-2.47004	NA	0.859331
Ppp1r17	NA	NA	NA	-3.12822	NA	NA
Sorbs3	NA	NA	-0.202623	-3.19559	NA	NA
Gm19087	NA	NA	NA	-4.52855	NA	NA
Gm17334	NA	NA	NA	2.16837	1.41312	1.07639
Trem2	NA	NA	NA	-1.27028	1.38838	6.83272
Pde7b	NA	NA	-3.63404	1.02159	1.30915	0.12351
Gm9733	NA	NA	-4.11734	NA	1.20685	0.142626
Chil4	NA	NA	NA	2.06167	1.10242	NA
Paqr9	NA	NA	3.35409	NA	1.0949	NA
Scx	NA	NA	3.43363	NA	1.09093	NA
Oip5	NA	NA	3.9318	NA	-1.06101	NA
Dnah8	NA	NA	NA	-1.82418	-1.06619	-1.74745
Top1mt	NA	NA	-3.79889	-0.164533	-1.0664	2.9625
1600014C23Rik	NA	NA	4.52645	NA	-1.07302	NA
Rpgr	NA	NA	-3.28471	NA	-1.0754	-0.707965
Omg	NA	NA	NA	-1.23568	-1.07863	NA
Mblac1	NA	NA	-3.66692	NA	-1.08225	NA
Stkld1	NA	NA	-3.31866	0.984993	-1.08417	0.257604
Tnfrsf8	NA	NA	3.36022	NA	-1.09143	1.76376
Inmt	NA	NA	NA	-1.26825	-1.09437	-4.63022
Sst	NA	NA	NA	1.91345	-1.0953	NA
Bmp7	NA	NA	NA	3.508	-1.09701	-0.674371
Fam57b	NA	NA	3.30046	NA	-1.1005	NA
Dtx1	NA	NA	3.76154	NA	-1.1055	-0.603124
Ido2	NA	NA	4.30053	NA	-1.10589	0.271594
Crb3	NA	NA	NA	-1.21596	-1.10758	NA
Rec8	NA	NA	-3.63398	NA	-1.11583	NA
Ccm2l	NA	NA	-4.5044	3.88692	-1.12549	0.338639
Kdm8	NA	NA	-3.38587	-0.101037	-1.12684	-1.19548
Gm12866	NA	NA	-4.27984	NA	-1.12799	NA
Gprc5c	NA	NA	-3.87262	NA	-1.13374	NA
Sigirr	NA	NA	-4.12661	NA	-1.13409	-0.504588
Ceacam18	NA	NA	NA	2.96317	-1.13874	2.10043
Acvr2b	NA	NA	-4.00264	NA	-1.13965	NA
Vgf	NA	NA	3.88867	NA	-1.1412	-0.622192
Armcx6	NA	NA	4.26566	NA	-1.14331	NA
Kctd17	NA	NA	-3.5571	-1.15942	-1.15381	NA
Olfr571	NA	NA	4.51622	NA	-1.15426	NA
Ubd	NA	NA	4.83184	NA	-1.16888	NA
Arfgef3	NA	NA	NA	2.05852	-1.17368	2.12466
Itgb6	NA	NA	-2.86716	3.60042	-1.17467	NA
Tmem14a	NA	NA	-3.37554	0.909432	-1.17805	NA
Ghr	NA	NA	NA	-1.22129	-1.18072	1.65455
AI593442	NA	NA	NA	-1.56869	-1.18912	NA
P2ry1	NA	NA	NA	4.13031	-1.2102	NA
Hoxa10	NA	NA	-4.00267	NA	-1.22226	NA
Pparg	NA	NA	0.864707	5.2716	-1.23088	1.31228
Pxylp1	NA	NA	-3.77946	NA	-1.23151	0.640182
Nipsnap1	NA	NA	-3.6353	0.551776	-1.26159	0.0731526
Rasd1	NA	NA	4.18135	NA	-1.26208	NA
Sprr2d	NA	NA	4.51964	1.41495	-1.32798	NA
Plce1	NA	NA	NA	1.8785	-1.35139	2.4612
Sema3c	NA	NA	0.927849	-1.38908	-1.36756	-1.68369
Srgap1	NA	NA	4.29359	NA	-1.40724	-0.225818
Ube2e2	NA	NA	3.32386	-0.353348	-1.41474	1.85637
Sprr2e	NA	NA	4.30036	2.82072	-1.42815	NA
Col4a1	NA	NA	NA	-1.26204	-1.43202	-3.00681
Pck1	NA	NA	0.0471097	2.48806	-1.47108	1.78488
Scin	NA	NA	-3.3929	NA	-1.47284	NA
Krt18	NA	NA	-3.70458	NA	-1.47445	-0.0528123
Mcam	NA	NA	NA	4.17897	-1.65324	-0.0471162
Edn1	NA	NA	2.05957	5.44872	-1.66642	NA
Sdcbp2	NA	NA	3.24451	NA	-1.73667	NA
Gprc5a	NA	NA	3.85938	NA	-1.76534	-1.56805
Serinc2	NA	NA	3.59772	NA	-1.82434	NA
Cxcl12	NA	NA	NA	1.77455	-1.83536	NA
Rgs16	NA	NA	3.57502	NA	-1.91725	2.57656
Cdh1	NA	NA	NA	2.49032	-2.00731	4.09635
Emp2	NA	NA	1.12866	-1.47509	-2.28407	-1.82093
Maoa	NA	NA	-3.83598	-1.07789	-3.21856	1.453
